# Supplementary material for: Microvesicles Derived from Human Bronchial Epithelial Cells Regulate Macrophage Activation During Mycobacterium abscessus Infection
Source: J Proteome Res. 2025 Mar 28;24(5):2291–301. doi: 10.1021/acs.jproteome.4c00827 (PMC12053935; doi:10.1021/acs.jproteome.4c00827)
Supplement: Supplementary file 2 — pr4c00827_si_002.xlsx [file pr4c00827_si_002.xlsx]

## Sheet: Unique in Mab-infected_MVs
			Mab-infected_MVs						Uninfected_Evs
T: Protein names	T: Gene names	T: id	LFQ intensity 2007_bio_I1_tr1	LFQ intensity 2007_bio_I1_tr2	LFQ intensity 2007_bio_I1_tr3	LFQ intensity 2007_bio_I2_tr1	LFQ intensity 2007_bio_I2_tr2	LFQ intensity 2007_bio_I2_tr3	LFQ intensity 2007_bio_UI3_tr1	LFQ intensity 2007_bio_UI3_tr2	LFQ intensity 2007_bio_UI3_tr4	LFQ intensity 2007_bio_UI3_tr5	LFQ intensity 2007_bio_UI4_tr1	LFQ intensity 2007_bio_UI4_tr2	LFQ intensity 2007_bio_UI4_tr3
Spectrin beta chain, non-erythrocytic 5	SPTBN5	7030	21.4719	NaN	21.6986	NaN	21.8183	NaN	NaN	NaN	NaN	NaN	NaN	NaN	NaN
Radixin	RDX	424	NaN	20.1277	20.0188	20.1778	NaN	20.0621	NaN	NaN	NaN	NaN	NaN	NaN	NaN
Calcium-independent phospholipase A2-gamma	PNPLA8	223	22.7114	22.6219	NaN	22.6285	22.5966	22.5387	NaN	NaN	NaN	NaN	NaN	NaN	NaN
MAX gene-associated protein	MGA	793	21.7921	21.8099	21.5475	21.9535	21.864	22.0933	NaN	NaN	NaN	NaN	NaN	NaN	NaN
Leucine-rich repeat-containing protein 16A	LRRC16A	301	19.82	19.9557	19.9172	NaN	NaN	NaN	NaN	NaN	NaN	NaN	NaN	NaN	NaN
Kinesin-like protein KIF20B	KIF20B	6581	26.8779	27.3311	27.3619	26.0159	26.3956	26.0041	NaN	NaN	NaN	NaN	NaN	NaN	NaN
Collagen alpha-1(IV) chain;Arresten	COL4A1	4357	NaN	18.726	18.8022	NaN	NaN	18.7557	NaN	NaN	NaN	NaN	NaN	NaN	NaN
Charged multivesicular body protein 6	CHMP6	6490	19.7867	NaN	20.1	20.1084	20.2026	19.9613	NaN	NaN	NaN	NaN	NaN	NaN	NaN
CD99 antigen	CD99	4553	19.9068	20.0174	20.0956	20.2389	19.8428	19.9627	NaN	NaN	NaN	NaN	NaN	NaN	NaN
Cysteine--tRNA ligase, cytoplasmic	CARS	2937	NaN	NaN	NaN	19.6994	19.7953	19.7494	NaN	NaN	NaN	NaN	NaN	NaN	NaN
Zinc-alpha-2-glycoprotein	AZGP1	4692	19.9388	20.1366	19.6823	19.3547	19.6411	NaN	NaN	NaN	NaN	NaN	NaN	NaN	NaN
Multidrug resistance-associated protein 4	ABCC4	4031	19.1522	NaN	NaN	19.5762	19.5985	19.5747	NaN	NaN	NaN	NaN	NaN	NaN	NaN
Basement membrane-specific heparan sulfate proteoglycan core protein;Endorepellin;LG3 peptide	HSPG2	5290	19.9252	19.9345	20.0329	20.0397	20.1546	20.0842	NaN	NaN	NaN	19.0222	NaN	NaN	NaN
CKLF-like MARVEL transmembrane domain-containing protein 6	CMTM6	7123	21.3143	21.403	21.1624	21.4648	21.5213	21.6841	NaN	NaN	NaN	22.0255	NaN	NaN	NaN
Zinc finger protein DZIP1	DZIP1	6070	32.2904	28.9691	32.2941	29.2102	32.2642	32.353	NaN	NaN	NaN	31.669	NaN	NaN	NaN
Autophagy-related protein 16-1	ATG16L1	3301	19.0253	19.2873	18.8945	19.4364	19.1726	19.3168	NaN	NaN	NaN	NaN	NaN	18.8699	NaN
Aspartate aminotransferase, cytoplasmic	GOT1	4595	20.6105	20.3332	20.3096	20.7165	20.6434	20.8714	NaN	NaN	NaN	NaN	NaN	20.6246	20.0121
Absent in melanoma 1-like protein	AIM1L	3287	NaN	17.9985	17.9704	18.0882	17.8942	18.2227	NaN	NaN	NaN	NaN	NaN	18.1074	17.5014
Immunity-related GTPase family Q protein	IRGQ	6346	18.4386	18.5818	NaN	18.9747	19.0361	18.9755	18.054	NaN	NaN	NaN	NaN	17.9045	NaN
Argininosuccinate lyase	ASL	3517	NaN	19.1384	19.2809	NaN	NaN	19.9918	18.7914	NaN	NaN	NaN	18.4273	NaN	NaN
Cysteine and glycine-rich protein 2	CSRP2	3480	19.4641	19.8473	19.5793	NaN	NaN	NaN	NaN	NaN	19.7501	NaN	19.5048	NaN	NaN
D-dopachrome decarboxylase;D-dopachrome decarboxylase-like protein	DDT;DDTL	4748	20.9765	20.9388	21.0651	21.9074	21.5102	21.8534	NaN	NaN	NaN	20.092	NaN	NaN	21.3521
Mitochondrial import receptor subunit TOM20 homolog	TOMM20	5625	20.5898	20.5523	20.617	20.1124	20.1448	20.1576	NaN	21.9899	NaN	20.8168	NaN	NaN	NaN
Arginase-1	ARG1	563	19.5743	19.5871	19.9886	19.8802	19.5542	19.5925	NaN	NaN	NaN	NaN	NaN	18.5404	18.3816

## Sheet: Unique in Uninfected_MVs
			Mab-infected_MVs						Uninfected_Evs
T: Protein names	T: Gene names	T: id	LFQ intensity 2007_bio_I1_tr1	LFQ intensity 2007_bio_I1_tr2	LFQ intensity 2007_bio_I1_tr3	LFQ intensity 2007_bio_I2_tr1	LFQ intensity 2007_bio_I2_tr2	LFQ intensity 2007_bio_I2_tr3	LFQ intensity 2007_bio_UI3_tr1	LFQ intensity 2007_bio_UI3_tr2	LFQ intensity 2007_bio_UI3_tr4	LFQ intensity 2007_bio_UI3_tr5	LFQ intensity 2007_bio_UI4_tr1	LFQ intensity 2007_bio_UI4_tr2	LFQ intensity 2007_bio_UI4_tr3
ZW10 interactor	ZWINT	4273	NaN	NaN	NaN	NaN	NaN	NaN	21.3876	NaN	21.1348	20.8676	NaN	NaN	NaN
Zinc finger protein 687	ZNF687	6145	NaN	NaN	NaN	NaN	NaN	NaN	18.6511	NaN	18.5985	NaN	18.0955	18.4295	NaN
Zinc finger protein 512	ZNF512	3567	NaN	NaN	NaN	NaN	NaN	NaN	18.6754	18.2686	18.4275	18.2615	18.3417	18.2193	18.1927
Zinc finger protein 468;Zinc finger protein 28;Zinc finger protein 888	ZNF468;ZNF28;ZNF888	5832	NaN	NaN	NaN	NaN	NaN	NaN	18.2372	17.8873	18.1017	NaN	NaN	NaN	NaN
Zinc finger protein 460	ZNF460	5559	NaN	NaN	NaN	NaN	NaN	NaN	18.4832	18.7661	18.9887	18.6003	18.1989	18.3366	18.1464
Zinc finger protein 451	ZNF451	3343	NaN	NaN	NaN	NaN	NaN	NaN	19.1417	19.1102	19.0332	NaN	NaN	18.6564	NaN
Zinc finger protein 384	ZNF384	780	NaN	NaN	NaN	NaN	NaN	NaN	19.4063	19.1234	18.5605	19.0716	18.5656	18.7251	18.55
Zinc finger MYM-type protein 4	ZMYM4	5852	NaN	NaN	NaN	NaN	NaN	NaN	19.206	18.2254	18.3537	NaN	17.8981	NaN	NaN
Palmitoyltransferase;Probable palmitoyltransferase ZDHHC20	ZDHHC20	2943	NaN	NaN	NaN	NaN	NaN	NaN	19.0946	18.9768	18.9973	NaN	18.8818	19.0383	19.0938
Terminal uridylyltransferase 7	ZCCHC6	5848	NaN	NaN	NaN	NaN	NaN	NaN	NaN	NaN	18.171	18.1713	NaN	NaN	17.7518
Zinc finger CCCH domain-containing protein 13	ZC3H13	673	NaN	NaN	NaN	NaN	NaN	NaN	18.4364	NaN	18.2537	NaN	NaN	NaN	NaN
YrdC domain-containing protein, mitochondrial	YRDC	6038	NaN	NaN	NaN	NaN	NaN	NaN	19.1997	NaN	19.127	19.3483	19.3666	NaN	19.069
ATP-dependent zinc metalloprotease YME1L1	YME1L1	6617	NaN	NaN	NaN	NaN	NaN	NaN	19.8124	19.5828	19.6524	19.7685	19.4631	19.5631	19.3395
DNA repair protein XRCC4	XRCC4	5462	NaN	NaN	NaN	NaN	NaN	NaN	19.2012	18.6331	NaN	NaN	NaN	19.2457	NaN
Exportin-6	XPO6	6589	NaN	NaN	NaN	NaN	NaN	NaN	18.2434	NaN	17.988	17.9259	NaN	NaN	17.6125
Probable Xaa-Pro aminopeptidase 3	XPNPEP3	7014	NaN	NaN	NaN	NaN	NaN	NaN	19.0646	19.0243	19.076	NaN	NaN	18.8717	18.592
NEDD4-like E3 ubiquitin-protein ligase WWP2	WWP2	3925	NaN	NaN	NaN	NaN	NaN	NaN	20.6812	20.8139	20.7714	20.7003	20.1278	20.5033	20.5308
Pre-mRNA-splicing regulator WTAP	WTAP	5582	NaN	NaN	NaN	NaN	NaN	NaN	19.1994	19.0727	19.1746	19.1067	19.1108	19.0013	19.3158
Wolframin	WFS1	586	NaN	NaN	NaN	NaN	NaN	NaN	19.0574	19.185	19.2395	19.2344	19.193	19.2635	NaN
WD repeat-containing protein 74	WDR74	5923	NaN	NaN	NaN	NaN	NaN	NaN	20.1411	20.1317	19.7086	19.6133	19.4848	19.5639	19.8223
WD repeat-containing protein 62	WDR62	728	NaN	NaN	NaN	NaN	NaN	NaN	18.4116	18.3769	18.2789	18.164	NaN	NaN	NaN
WD repeat-containing protein 55	WDR55	6918	NaN	NaN	NaN	NaN	NaN	NaN	20.594	20.323	NaN	20.6877	NaN	NaN	20.2228
WD repeat-containing protein 46	WDR46	4009	NaN	NaN	NaN	NaN	NaN	NaN	19.6767	20.3544	19.9852	NaN	19.9279	NaN	19.9343
WD repeat-containing protein 44	WDR44	3714	NaN	NaN	NaN	NaN	NaN	NaN	18.932	19.1483	19.1125	18.8412	18.8532	19.0123	18.9895
Neural Wiskott-Aldrich syndrome protein	WASL	3928	NaN	NaN	NaN	NaN	NaN	NaN	19.1915	NaN	19.3121	NaN	19.3518	19.3617	19.1951
Wings apart-like protein homolog	WAPAL	6013	NaN	NaN	NaN	NaN	NaN	NaN	19.7126	19.8471	19.5419	19.6539	19.4536	19.7444	19.4554
Serine/threonine-protein kinase VRK2	VRK2	6067	NaN	NaN	NaN	NaN	NaN	NaN	19.68	19.684	NaN	NaN	NaN	NaN	19.5162
Vacuolar protein sorting-associated protein 28 homolog	VPS28	3398	NaN	NaN	NaN	NaN	NaN	NaN	19.8861	19.6912	19.4474	19.2191	19.6682	NaN	19.5385
Selenoprotein S	VIMP	332	NaN	NaN	NaN	NaN	NaN	NaN	19.2227	19.2533	19.0499	19.0378	NaN	NaN	NaN
UDP-glucuronic acid decarboxylase 1	UXS1	6207	NaN	NaN	NaN	NaN	NaN	NaN	18.9936	NaN	NaN	18.5403	18.5938	18.6371	18.4424
Something about silencing protein 10	UTP3	7021	NaN	NaN	NaN	NaN	NaN	NaN	19.7411	19.4683	20.0048	19.7822	19.6849	20.0313	19.9974
Ubiquitin carboxyl-terminal hydrolase 8	USP8	4863	NaN	NaN	NaN	NaN	NaN	NaN	NaN	17.817	17.8813	NaN	17.9119	NaN	17.4633
Ubiquitin carboxyl-terminal hydrolase 47	USP47	6539	NaN	NaN	NaN	NaN	NaN	NaN	19.0659	NaN	NaN	19.316	19.228	NaN	19.1153
Unhealthy ribosome biogenesis protein 2 homolog	URB2	5521	NaN	NaN	NaN	NaN	NaN	NaN	18.9428	18.9346	18.8111	18.938	19.0387	19.0375	18.7847
Nucleolar pre-ribosomal-associated protein 1	URB1	4104	NaN	NaN	NaN	NaN	NaN	NaN	19.0771	18.6043	18.9669	19.0774	18.7636	18.8135	18.9557
Cytochrome b-c1 complex subunit 10	UQCR11	3984	NaN	NaN	NaN	NaN	NaN	NaN	19.3218	19.451	NaN	19.5444	19.3346	19.2522	NaN
Protein unc-119 homolog B	UNC119B	925	NaN	NaN	NaN	NaN	NaN	NaN	19.4742	19.9845	19.6898	NaN	NaN	19.1203	19.2299
Ufm1-specific protease 2	UFSP2	7067	NaN	NaN	NaN	NaN	NaN	NaN	19.5023	19.6269	19.2513	19.8765	19.4274	19.3199	19.3195
Ubiquitin-fold modifier-conjugating enzyme 1	UFC1	7428	NaN	NaN	NaN	NaN	NaN	NaN	NaN	19.593	20.0331	NaN	NaN	NaN	19.9913
Uridine-cytidine kinase 2	UCK2	429	NaN	NaN	NaN	NaN	NaN	NaN	20.4621	20.6866	20.3901	20.2351	NaN	20.0282	20.1401
E3 ubiquitin-protein ligase UBR5	UBR5	4259	NaN	NaN	NaN	NaN	NaN	NaN	19.0631	18.9221	19.036	NaN	NaN	19.1078	19.1641
E3 ubiquitin-protein ligase UBR2	UBR2	6100	NaN	NaN	NaN	NaN	NaN	NaN	17.5758	17.7499	17.5285	17.7832	17.3761	NaN	NaN
Ubiquitin conjugation factor E4 B	UBE4B	4262	NaN	NaN	NaN	NaN	NaN	NaN	19.72	19.7651	19.4904	19.7653	19.3888	19.3566	19.9317
Ubiquitin conjugation factor E4 A	UBE4A	5520	NaN	NaN	NaN	NaN	NaN	NaN	19.0661	19.0483	18.9488	18.8933	19.1749	18.6476	18.844
Ubiquitin-conjugating enzyme E2 J1	UBE2J1	7417	NaN	NaN	NaN	NaN	NaN	NaN	NaN	NaN	21.0666	21.0011	21.2762	21.483	21.1074
Ubiquitin-conjugating enzyme E2 E2;Ubiquitin-conjugating enzyme E2 E3	UBE2E2;UBE2E3	6552	NaN	NaN	NaN	NaN	NaN	NaN	NaN	20.3031	NaN	NaN	19.9991	19.629	19.9902
Ubiquitin-associated and SH3 domain-containing protein B	UBASH3B	6300	NaN	NaN	NaN	NaN	NaN	NaN	19.8291	19.4923	19.7744	19.8885	NaN	19.6144	NaN
Ubiquitin-associated domain-containing protein 2	UBAC2	6199	NaN	NaN	NaN	NaN	NaN	NaN	18.9624	19.4053	19.5774	19.9412	19.76	19.6819	19.3932
UDP-N-acetylhexosamine pyrophosphorylase-like protein 1	UAP1L1	5718	NaN	NaN	NaN	NaN	NaN	NaN	17.9756	17.2442	17.4698	NaN	18.0154	NaN	17.4346
Gamma-tubulin complex component 3	TUBGCP3	6452	NaN	NaN	NaN	NaN	NaN	NaN	20.612	20.1723	NaN	20.6293	20.8476	20.3824	20.4963
Dual specificity protein kinase TTK	TTK	4797	NaN	NaN	NaN	NaN	NaN	NaN	19.0054	18.9955	18.9256	19.144	18.83	18.7247	18.4327
TELO2-interacting protein 1 homolog	TTI1	4040	NaN	NaN	NaN	NaN	NaN	NaN	18.8828	18.7122	19.0657	NaN	19.0004	NaN	18.603
Tetratricopeptide repeat protein 9C	TTC9C	3630	NaN	NaN	NaN	NaN	NaN	NaN	NaN	20.1869	NaN	19.9699	NaN	NaN	19.9851
Tetratricopeptide repeat protein 4	TTC4	4317	NaN	NaN	NaN	NaN	NaN	NaN	19.591	19.5237	19.544	19.1995	19.1845	19.224	19.1864
Protein TSSC1	TSSC1	944	NaN	NaN	NaN	NaN	NaN	NaN	19.5518	NaN	19.7076	NaN	20.1314	NaN	NaN
tRNA-splicing endonuclease subunit Sen34	TSEN34	549	NaN	NaN	NaN	NaN	NaN	NaN	19.4964	19.672	19.7042	19.2527	19.5743	19.4357	19.8307
tRNA-splicing endonuclease subunit Sen15	TSEN15	421	NaN	NaN	NaN	NaN	NaN	NaN	19.1915	19.5643	19.6899	19.5199	NaN	NaN	NaN
Transformation/transcription domain-associated protein	TRRAP	3413	NaN	NaN	NaN	NaN	NaN	NaN	19.8551	19.9933	19.99	19.9762	19.8886	19.8546	19.5321
Mitochondrial tRNA-specific 2-thiouridylase 1	TRMU	4196	NaN	NaN	NaN	NaN	NaN	NaN	19.5435	19.2448	19.3661	19.5209	19.2719	NaN	19.3766
tRNA (adenine(58)-N(1))-methyltransferase, mitochondrial	TRMT61B	6748	NaN	NaN	NaN	NaN	NaN	NaN	19.1988	19.1386	18.8365	NaN	NaN	18.7109	19.12
tRNA (uracil-5-)-methyltransferase homolog A	TRMT2A	3414	NaN	NaN	NaN	NaN	NaN	NaN	18.2045	NaN	18.2111	18.2444	NaN	NaN	NaN
TRMT1-like protein	TRMT1L	5996	NaN	NaN	NaN	NaN	NaN	NaN	19.6381	19.9091	19.6547	19.8478	19.393	19.4194	19.9945
tRNA methyltransferase 10 homolog A	TRMT10A	3186	NaN	NaN	NaN	NaN	NaN	NaN	17.6959	17.586	17.2468	NaN	NaN	17.8718	NaN
tRNA (guanine(26)-N(2))-dimethyltransferase	TRMT1	3857	NaN	NaN	NaN	NaN	NaN	NaN	18.176	18.0948	NaN	18.3133	18.007	18.1604	17.99
E3 ubiquitin-protein ligase TRIM33	TRIM33	7358	NaN	NaN	NaN	NaN	NaN	NaN	19.8234	NaN	19.6766	19.5883	NaN	19.5856	NaN
E3 ubiquitin-protein ligase TRIM32	TRIM32	5425	NaN	NaN	NaN	NaN	NaN	NaN	NaN	18.8905	NaN	18.8585	NaN	NaN	18.7769
Trafficking protein particle complex subunit 1	TRAPPC1	7491	NaN	NaN	NaN	NaN	NaN	NaN	19.2071	19.7994	19.8813	20.4541	20.0219	NaN	NaN
TraB domain-containing protein	TRABD	3777	NaN	NaN	NaN	NaN	NaN	NaN	NaN	19.8457	NaN	20.1172	NaN	20.0509	NaN
EKC/KEOPS complex subunit TPRKB	TPRKB	7426	NaN	NaN	NaN	NaN	NaN	NaN	18.3992	18.7246	NaN	NaN	NaN	NaN	17.8558
TOX high mobility group box family member 4	TOX4	4243	NaN	NaN	NaN	NaN	NaN	NaN	19.8121	19.6357	19.7793	19.7605	19.7909	19.8616	19.8715
Torsin-4A	TOR4A	7128	NaN	NaN	NaN	NaN	NaN	NaN	NaN	18.9804	19.0385	NaN	19.0446	18.8803	18.8358
Torsin-1B	TOR1B	3966	NaN	NaN	NaN	NaN	NaN	NaN	18.9258	19.2535	19.2581	19.2414	19.1037	19.4445	19.2588
DNA topoisomerase 3-alpha	TOP3A	5473	NaN	NaN	NaN	NaN	NaN	NaN	NaN	18.9799	NaN	NaN	19.0519	18.9454	19.1431
DNA topoisomerase 2-beta;DNA topoisomerase 2	TOP2B	5332	NaN	NaN	NaN	NaN	NaN	NaN	18.4087	19.0796	NaN	NaN	NaN	18.4066	18.1728
Tonsoku-like protein	TONSL	6507	NaN	NaN	NaN	NaN	NaN	NaN	18.9572	19.1178	19.256	18.6576	NaN	18.4381	18.7488
Transportin-2	TNPO2	3973	NaN	NaN	NaN	NaN	NaN	NaN	19.4053	NaN	NaN	19.2985	19.3912	19.2314	NaN
Transmembrane and ubiquitin-like domain-containing protein 1	TMUB1	550	NaN	NaN	NaN	NaN	NaN	NaN	19.7894	19.6982	19.4235	NaN	19.2267	19.3075	NaN
Transmembrane protein 62	TMEM62	3709	NaN	NaN	NaN	NaN	NaN	NaN	19.2925	19.5732	19.6965	19.611	19.515	NaN	19.7627
Macoilin	TMEM57	6170	NaN	NaN	NaN	NaN	NaN	NaN	25.5908	25.6191	25.141	25.5943	NaN	NaN	NaN
Transmembrane protein 205	TMEM205	3844	NaN	NaN	NaN	NaN	NaN	NaN	20.8242	21.4549	20.8486	21.2911	20.946	20.7703	20.8228
Transmembrane protein 181	TMEM181	770	NaN	NaN	NaN	NaN	NaN	NaN	19.4219	19.2911	19.263	19.2142	19.3656	19.4415	19.3057
Transmembrane protein 14C	TMEM14C	7175	NaN	NaN	NaN	NaN	NaN	NaN	20.8014	20.3821	20.136	NaN	NaN	NaN	20.1383
Transmembrane protein 11, mitochondrial	TMEM11	4594	NaN	NaN	NaN	NaN	NaN	NaN	NaN	20.6497	20.4979	20.6762	NaN	NaN	NaN
Transmembrane emp24 domain-containing protein 5	TMED5	7421	NaN	NaN	NaN	NaN	NaN	NaN	22.4073	22.0311	22.0186	22.4133	22.2608	22.1073	21.846
Transmembrane emp24 domain-containing protein 1	TMED1	5470	NaN	NaN	NaN	NaN	NaN	NaN	NaN	20.6578	20.6662	20.5808	20.6078	20.6781	20.5585
Translation machinery-associated protein 16	TMA16	3196	NaN	NaN	NaN	NaN	NaN	NaN	NaN	NaN	20.3459	20.2603	19.7845	19.9535	20.372
Tight junction-associated protein 1	TJAP1	5765	NaN	NaN	NaN	NaN	NaN	NaN	19.2735	19.1527	19.2414	18.845	19.2091	NaN	19.2634
Tubulointerstitial nephritis antigen-like	TINAGL1	6821	NaN	NaN	NaN	NaN	NaN	NaN	18.7604	18.7336	18.7603	NaN	NaN	18.5577	18.6844
Complex I assembly factor TIMMDC1, mitochondrial	TIMMDC1	7005	NaN	NaN	NaN	NaN	NaN	NaN	20.0746	20.1141	19.963	20.1065	19.5829	19.6263	19.8644
Mitochondrial import inner membrane translocase subunit Tim23;Putative mitochondrial import inner membrane translocase subunit Tim23B	TIMM23;TIMM23B	3980	NaN	NaN	NaN	NaN	NaN	NaN	20.9614	21.1873	20.5302	21.4015	20.8304	20.9597	20.8883
Mitochondrial import inner membrane translocase subunit Tim17-A	TIMM17A	6634	NaN	NaN	NaN	NaN	NaN	NaN	19.337	18.9167	17.794	18.7	18.9162	NaN	NaN
Protein timeless homolog	TIMELESS	7349	NaN	NaN	NaN	NaN	NaN	NaN	18.2503	18.339	18.0551	18.0447	17.7507	17.9842	17.9265
THO complex subunit 7 homolog	THOC7	5875	NaN	NaN	NaN	NaN	NaN	NaN	18.6328	NaN	NaN	NaN	18.6453	18.7023	NaN
THO complex subunit 6 homolog	THOC6	6054	NaN	NaN	NaN	NaN	NaN	NaN	19.1337	18.9409	18.7488	19.8165	19.6552	19.2415	19.3564
THO complex subunit 5 homolog	THOC5	5503	NaN	NaN	NaN	NaN	NaN	NaN	19.9922	19.9576	NaN	NaN	19.7882	20.0009	NaN
THO complex subunit 1	THOC1	6487	NaN	NaN	NaN	NaN	NaN	NaN	19.2069	19.7133	19.5838	19.1148	19.3138	NaN	19.3731
Protein THEM6	THEM6	6319	NaN	NaN	NaN	NaN	NaN	NaN	19.4973	19.0913	19.4792	20.0077	19.9823	19.6768	19.4496
Tuftelin-interacting protein 11	TFIP11	7207	NaN	NaN	NaN	NaN	NaN	NaN	NaN	NaN	NaN	NaN	18.1426	17.8703	17.534
Transcription factor AP-2-alpha	TFAP2A	601	NaN	NaN	NaN	NaN	NaN	NaN	19.9582	19.9127	19.9167	20.2464	19.8402	19.636	19.5796
Tudor domain-containing protein 7	TDRD7	6254	NaN	NaN	NaN	NaN	NaN	NaN	18.513	18.7083	NaN	18.4288	18.8047	18.4172	NaN
TATA box-binding protein-like protein 1	TBPL1	5196	NaN	NaN	NaN	NaN	NaN	NaN	19.4314	NaN	19.31	19.1503	19.3517	NaN	18.8637
Serine/threonine-protein kinase TBK1	TBK1	513	NaN	NaN	NaN	NaN	NaN	NaN	19.566	19.3729	19.0462	NaN	19.1565	19.4515	18.7047
Supervillin	SVIL	605	NaN	NaN	NaN	NaN	NaN	NaN	18.7783	18.5148	18.6733	NaN	18.5011	18.3647	18.762
Transcription elongation factor SPT6	SUPT6H	5973	NaN	NaN	NaN	NaN	NaN	NaN	19.6728	19.293	19.5229	19.4353	19.5821	19.6654	19.6144
SUN domain-containing protein 2	SUN2	847	NaN	NaN	NaN	NaN	NaN	NaN	19.9346	19.7704	20.0273	19.8932	19.6961	20.0731	20.1691
SURP and G-patch domain-containing protein 2	SUGP2	3905	NaN	NaN	NaN	NaN	NaN	NaN	18.9977	19.1879	19.0444	19.1454	19.0088	19.0309	19.1282
Syntaxin-8	STX8	7344	NaN	NaN	NaN	NaN	NaN	NaN	NaN	NaN	18.7525	18.9519	NaN	18.6629	18.773
Striatin-interacting protein 1;Striatin-interacting protein 2	STRIP1;STRIP2	5833	NaN	NaN	NaN	NaN	NaN	NaN	19.6277	19.8169	20.0714	19.7294	19.7707	19.3126	NaN
STE20/SPS1-related proline-alanine-rich protein kinase	STK39	7235	NaN	NaN	NaN	NaN	NaN	NaN	18.5399	17.9127	17.699	NaN	NaN	NaN	17.6171
Serine/threonine-protein kinase 38	STK38	5611	NaN	NaN	NaN	NaN	NaN	NaN	19.4802	19.5049	19.1902	19.535	NaN	19.7535	19.8153
Serine/threonine-protein kinase 26	STK26	2954	NaN	NaN	NaN	NaN	NaN	NaN	NaN	19.1274	19.1413	NaN	NaN	19.4166	NaN
Signal transducer and activator of transcription 5B;Signal transducer and activator of transcription;Signal transducer and activator of transcription 5A	STAT5B;STAT5A	5028	NaN	NaN	NaN	NaN	NaN	NaN	18.6718	18.6498	18.4628	NaN	18.4278	18.8839	NaN
StAR-related lipid transfer protein 9	STARD9	7201	NaN	NaN	NaN	NaN	NaN	NaN	20.7637	20.6863	20.5743	20.6819	20.5316	20.8163	20.3355
PCTP-like protein	STARD10	3426	NaN	NaN	NaN	NaN	NaN	NaN	19.4412	19.0548	19.2302	NaN	19.2159	19.1381	19.0492
STAM-binding protein	STAMBP	760	NaN	NaN	NaN	NaN	NaN	NaN	18.5304	19.1304	18.4392	18.291	NaN	18.5909	18.4997
Sulfiredoxin-1	SRXN1	6795	NaN	NaN	NaN	NaN	NaN	NaN	NaN	NaN	19.0268	19.2784	19.1051	NaN	NaN
Protein SREK1IP1	SREK1IP1	6187	NaN	NaN	NaN	NaN	NaN	NaN	NaN	NaN	NaN	NaN	16.764	17.3233	17.0042
	SREK1	74	NaN	NaN	NaN	NaN	NaN	NaN	NaN	19.5347	19.4941	19.5081	NaN	NaN	19.4192
S1 RNA-binding domain-containing protein 1	SRBD1	6169	NaN	NaN	NaN	NaN	NaN	NaN	18.4242	18.5426	19.0643	NaN	18.6725	NaN	18.6765
Squalene monooxygenase	SQLE	3304	NaN	NaN	NaN	NaN	NaN	NaN	19.2648	18.8557	19.2203	19.2546	19.1297	19.4629	19.3636
Cornifin-B	SPRR1B	4667	NaN	NaN	NaN	NaN	NaN	NaN	NaN	NaN	19.0283	NaN	19.6733	19.3674	NaN
Spermatogenesis-associated protein 5-like protein 1	SPATA5L1	6747	NaN	NaN	NaN	NaN	NaN	NaN	NaN	18.1008	18.1756	NaN	18.1474	17.8049	18.6726
Sorting nexin-8	SNX8	7495	NaN	NaN	NaN	NaN	NaN	NaN	NaN	18.9546	19.616	NaN	NaN	NaN	18.8841
Sorting nexin-27	SNX27	442	NaN	NaN	NaN	NaN	NaN	NaN	19.0829	19.2833	19.4455	19.0293	19.1488	19.3724	19.5281
SNW domain-containing protein 1	SNW1	3548	NaN	NaN	NaN	NaN	NaN	NaN	19.7828	19.6601	19.567	19.882	19.5519	19.6316	19.2891
U1 small nuclear ribonucleoprotein C	SNRPC	150	NaN	NaN	NaN	NaN	NaN	NaN	22.8828	22.728	23.2042	23.3169	22.7198	21.8702	NaN
Vacuolar-sorting protein SNF8	SNF8	6504	NaN	NaN	NaN	NaN	NaN	NaN	19.2585	19.2751	19.2087	19.3884	NaN	NaN	19.3219
Sphingomyelin phosphodiesterase 4	SMPD4	735	NaN	NaN	NaN	NaN	NaN	NaN	19.6384	19.5633	19.6216	19.7266	19.2137	19.4409	19.5769
Sphingomyelin phosphodiesterase 2	SMPD2	3602	NaN	NaN	NaN	NaN	NaN	NaN	18.0877	18.0982	18.4427	NaN	NaN	NaN	NaN
Protein SMG8	SMG8	6217	NaN	NaN	NaN	NaN	NaN	NaN	18.2458	19.0078	19.0235	19.2761	19.1059	18.8771	19.3513
SWI/SNF-related matrix-associated actin-dependent regulator of chromatin subfamily D member 2	SMARCD2	3764	NaN	NaN	NaN	NaN	NaN	NaN	19.9831	19.9279	20.0228	19.6984	19.863	19.856	19.8553
SWI/SNF-related matrix-associated actin-dependent regulator of chromatin subfamily B member 1	SMARCB1	5399	NaN	NaN	NaN	NaN	NaN	NaN	19.32	19.7192	19.5521	19.475	19.7614	19.1678	19.4244
SWI/SNF-related matrix-associated actin-dependent regulator of chromatin subfamily A containing DEAD/H box 1	SMARCAD1	6897	NaN	NaN	NaN	NaN	NaN	NaN	19.6644	19.3888	19.6806	19.5734	19.4757	19.1173	NaN
Probable global transcription activator SNF2L2	SMARCA2	307	NaN	NaN	NaN	NaN	NaN	NaN	19.6866	19.3591	NaN	19.3331	19.5384	19.5144	19.4467
Sarcolemmal membrane-associated protein	SLMAP	552	NaN	NaN	NaN	NaN	NaN	NaN	NaN	NaN	18.3503	18.5485	NaN	18.481	NaN
Schlafen family member 5	SLFN5	5375	NaN	NaN	NaN	NaN	NaN	NaN	19.7017	19.846	19.9291	19.7607	20.1081	19.5327	19.7561
Kanadaptin	SLC4A1AP	103	NaN	NaN	NaN	NaN	NaN	NaN	19.5998	19.3455	19.4967	19.5189	19.6302	19.4069	19.3863
Solute carrier family 35 member B1	SLC35B1	3227	NaN	NaN	NaN	NaN	NaN	NaN	19.2197	18.2079	NaN	19.0592	18.9759	19.0145	NaN
Zinc transporter 5	SLC30A5	6260	NaN	NaN	NaN	NaN	NaN	NaN	18.8914	NaN	19.2186	18.8692	NaN	19.1432	18.8086
Long-chain fatty acid transport protein 6	SLC27A6	7393	NaN	NaN	NaN	NaN	NaN	NaN	19.1341	18.8414	19.2151	NaN	NaN	19.1873	19.2908
Mitochondrial folate transporter/carrier	SLC25A32	6865	NaN	NaN	NaN	NaN	NaN	NaN	18.8397	18.9902	18.931	19.0063	18.7354	18.816	18.5227
Mitochondrial glutamate carrier 1	SLC25A22	6937	NaN	NaN	NaN	NaN	NaN	NaN	20.5834	21.2303	21.1292	20.9245	20.6571	20.33	20.9999
NAD-dependent protein deacetylase sirtuin-1;SirtT1 75 kDa fragment	SIRT1	6466	NaN	NaN	NaN	NaN	NaN	NaN	18.5175	NaN	NaN	18.758	NaN	18.4517	NaN
Signal-induced proliferation-associated protein 1	SIPA1	6486	NaN	NaN	NaN	NaN	NaN	NaN	NaN	18.6833	NaN	NaN	18.301	18.3659	18.7657
Paired amphipathic helix protein Sin3a	SIN3A	6609	NaN	NaN	NaN	NaN	NaN	NaN	NaN	19.792	19.2546	19.3369	19.2102	NaN	NaN
Nucleotide exchange factor SIL1	SIL1	3213	NaN	NaN	NaN	NaN	NaN	NaN	18.303	17.6114	18.2887	NaN	18.3944	18.0032	18.0339
Sphingosine-1-phosphate phosphatase 1	SGPP1	6767	NaN	NaN	NaN	NaN	NaN	NaN	19.4919	19.5601	NaN	NaN	NaN	19.3947	NaN
Splicing factor 3B subunit 5	SF3B5	6761	NaN	NaN	NaN	NaN	NaN	NaN	21.8554	21.8306	21.8925	21.1025	21.4655	21.5982	21.6318
Histone-lysine N-methyltransferase setd3	SETD3	6032	NaN	NaN	NaN	NaN	NaN	NaN	19.1049	NaN	18.7202	NaN	18.9372	19.028	19.2544
Serine incorporator 1	SERINC1	7045	NaN	NaN	NaN	NaN	NaN	NaN	20.3552	20.4723	20.4555	20.3406	20.1994	20.4112	20.2912
Sentrin-specific protease 3	SENP3;SENP3-EIF4A1	6895	NaN	NaN	NaN	NaN	NaN	NaN	NaN	19.3486	NaN	19.2895	19.2108	NaN	NaN
Selenoprotein K	SELK	7516	NaN	NaN	NaN	NaN	NaN	NaN	18.6959	18.7493	18.7372	18.4232	18.4335	NaN	18.595
Vesicle-trafficking protein SEC22a	SEC22A	3045	NaN	NaN	NaN	NaN	NaN	NaN	NaN	NaN	18.6964	19.2398	NaN	19.207	19.1562
Signal peptidase complex catalytic subunit SEC11;Signal peptidase complex catalytic subunit SEC11C	SEC11C;SEC11L3	134	NaN	NaN	NaN	NaN	NaN	NaN	19.1413	NaN	19.0836	NaN	NaN	19.2172	19.3503
Succinate dehydrogenase cytochrome b560 subunit, mitochondrial	SDHC	6639	NaN	NaN	NaN	NaN	NaN	NaN	NaN	20.3466	NaN	19.8192	NaN	19.8719	20.1863
Stromal cell-derived factor 2	SDF2	6624	NaN	NaN	NaN	NaN	NaN	NaN	20.2737	20.9778	20.525	20.8223	20.3052	20.6547	20.4326
Protein SDA1 homolog	SDAD1	7094	NaN	NaN	NaN	NaN	NaN	NaN	19.996	19.7294	19.898	19.6838	19.7233	19.5029	19.6713
Splicing factor, arginine/serine-rich 15	SCAF4	4260	NaN	NaN	NaN	NaN	NaN	NaN	19.8934	20.0234	19.9406	NaN	19.513	19.9663	NaN
Splicing factor, arginine/serine-rich 19	SCAF1	6925	NaN	NaN	NaN	NaN	NaN	NaN	NaN	18.3346	18.0601	NaN	NaN	NaN	18.2707
Spindle assembly abnormal protein 6 homolog	SASS6	5930	NaN	NaN	NaN	NaN	NaN	NaN	18.775	18.7831	18.7453	18.727	NaN	NaN	18.4053
Protein Smaug homolog 2	SAMD4B	3880	NaN	NaN	NaN	NaN	NaN	NaN	19.0409	18.8512	18.5771	18.8789	18.834	18.6909	18.8532
Protein SAAL1	SAAL1	6477	NaN	NaN	NaN	NaN	NaN	NaN	NaN	NaN	NaN	18.1835	NaN	18.3918	18.5945
Reticulon-4-interacting protein 1, mitochondrial	RTN4IP1	6336	NaN	NaN	NaN	NaN	NaN	NaN	18.886	19.1666	NaN	NaN	NaN	19.0621	NaN
Probable ribosome biogenesis protein RLP24	RSL24D1	662	NaN	NaN	NaN	NaN	NaN	NaN	19.3745	NaN	NaN	NaN	19.2277	19.0785	19.2928
Round spermatid basic protein 1-like protein	RSBN1L	5909	NaN	NaN	NaN	NaN	NaN	NaN	18.9167	18.572	NaN	NaN	NaN	18.5803	NaN
U3 small nucleolar RNA-interacting protein 2	RRP9	4087	NaN	NaN	NaN	NaN	NaN	NaN	19.6986	19.7915	19.8311	NaN	NaN	NaN	NaN
40S ribosomal protein S27	RPS27	4887	NaN	NaN	NaN	NaN	NaN	NaN	23.4397	23.4975	23.3624	23.4488	23.4574	23.5784	23.5118
Ribonuclease P protein subunit p40	RPP40	111	NaN	NaN	NaN	NaN	NaN	NaN	18.664	NaN	18.2516	18.5994	18.5035	18.5044	NaN
60S ribosomal protein L7-like 1	RPL7L1	5868	NaN	NaN	NaN	NaN	NaN	NaN	20.498	20.1309	20.6474	20.6756	19.9484	19.7333	NaN
Ribose-5-phosphate isomerase	RPIA	4955	NaN	NaN	NaN	NaN	NaN	NaN	19.6192	19.7226	19.6941	NaN	19.6854	NaN	19.7536
RNA polymerase II-associated protein 1	RPAP1	6760	NaN	NaN	NaN	NaN	NaN	NaN	17.8896	NaN	17.2443	NaN	NaN	NaN	NaN
E3 ubiquitin-protein ligase BRE1A	RNF20	5838	NaN	NaN	NaN	NaN	NaN	NaN	NaN	NaN	18.9955	19.097	18.7738	18.9727	19.0356
Ribonuclease T2	RNASET2	3215	NaN	NaN	NaN	NaN	NaN	NaN	18.6179	NaN	18.5849	NaN	18.7685	18.8926	18.6318
Ribonuclease H2 subunit A	RNASEH2A	4207	NaN	NaN	NaN	NaN	NaN	NaN	19.3583	18.8035	18.9683	NaN	NaN	NaN	NaN
Required for meiotic nuclear division protein 1 homolog	RMND1	73	NaN	NaN	NaN	NaN	NaN	NaN	NaN	19.367	NaN	19.2224	18.9142	NaN	NaN
Regulator of microtubule dynamics protein 1	RMDN1	6456	NaN	NaN	NaN	NaN	NaN	NaN	NaN	NaN	NaN	19.2448	19.5811	19.3105	18.7202
E3 ubiquitin-protein ligase RING1	RING1	5354	NaN	NaN	NaN	NaN	NaN	NaN	19.331	19.5298	19.8692	19.6003	19.6155	NaN	19.3447
Ras and Rab interactor 1	RIN1	3389	NaN	NaN	NaN	NaN	NaN	NaN	NaN	NaN	NaN	NaN	17.4003	17.4306	17.0148
Mitochondrial Rho GTPase;Mitochondrial Rho GTPase 1	RHOT1	3713	NaN	NaN	NaN	NaN	NaN	NaN	19.0388	18.6733	19.0315	19.4027	19.2153	18.9762	19.1581
All-trans-retinol 13,14-reductase	RETSAT	5886	NaN	NaN	NaN	NaN	NaN	NaN	19.288	19.0108	19.0781	19.5341	19.1291	19.3159	18.7255
Retinol dehydrogenase 14	RDH14	6965	NaN	NaN	NaN	NaN	NaN	NaN	19.3791	19.5989	NaN	NaN	NaN	18.8832	19.0036
Retinol dehydrogenase 13	RDH13	6201	NaN	NaN	NaN	NaN	NaN	NaN	18.6717	18.7389	18.806	18.6249	18.4988	18.6042	18.5787
RNA 3-terminal phosphate cyclase-like protein	RCL1	7394	NaN	NaN	NaN	NaN	NaN	NaN	19.8678	20.0568	19.9388	19.9462	19.8554	19.7316	19.543
RING finger and CHY zinc finger domain-containing protein 1	RCHY1	6573	NaN	NaN	NaN	NaN	NaN	NaN	17.8585	NaN	NaN	17.7753	17.9236	17.7938	17.8432
CAAX prenyl protease 2	RCE1	3351	NaN	NaN	NaN	NaN	NaN	NaN	19.1261	19.1513	NaN	NaN	NaN	19.6589	NaN
RNA-binding motif, single-stranded-interacting protein 2	RBMS2	3507	NaN	NaN	NaN	NaN	NaN	NaN	NaN	19.8763	19.7856	NaN	NaN	NaN	19.9346
RNA-binding protein 42	RBM42	3854	NaN	NaN	NaN	NaN	NaN	NaN	19.7467	19.4395	19.6457	NaN	NaN	19.8456	NaN
Probable RNA-binding protein 19	RBM19	7455	NaN	NaN	NaN	NaN	NaN	NaN	18.951	NaN	18.8898	19.2191	NaN	18.5063	18.7821
Splicing factor 45	RBM17	6517	NaN	NaN	NaN	NaN	NaN	NaN	19.6341	19.8361	19.7061	19.8903	19.8471	19.8222	19.7765
Putative RNA-binding protein 15	RBM15	60	NaN	NaN	NaN	NaN	NaN	NaN	19.9057	19.9279	19.7469	19.7664	19.4635	19.7649	19.7702
RNA-binding protein 12	RBM12	7057	NaN	NaN	NaN	NaN	NaN	NaN	20.5403	20.5967	20.5648	20.4561	20.6333	NaN	NaN
RNA-binding protein 10	RBM10	5291	NaN	NaN	NaN	NaN	NaN	NaN	18.8878	NaN	NaN	NaN	19.0173	18.9218	NaN
RNA binding protein fox-1 homolog 1;RNA binding protein fox-1 homolog;RNA binding protein fox-1 homolog 2	RBFOX1;RBFOX2	117	NaN	NaN	NaN	NaN	NaN	NaN	19.7926	NaN	NaN	NaN	19.2652	19.1489	19.2253
Retinoblastoma-associated protein	RB1	481	NaN	NaN	NaN	NaN	NaN	NaN	18.8624	18.8037	19.1174	NaN	18.3499	18.5173	18.7913
Ras GTPase-activating protein nGAP	RASAL2	872	NaN	NaN	NaN	NaN	NaN	NaN	19.5209	19.4171	NaN	19.124	19.3802	19.2219	19.2888
Ran-binding protein 9	RANBP9	6602	NaN	NaN	NaN	NaN	NaN	NaN	20.1978	20.6026	20.3081	NaN	19.8415	NaN	NaN
Double-strand-break repair protein rad21 homolog	RAD21	4097	NaN	NaN	NaN	NaN	NaN	NaN	19.329	19.1499	19.5657	19.3391	19.1639	19.5422	19.4803
Rab GTPase-binding effector protein 2	RABEP2	2931	NaN	NaN	NaN	NaN	NaN	NaN	NaN	NaN	19.0644	NaN	18.6382	18.6915	18.6849
Ras-related protein Rab-4A	RAB4A	4634	NaN	NaN	NaN	NaN	NaN	NaN	NaN	18.547	19.0145	NaN	18.7772	NaN	NaN
Ras-related protein Rab-38	RAB38	5117	NaN	NaN	NaN	NaN	NaN	NaN	18.3531	NaN	18.8837	NaN	NaN	NaN	19.6016
Ras-related protein Rab-2B	RAB2B	6310	NaN	NaN	NaN	NaN	NaN	NaN	18.7164	18.9641	18.9501	NaN	NaN	18.8847	NaN
Glutamyl-tRNA(Gln) amidotransferase subunit A, mitochondrial	QRSL1	6847	NaN	NaN	NaN	NaN	NaN	NaN	19.4638	19.4212	19.2883	19.3857	19.4445	19.2235	19.5466
Glutamine-rich protein 1	QRICH1	5707	NaN	NaN	NaN	NaN	NaN	NaN	19.7346	NaN	19.3001	19.3354	19.4934	19.1357	19.0238
Tyrosine-protein phosphatase non-receptor type 12	PTPN12	5346	NaN	NaN	NaN	NaN	NaN	NaN	19.9663	19.6105	19.3893	19.8885	19.6278	19.4576	19.634
Phosphatidylserine synthase 1	PTDSS1	4946	NaN	NaN	NaN	NaN	NaN	NaN	20.3724	19.7313	20.0964	20.1708	20.2074	20.2748	20.06
Proline-rich protein 11	PRR11	6510	NaN	NaN	NaN	NaN	NaN	NaN	19.3592	19.4807	19.7808	NaN	19.4412	19.2841	19.2438
Serine/threonine-protein kinase PRP4 homolog	PRPF4B	5479	NaN	NaN	NaN	NaN	NaN	NaN	19.4492	19.1073	19.2841	19.2858	19.2175	19.1122	19.1975
Pre-mRNA-splicing factor 38B	PRPF38B	5837	NaN	NaN	NaN	NaN	NaN	NaN	18.4347	18.2828	18.3861	18.3345	18.7537	18.8375	18.5818
Pre-mRNA-splicing factor 38A	PRPF38A	6191	NaN	NaN	NaN	NaN	NaN	NaN	21.0286	21.13	20.8693	20.5733	20.4344	20.432	20.6059
Protein kinase C delta-binding protein	PRKCDBP	6405	NaN	NaN	NaN	NaN	NaN	NaN	19.7498	19.9734	19.6222	19.5599	NaN	19.5631	NaN
Palmitoyl-protein thioesterase 1	PPT1	390	NaN	NaN	NaN	NaN	NaN	NaN	19.6773	19.7821	NaN	NaN	19.4106	19.6874	NaN
Serine/threonine-protein phosphatase 6 regulatory subunit 1	PPP6R1	7357	NaN	NaN	NaN	NaN	NaN	NaN	19.4886	NaN	NaN	NaN	18.8052	18.9217	19.0046
Serine/threonine-protein phosphatase 4 regulatory subunit 2	PPP4R2	7134	NaN	NaN	NaN	NaN	NaN	NaN	19.9249	19.3869	19.7798	19.6306	NaN	19.6583	NaN
Protoporphyrinogen oxidase	PPOX	517	NaN	NaN	NaN	NaN	NaN	NaN	19.3936	18.9632	18.9456	NaN	NaN	19.2208	19.0453
Peptidyl-prolyl cis-trans isomerase E;Peptidyl-prolyl cis-trans isomerase	PPIE	7347	NaN	NaN	NaN	NaN	NaN	NaN	18.896	18.5378	18.6408	18.8157	18.8204	18.8141	18.792
Peptidyl-prolyl cis-trans isomerase C	PPIC	4900	NaN	NaN	NaN	NaN	NaN	NaN	18.961	19.2771	19.4945	NaN	18.8904	18.6806	19.0009
Periphilin-1	PPHLN1	2989	NaN	NaN	NaN	NaN	NaN	NaN	19.2445	19.2453	19.1999	19.1414	NaN	19.0594	19.0416
Suppressor of SWI4 1 homolog	PPAN-P2RY11;PPAN	188	NaN	NaN	NaN	NaN	NaN	NaN	19.7938	19.8098	19.9294	19.959	19.6523	19.7557	19.653
DNA-directed RNA polymerase III subunit RPC5	POLR3E	243	NaN	NaN	NaN	NaN	NaN	NaN	18.3884	18.5304	18.3648	18.201	18.1832	18.4352	18.5794
DNA-directed RNA polymerase III subunit RPC2	POLR3B	7098	NaN	NaN	NaN	NaN	NaN	NaN	20.0976	19.9503	20.425	NaN	20.1016	20.1963	20.1608
DNA-directed RNA polymerase I subunit RPA49	POLR1E	6827	NaN	NaN	NaN	NaN	NaN	NaN	20.0653	19.7784	20.0389	20.116	19.8042	19.6229	19.3417
Polymerase delta-interacting protein 3	POLDIP3	6782	NaN	NaN	NaN	NaN	NaN	NaN	19.4129	20.013	19.8657	19.3728	19.5702	19.7852	19.474
DNA polymerase delta subunit 3	POLD3	5594	NaN	NaN	NaN	NaN	NaN	NaN	19.7409	19.7389	20.0815	19.7501	NaN	19.8553	20.1589
DNA polymerase;DNA polymerase alpha catalytic subunit	POLA1	931	NaN	NaN	NaN	NaN	NaN	NaN	19.0567	18.6259	NaN	18.7383	NaN	NaN	NaN
Pogo transposable element with ZNF domain	POGZ	6001	NaN	NaN	NaN	NaN	NaN	NaN	18.9479	19.0375	19.2264	19.313	18.9745	19.1255	19.2144
RNA-binding protein PNO1	PNO1	7042	NaN	NaN	NaN	NaN	NaN	NaN	19.2296	19.1941	19.043	19.3441	19.2393	19.0469	19.0969
Probable hydrolase PNKD	PNKD	815	NaN	NaN	NaN	NaN	NaN	NaN	19.2802	19.0778	19.1371	19.2272	19.2913	19.1783	19.2118
Serine/threonine-protein kinase PLK1	PLK1	5055	NaN	NaN	NaN	NaN	NaN	NaN	20.8973	20.8478	20.7985	20.9441	20.8612	20.9235	20.6814
Pleckstrin homology domain-containing family A member 2	PLEKHA2	85	NaN	NaN	NaN	NaN	NaN	NaN	18.93	18.8491	18.9361	19.2227	18.787	18.8766	18.6267
Pleckstrin-2	PLEK2	7142	NaN	NaN	NaN	NaN	NaN	NaN	20.0356	NaN	19.8195	20.1629	NaN	19.8543	NaN
Phospholipase D3	PLD3	6080	NaN	NaN	NaN	NaN	NaN	NaN	21.1091	21.1843	21.0548	21.1467	21.0479	21.1896	21.2746
Tissue-type plasminogen activator;Tissue-type plasminogen activator chain A;Tissue-type plasminogen activator chain B	PLAT	695	NaN	NaN	NaN	NaN	NaN	NaN	19.9024	19.6504	19.8317	19.6587	19.6471	19.5597	19.6418
Serine/threonine-protein kinase N1	PKN1	5675	NaN	NaN	NaN	NaN	NaN	NaN	NaN	18.1005	18.0952	19.9847	NaN	18.9492	18.9478
PITH domain-containing protein 1	PITHD1	6823	NaN	NaN	NaN	NaN	NaN	NaN	19.3731	19.171	19.243	18.8758	NaN	NaN	19.209
Phosphatidylinositol 4,5-bisphosphate 3-kinase catalytic subunit delta isoform	PIK3CD	3926	NaN	NaN	NaN	NaN	NaN	NaN	NaN	NaN	NaN	NaN	18.4362	18.4095	18.2163
Phosphatidylinositol 3-kinase;Phosphatidylinositol 3-kinase catalytic subunit type 3	PIK3C3	952	NaN	NaN	NaN	NaN	NaN	NaN	NaN	NaN	19.4804	NaN	19.3649	19.6268	NaN
GPI ethanolamine phosphate transferase 3	PIGO	6294	NaN	NaN	NaN	NaN	NaN	NaN	18.6528	18.7624	18.7431	18.6638	18.5864	18.9362	NaN
GPI ethanolamine phosphate transferase 2	PIGG	3220	NaN	NaN	NaN	NaN	NaN	NaN	19.0115	19.3517	19.4072	NaN	18.8779	18.8518	19.1994
Piezo-type mechanosensitive ion channel component 1	PIEZO1	6349	NaN	NaN	NaN	NaN	NaN	NaN	18.8795	NaN	NaN	18.0589	NaN	NaN	18.6642
PH-interacting protein	PHIP	6335	NaN	NaN	NaN	NaN	NaN	NaN	18.8152	18.6043	18.0272	18.9976	18.69	19.0198	18.1385
Polyhomeotic-like protein 2;Polyhomeotic-like protein 3	PHC2;PHC3	162	NaN	NaN	NaN	NaN	NaN	NaN	18.6138	18.4687	18.5085	18.7132	18.5175	18.3203	NaN
Peroxisomal biogenesis factor 3	PEX3	5110	NaN	NaN	NaN	NaN	NaN	NaN	19.3325	18.6062	18.9988	19.1099	18.5874	18.7298	19.0063
Peflin	PEF1	7228	NaN	NaN	NaN	NaN	NaN	NaN	20.9837	20.6495	20.5363	20.6606	20.889	20.5727	20.6932
3-phosphoinositide-dependent protein kinase 1;Putative 3-phosphoinositide-dependent protein kinase 2	PDPK1;PDPK2P	3330	NaN	NaN	NaN	NaN	NaN	NaN	18.8207	19.074	18.8988	19.0652	18.908	18.939	18.9618
[Pyruvate dehydrogenase [acetyl-transferring]]-phosphatase 1, mitochondrial	PDP1	7171	NaN	NaN	NaN	NaN	NaN	NaN	20.1479	20.0276	20.0654	20.0548	19.8121	19.8725	19.9502
[Pyruvate dehydrogenase (acetyl-transferring)] kinase isozyme 1, mitochondrial	PDK1	5604	NaN	NaN	NaN	NaN	NaN	NaN	19.0771	NaN	18.841	19.3442	NaN	NaN	NaN
Peptide deformylase, mitochondrial	PDF	6964	NaN	NaN	NaN	NaN	NaN	NaN	18.9711	18.4018	18.4718	NaN	19.1651	NaN	18.8612
2,5-phosphodiesterase 12	PDE12	5881	NaN	NaN	NaN	NaN	NaN	NaN	19.7631	19.9	19.9187	19.7043	19.6667	19.7596	19.4109
Phosphorylated CTD-interacting factor 1	PCIF1	6900	NaN	NaN	NaN	NaN	NaN	NaN	18.728	19.3679	NaN	NaN	NaN	18.6108	NaN
Probable proline--tRNA ligase, mitochondrial	PARS2	5982	NaN	NaN	NaN	NaN	NaN	NaN	19.9425	19.9273	19.6136	NaN	NaN	NaN	19.6607
p21-activated protein kinase-interacting protein 1	PAK1IP1	7107	NaN	NaN	NaN	NaN	NaN	NaN	20.156	NaN	20.215	19.815	19.5133	20.0729	19.5963
Protein kinase C and casein kinase substrate in neurons protein 3	PACSIN3	7306	NaN	NaN	NaN	NaN	NaN	NaN	19.1948	NaN	19.108	19.058	19.3975	NaN	NaN
OTU domain-containing protein 4	OTUD4	5315	NaN	NaN	NaN	NaN	NaN	NaN	20.526	NaN	21.015	21.4463	21.1345	20.9649	NaN
Oxysterol-binding protein-related protein 10;Oxysterol-binding protein	OSBPL10	6769	NaN	NaN	NaN	NaN	NaN	NaN	17.4051	17.509	17.427	17.281	NaN	17.3387	17.4718
Protein OS-9	OS9	5466	NaN	NaN	NaN	NaN	NaN	NaN	19.5923	19.4682	19.7173	19.5154	19.4071	19.6878	19.5506
Inositol polyphosphate 5-phosphatase OCRL-1	OCRL	5317	NaN	NaN	NaN	NaN	NaN	NaN	18.9793	NaN	18.9605	NaN	NaN	19.1862	NaN
Nucleolar and spindle-associated protein 1	NUSAP1	6776	NaN	NaN	NaN	NaN	NaN	NaN	NaN	19.2376	18.9483	19.5196	18.8059	18.9643	18.9434
Nucleoporin NUP53	NUP35	6242	NaN	NaN	NaN	NaN	NaN	NaN	19.7183	19.2497	19.8481	19.9731	19.9929	19.8183	19.8214
Nuclear pore complex protein Nup214	NUP214	530	NaN	NaN	NaN	NaN	NaN	NaN	19.6004	19.463	19.583	19.6281	19.6113	19.838	19.5091
Numb-like protein	NUMBL	237	NaN	NaN	NaN	NaN	NaN	NaN	19.1885	19.5017	19.6154	19.866	19.46	19.5857	19.3651
Kinetochore protein Nuf2	NUF2	6799	NaN	NaN	NaN	NaN	NaN	NaN	19.4067	19.4988	19.6357	19.3709	19.5359	19.3117	19.3653
Nucleoside diphosphate-linked moiety X motif 19, mitochondrial	NUDT19	950	NaN	NaN	NaN	NaN	NaN	NaN	19.4466	19.7159	20.0074	NaN	19.389	NaN	19.6333
Protein syndesmos	NUDT16L1	3828	NaN	NaN	NaN	NaN	NaN	NaN	18.8596	18.4784	19.0806	18.9661	18.7542	18.8481	18.8826
Probable 8-oxo-dGTP diphosphatase NUDT15	NUDT15	7073	NaN	NaN	NaN	NaN	NaN	NaN	19.6081	20.2884	NaN	19.8558	19.5896	18.804	19.878
Cytosolic Fe-S cluster assembly factor NUBP1	NUBP1	5057	NaN	NaN	NaN	NaN	NaN	NaN	19.6015	19.5697	19.8992	19.8422	NaN	19.2372	19.6184
Non-structural mainte0ce of chromosomes element 4 homolog A	NSMCE4A	7132	NaN	NaN	NaN	NaN	NaN	NaN	17.7956	18.2327	17.4849	NaN	17.3032	NaN	17.6715
Ribosome biogenesis protein NSA2 homolog	NSA2	4300	NaN	NaN	NaN	NaN	NaN	NaN	19.088	19.4427	19.5724	NaN	19.1344	NaN	18.7791
Nurim	NRM	6109	NaN	NaN	NaN	NaN	NaN	NaN	19.8037	NaN	19.6992	NaN	19.8061	NaN	NaN
Niemann-Pick C1 protein	NPC1	3999	NaN	NaN	NaN	NaN	NaN	NaN	19.7291	19.3583	NaN	19.7914	19.5831	NaN	19.526
Nucleolar protein 16	NOP16	7425	NaN	NaN	NaN	NaN	NaN	NaN	19.6474	19.7901	19.6153	19.6409	19.2024	19.2707	19.3507
Nucleolar protein 14	NOP14	5249	NaN	NaN	NaN	NaN	NaN	NaN	19.6428	19.8562	19.8152	19.725	19.8757	NaN	19.6339
Nucleolar protein 7	NOL7	7335	NaN	NaN	NaN	NaN	NaN	NaN	20.0976	20.1942	20.1279	20.0882	19.9952	19.7641	19.7979
Nucleolar protein 10	NOL10	6695	NaN	NaN	NaN	NaN	NaN	NaN	20.5174	20.2617	20.178	20.4616	20.411	20.5507	19.9692
Bifunctional lysine-specific demethylase and histidyl-hydroxylase NO66	NO66	6917	NaN	NaN	NaN	NaN	NaN	NaN	19.0147	19.1357	NaN	NaN	18.8661	NaN	NaN
Nicotinamide N-methyltransferase	NNMT	4861	NaN	NaN	NaN	NaN	NaN	NaN	19.3794	19.5814	19.0135	19.6924	19.4252	19.3282	19.1161
NmrA-like family domain-containing protein 1	NMRAL1	3745	NaN	NaN	NaN	NaN	NaN	NaN	19.4597	18.9109	NaN	19.2746	NaN	NaN	NaN
Nicotinamide/nicotinic acid mononucleotide adenylyltransferase 1	NMNAT1	6956	NaN	NaN	NaN	NaN	NaN	NaN	19.125	18.9781	19.1215	19.2695	19.1557	18.7574	18.9721
NF-kappa-B-repressing factor	NKRF	841	NaN	NaN	NaN	NaN	NaN	NaN	NaN	19.4177	19.491	19.406	NaN	NaN	NaN
Neuroguidin	NGDN	6231	NaN	NaN	NaN	NaN	NaN	NaN	19.7603	19.2986	NaN	19.1948	NaN	NaN	NaN
Nuclear transcription factor Y subunit gamma	NFYC	3354	NaN	NaN	NaN	NaN	NaN	NaN	NaN	NaN	19.4101	19.583	19.7339	19.8664	19.6427
Nuclear factor of activated T-cells, cytoplasmic 2	NFATC2	5472	NaN	NaN	NaN	NaN	NaN	NaN	19.2893	19.4828	19.6264	19.2256	19.3715	19.43	19.4676
Nuclear factor of activated T-cells 5	NFAT5	3788	NaN	NaN	NaN	NaN	NaN	NaN	NaN	18.5688	18.2716	NaN	17.9192	18.1166	18.0019
Neurofibromin;Neurofibromin truncated	NF1	838	NaN	NaN	NaN	NaN	NaN	NaN	19.0054	18.9336	18.952	18.6485	19.0679	18.9372	18.9398
Neudesin	NENF	7334	NaN	NaN	NaN	NaN	NaN	NaN	19.4475	19.2791	19.5031	19.4219	19.3384	19.4001	NaN
Nuclear export mediator factor NEMF	NEMF	4116	NaN	NaN	NaN	NaN	NaN	NaN	19.7224	19.7989	NaN	19.1222	NaN	19.7709	19.3141
Negative elongation factor E	NELFE	4616	NaN	NaN	NaN	NaN	NaN	NaN	19.7811	19.8119	19.4391	19.6467	19.8325	19.9798	19.6506
E3 ubiquitin-protein ligase NEDD4-like	NEDD4L	626	NaN	NaN	NaN	NaN	NaN	NaN	19.0667	NaN	18.8191	19.1318	18.9922	19.2374	18.8929
NADH dehydrogenase [ubiquinone] iron-sulfur protein 4, mitochondrial	NDUFS4	4042	NaN	NaN	NaN	NaN	NaN	NaN	21.0969	21.5793	21.7076	21.5833	21.1418	21.2421	21.3345
NADH dehydrogenase [ubiquinone] 1 beta subcomplex subunit 8, mitochondrial	NDUFB8	4266	NaN	NaN	NaN	NaN	NaN	NaN	20.3305	20.7749	20.724	20.853	20.7233	20.4175	21.0841
NADH dehydrogenase [ubiquinone] 1 beta subcomplex subunit 6	NDUFB6	4261	NaN	NaN	NaN	NaN	NaN	NaN	19.8882	NaN	20.1381	20.2903	20.2053	20.1306	20.1684
NADH dehydrogenase [ubiquinone] 1 beta subcomplex subunit 5, mitochondrial	NDUFB5	3309	NaN	NaN	NaN	NaN	NaN	NaN	21.4944	20.9973	21.1743	NaN	21.0127	NaN	NaN
NADH dehydrogenase [ubiquinone] 1 beta subcomplex subunit 11, mitochondrial	NDUFB11	7115	NaN	NaN	NaN	NaN	NaN	NaN	22.1827	22.4627	22.3951	NaN	22.3617	22.2248	22.231
NADH dehydrogenase [ubiquinone] 1 alpha subcomplex assembly factor 4	NDUFAF4	7166	NaN	NaN	NaN	NaN	NaN	NaN	19.4654	19.3162	19.8898	19.7821	19.6421	19.3045	19.323
Cytochrome c oxidase subunit NDUFA4	NDUFA4	3937	NaN	NaN	NaN	NaN	NaN	NaN	19.9199	19.6639	20.0014	NaN	NaN	NaN	NaN
Nucleoporin NDC1	NDC1	6713	NaN	NaN	NaN	NaN	NaN	NaN	20.3523	20.0898	19.8211	20.1772	20.242	20.2571	20.1936
Nuclear receptor coactivator 5	NCOA5	6974	NaN	NaN	NaN	NaN	NaN	NaN	19.4577	19.2581	19.0911	19.1452	NaN	19.023	19.1574
Arylamine N-acetyltransferase 1	NAT1	3454	NaN	NaN	NaN	NaN	NaN	NaN	19.2979	NaN	NaN	19.1051	18.9758	NaN	18.6807
NAD kinase 2, mitochondrial	NADK2	5726	NaN	NaN	NaN	NaN	NaN	NaN	19.8287	19.9886	20.3846	20.2113	19.9536	19.856	20.1733
Mitotic-spindle organizing protein 2A;Mitotic-spindle organizing protein 2B	MZT2B;MZT2A	2999	NaN	NaN	NaN	NaN	NaN	NaN	NaN	18.2449	NaN	18.3339	18.3707	NaN	NaN
Unconventional myosin-XIX	MYO19	6505	NaN	NaN	NaN	NaN	NaN	NaN	19.7423	19.6731	19.642	20.0129	19.8821	19.8547	19.6621
Myosin regulatory light polypeptide 9	MYL9	4689	NaN	NaN	NaN	NaN	NaN	NaN	20.1458	20.0884	19.9638	20.4572	20.4201	20.2442	20.4069
Myeloid differentiation primary response protein MyD88	MYD88	6655	NaN	NaN	NaN	NaN	NaN	NaN	18.8178	18.9838	18.8279	NaN	NaN	NaN	NaN
Poly(A) RNA polymerase, mitochondrial	MTPAP	7095	NaN	NaN	NaN	NaN	NaN	NaN	19.5429	19.6983	19.257	19.2903	19.0624	19.5675	19.4802
NADH-ubiquinone oxidoreductase chain 4	MT-ND4	4367	NaN	NaN	NaN	NaN	NaN	NaN	19.7267	18.8072	19.6047	19.9166	19.8703	19.8419	19.2808
Myotubularin-related protein 6	MTMR6	7366	NaN	NaN	NaN	NaN	NaN	NaN	18.9625	NaN	18.7487	18.917	18.85	18.767	18.6981
Myotubularin-related protein 1	MTMR1	3522	NaN	NaN	NaN	NaN	NaN	NaN	19.2532	19.0538	19.1644	18.7043	NaN	19.1455	18.9709
Translation initiation factor IF-2, mitochondrial	MTIF2	4913	NaN	NaN	NaN	NaN	NaN	NaN	19.7732	19.7135	19.5528	19.7958	19.7281	19.7586	19.6741
Mitochondrial ribosome-associated GTPase 1;Mitochondrial GTPase 1	MTG1	6701	NaN	NaN	NaN	NaN	NaN	NaN	18.9715	18.9846	19.2173	18.4856	NaN	NaN	19.0419
Mitochondrial fission process protein 1	MTFP1	7234	NaN	NaN	NaN	NaN	NaN	NaN	20.4557	20.7145	20.2866	20.6098	20.3324	20.3154	20.2053
ATP synthase protein 8	MT-ATP8	4369	NaN	NaN	NaN	NaN	NaN	NaN	21.8566	21.6982	21.3039	22.2362	21.0481	21.2794	21.4855
Metastasis-associated protein MTA1	MTA1	3285	NaN	NaN	NaN	NaN	NaN	NaN	18.3149	NaN	17.8923	18.4841	18.0683	18.2951	18.0148
Protein misato homolog 1	MSTO1	506	NaN	NaN	NaN	NaN	NaN	NaN	19.6451	NaN	NaN	19.8916	NaN	NaN	19.9021
Ribosome-recycling factor, mitochondrial	MRRF	6463	NaN	NaN	NaN	NaN	NaN	NaN	19.6615	19.402	19.7835	19.9624	19.6601	19.4504	19.4748
28S ribosomal protein S28, mitochondrial	MRPS28	7397	NaN	NaN	NaN	NaN	NaN	NaN	20.2867	20.5689	20.1377	20.1006	19.6668	20.1646	20.1938
28S ribosomal protein S24, mitochondrial	MRPS24	6474	NaN	NaN	NaN	NaN	NaN	NaN	20.5208	20.8142	20.6438	20.1138	20.1984	20.5763	20.9933
28S ribosomal protein S14, mitochondrial	MRPS14	4135	NaN	NaN	NaN	NaN	NaN	NaN	20.6164	20.3888	20.4978	NaN	20.5584	20.5533	20.4348
39S ribosomal protein L54, mitochondrial	MRPL54	5891	NaN	NaN	NaN	NaN	NaN	NaN	19.3084	NaN	NaN	19.1457	19.5267	NaN	NaN
39S ribosomal protein L53, mitochondrial	MRPL53	6475	NaN	NaN	NaN	NaN	NaN	NaN	21.1389	21.1807	20.8992	21.2947	20.8587	20.7681	20.8576
39S ribosomal protein L42, mitochondrial	MRPL42	3775	NaN	NaN	NaN	NaN	NaN	NaN	19.9235	19.6572	NaN	19.5275	19.3532	19.7776	NaN
39S ribosomal protein L32, mitochondrial	MRPL32	6784	NaN	NaN	NaN	NaN	NaN	NaN	19.9421	19.7772	19.8097	19.7909	19.7615	19.781	19.676
39S ribosomal protein L20, mitochondrial	MRPL20	6785	NaN	NaN	NaN	NaN	NaN	NaN	19.7288	NaN	19.6386	NaN	19.9182	19.9165	19.8088
39S ribosomal protein L18, mitochondrial	MRPL18	6850	NaN	NaN	NaN	NaN	NaN	NaN	20.4282	21.0756	20.9866	21.2051	20.2075	20.2405	20.482
Mannose-6-phosphate isomerase	MPI	3689	NaN	NaN	NaN	NaN	NaN	NaN	19.6194	NaN	NaN	NaN	19.5102	19.8643	NaN
U3 small nucleolar ribonucleoprotein protein MPP10	MPHOSPH10	878	NaN	NaN	NaN	NaN	NaN	NaN	19.7542	19.58	19.7973	19.8361	19.9111	19.7601	19.8132
Mannose-P-dolichol utilization defect 1 protein	MPDU1	3747	NaN	NaN	NaN	NaN	NaN	NaN	21.2622	20.8543	NaN	NaN	21.0956	20.7582	NaN
Motile sperm domain-containing protein 2	MOSPD2	6252	NaN	NaN	NaN	NaN	NaN	NaN	19.5034	19.7496	19.6625	19.5518	19.337	19.5184	19.434
Mortality factor 4-like protein 1	MORF4L1	2925	NaN	NaN	NaN	NaN	NaN	NaN	19.6753	NaN	20.1754	20.0441	19.7257	19.3361	NaN
Vacuolar fusion protein MON1 homolog B	MON1B	3306	NaN	NaN	NaN	NaN	NaN	NaN	NaN	NaN	NaN	18.3497	18.5752	18.3291	NaN
Matrix metalloproteinase-14	MMP14	743	NaN	NaN	NaN	NaN	NaN	NaN	19.4133	19.642	19.4535	19.5523	19.8029	19.6454	19.6238
DNA mismatch repair protein Mlh1	MLH1	584	NaN	NaN	NaN	NaN	NaN	NaN	18.9958	18.7833	NaN	NaN	18.5128	18.7667	18.705
Myeloid leukemia factor 2	MLF2	5655	NaN	NaN	NaN	NaN	NaN	NaN	19.433	19.1075	19.0337	19.2301	19.3549	19.4051	19.2347
Protein Mis18-alpha	MIS18A	7141	NaN	NaN	NaN	NaN	NaN	NaN	NaN	NaN	19.6875	19.5976	19.3609	NaN	NaN
Mitochondrial intermediate peptidase	MIPEP	6650	NaN	NaN	NaN	NaN	NaN	NaN	19.3243	19.2282	19.3347	19.4618	19.1947	18.947	NaN
Bifunctional lysine-specific demethylase and histidyl-hydroxylase MINA	MINA	3205	NaN	NaN	NaN	NaN	NaN	NaN	NaN	18.7078	18.4704	18.7625	NaN	NaN	18.7574
Melanoma inhibitory activity protein 2	MIA2	3559	NaN	NaN	NaN	NaN	NaN	NaN	19.2293	19.2312	19.1846	19.266	18.9586	19.1306	19.1313
Mitochondrial genome mainte0ce exonuclease 1	MGME1	6676	NaN	NaN	NaN	NaN	NaN	NaN	19.1413	19.4189	19.3529	19.5213	19.3103	NaN	19.3446
Protein O-GlcNAcase	MGEA5	4113	NaN	NaN	NaN	NaN	NaN	NaN	18.4394	18.2301	NaN	18.1271	18.1857	18.335	18.317
Alpha-1,3-mannosyl-glycoprotein 2-beta-N-acetylglucosaminyltransferase	MGAT1	4709	NaN	NaN	NaN	NaN	NaN	NaN	19.1583	19.112	NaN	NaN	19.3968	18.8887	19.2504
Mitofusin-2	MFN2	629	NaN	NaN	NaN	NaN	NaN	NaN	19.8039	19.2923	19.6192	19.5777	19.7371	19.4346	19.482
Mitofusin-1	MFN1	6091	NaN	NaN	NaN	NaN	NaN	NaN	18.2902	17.9201	18.6888	NaN	NaN	NaN	NaN
Mitochondrial fission factor	MFF	156	NaN	NaN	NaN	NaN	NaN	NaN	20.4893	20.2225	NaN	NaN	20.4784	20.5416	20.7964
Microfibrillar-associated protein 1	MFAP1	5087	NaN	NaN	NaN	NaN	NaN	NaN	21.437	21.3526	NaN	20.9951	NaN	NaN	21.1222
Methyltransferase-like protein 16	METTL16	6055	NaN	NaN	NaN	NaN	NaN	NaN	NaN	NaN	19.1824	19.3283	19.4836	19.303	19.2184
Hepatocyte growth factor receptor	MET	4452	NaN	NaN	NaN	NaN	NaN	NaN	18.9556	NaN	18.704	18.7107	19.096	19.1214	18.7745
Mesoderm-specific transcript homolog protein	MEST	3081	NaN	NaN	NaN	NaN	NaN	NaN	19.5948	NaN	NaN	NaN	19.139	18.9405	18.7943
Protein MEMO1	MEMO1	7413	NaN	NaN	NaN	NaN	NaN	NaN	19.7886	19.4641	19.5156	19.8046	19.9386	19.738	19.505
Mediator of RNA polymerase II transcription subunit 8	MED8	6493	NaN	NaN	NaN	NaN	NaN	NaN	18.7412	18.7561	18.7625	19.1457	18.5958	18.7689	18.7188
Mediator of RNA polymerase II transcription subunit 24	MED24	194	NaN	NaN	NaN	NaN	NaN	NaN	18.5447	18.4012	18.4338	18.4449	18.3611	NaN	18.5252
Mediator of RNA polymerase II transcription subunit 23	MED23	5775	NaN	NaN	NaN	NaN	NaN	NaN	19.4162	19.2605	19.4336	19.5137	19.627	19.3794	19.1585
Mediator of RNA polymerase II transcription subunit 22	MED22	3257	NaN	NaN	NaN	NaN	NaN	NaN	19.7394	19.4151	NaN	19.9179	19.4704	19.5236	19.5337
Mediator of RNA polymerase II transcription subunit 20	MED20	6939	NaN	NaN	NaN	NaN	NaN	NaN	19.4897	19.4239	NaN	NaN	19.3457	19.0851	19.253
Mediator of RNA polymerase II transcription subunit 14	MED14	4100	NaN	NaN	NaN	NaN	NaN	NaN	19.0499	19.051	19.4508	19.0485	18.855	19.1655	18.8696
Mediator of RNA polymerase II transcription subunit 11	MED11	7168	NaN	NaN	NaN	NaN	NaN	NaN	19.5315	19.4611	19.4202	NaN	NaN	NaN	NaN
Mediator of RNA polymerase II transcription subunit 1	MED1	5647	NaN	NaN	NaN	NaN	NaN	NaN	18.9654	18.351	18.5637	NaN	18.9225	18.5498	18.5935
Mediator of DNA damage checkpoint protein 1	MDC1	5561	NaN	NaN	NaN	NaN	NaN	NaN	19.4823	19.1696	19.2176	19.3622	19.2297	19.4794	19.3512
Mitochondrial calcium uniporter regulator 1	MCUR1	6426	NaN	NaN	NaN	NaN	NaN	NaN	20.324	20.7806	20.2081	NaN	NaN	NaN	19.62
Malonyl-CoA-acyl carrier protein transacylase, mitochondrial	MCAT	6086	NaN	NaN	NaN	NaN	NaN	NaN	19.07	19.6498	19.3358	19.6625	19.35	18.9415	19.5441
Muscleblind-like protein 1	MBNL1	131	NaN	NaN	NaN	NaN	NaN	NaN	NaN	21.2444	21.1836	20.9857	20.8748	20.6168	20.5336
Methyl-CpG-binding domain protein 3	MBD3	4330	NaN	NaN	NaN	NaN	NaN	NaN	NaN	18.7072	19.2435	18.6809	19.0149	18.7865	NaN
Mitochondrial antiviral-signaling protein	MAVS	6005	NaN	NaN	NaN	NaN	NaN	NaN	19.3963	19.1725	19.1014	19.3795	19.3233	19.367	19.0484
Microtubule-associated protein RP/EB family member 2	MAPRE2	5639	NaN	NaN	NaN	NaN	NaN	NaN	NaN	19.7419	19.1294	NaN	19.6334	19.6856	NaN
Mitogen-activated protein kinase 9;Mitogen-activated protein kinase 10	MAPK9;MAPK10	4904	NaN	NaN	NaN	NaN	NaN	NaN	18.6983	18.1936	18.4127	18.1355	18.0406	17.9367	17.7363
Mitogen-activated protein kinase kinase kinase kinase 3;Mitogen-activated protein kinase kinase kinase kinase	MAP4K3	3452	NaN	NaN	NaN	NaN	NaN	NaN	19.5416	19.7627	19.4608	19.2354	18.933	19.5003	19.0488
Mitogen-activated protein kinase kinase kinase 7	MAP3K7	4053	NaN	NaN	NaN	NaN	NaN	NaN	NaN	NaN	18.8197	19.2073	NaN	18.8267	NaN
Dual specificity mitogen-activated protein kinase kinase 2	MAP2K2	4832	NaN	NaN	NaN	NaN	NaN	NaN	19.9774	19.7795	19.9451	19.9393	19.6672	19.7427	19.8519
Protein MANBAL	MANBAL	7012	NaN	NaN	NaN	NaN	NaN	NaN	20.5939	20.5018	19.9273	19.3744	NaN	NaN	NaN
Lysosomal alpha-mannosidase;Lysosomal alpha-mannosidase A peptide;Lysosomal alpha-mannosidase B peptide;Lysosomal alpha-mannosidase C peptide;Lysosomal alpha-mannosidase D peptide;Lysosomal alpha-mannosidase E peptide	MAN2B1	3948	NaN	NaN	NaN	NaN	NaN	NaN	20.7318	20.7634	20.755	20.6869	20.5434	20.919	20.5712
Alpha-mannosidase 2	MAN2A1	5690	NaN	NaN	NaN	NaN	NaN	NaN	19.1648	19.373	NaN	18.9825	19.3154	18.6369	19.1141
alpha-1,2-Mannosidase;Endoplasmic reticulum mannosyl-oligosaccharide 1,2-alpha-mannosidase	MAN1B1	759	NaN	NaN	NaN	NaN	NaN	NaN	19.4144	NaN	19.1309	19.1654	19.1801	19.1535	19.1819
Protein MAK16 homolog	MAK16	6779	NaN	NaN	NaN	NaN	NaN	NaN	20.2971	19.9616	20.3123	20.3313	NaN	20.1783	20.4485
Transcription factor MafF	MAFF	7328	NaN	NaN	NaN	NaN	NaN	NaN	19.0405	19.2705	18.9111	19.4738	19.3905	19.1682	19.2847
Mitotic spindle assembly checkpoint protein MAD1	MAD1L1	7518	NaN	NaN	NaN	NaN	NaN	NaN	18.796	18.5616	18.9795	18.4676	NaN	NaN	18.6113
Ly6/PLAUR domain-containing protein 3	LYPD3	4277	NaN	NaN	NaN	NaN	NaN	NaN	19.3057	19.1198	18.697	18.4054	19.1183	18.9281	18.7304
Leucine zipper protein 1	LUZP1	6048	NaN	NaN	NaN	NaN	NaN	NaN	18.8978	18.7785	18.8211	18.475	19.0204	18.6622	18.9523
U6 snRNA-associated Sm-like protein LSm6	LSM6	5189	NaN	NaN	NaN	NaN	NaN	NaN	21.0562	21.1534	20.9832	20.9845	20.847	20.9727	NaN
U6 snRNA-associated Sm-like protein LSm4	LSM4	7463	NaN	NaN	NaN	NaN	NaN	NaN	20.2139	NaN	19.7316	19.4317	19.8197	20.008	19.9837
U6 snRNA-associated Sm-like protein LSm1	LSM1	3998	NaN	NaN	NaN	NaN	NaN	NaN	19.309	NaN	19.4431	NaN	19.6593	19.3192	19.4926
Leucine-rich repeat-containing protein 57	LRRC57	491	NaN	NaN	NaN	NaN	NaN	NaN	19.6104	19.2721	19.1206	19.7154	19.6082	19.6405	19.4917
Protein lunapark	LNP	6817	NaN	NaN	NaN	NaN	NaN	NaN	19.4666	19.7812	19.2654	NaN	NaN	18.9022	NaN
VIP36-like protein	LMAN2L	6851	NaN	NaN	NaN	NaN	NaN	NaN	20.1436	20.1702	19.9535	NaN	NaN	19.746	NaN
Lysosomal acid lipase/cholesteryl ester hydrolase	LIPA	169	NaN	NaN	NaN	NaN	NaN	NaN	19.5952	19.4445	NaN	19.7487	19.5483	NaN	19.4579
DNA ligase 3	LIG3	4987	NaN	NaN	NaN	NaN	NaN	NaN	19.6439	19.564	19.3577	19.5905	19.5477	19.3733	19.277
Leukocyte receptor cluster member 8	LENG8	38	NaN	NaN	NaN	NaN	NaN	NaN	18.2968	18.6285	18.3337	18.6219	NaN	NaN	NaN
Low-density lipoprotein receptor	LDLR	3657	NaN	NaN	NaN	NaN	NaN	NaN	19.4456	19.8233	19.7446	19.7769	NaN	NaN	NaN
UPF0554 protein C2orf43	LDAH;C2orf43;FLJ21820	2970	NaN	NaN	NaN	NaN	NaN	NaN	NaN	18.387	NaN	18.4513	NaN	18.5611	NaN
Neutrophil gelatinase-associated lipocalin	LCN2	5263	NaN	NaN	NaN	NaN	NaN	NaN	20.3912	20.1215	20.3448	20.3632	20.383	20.1656	20.3301
Ragulator complex protein LAMTOR3	LAMTOR3	7250	NaN	NaN	NaN	NaN	NaN	NaN	20.0552	20.3285	20.2515	20.6305	NaN	20.0678	NaN
KRR1 small subunit processome component homolog	KRR1	5487	NaN	NaN	NaN	NaN	NaN	NaN	19.8639	20.0918	20.2795	20.4635	20.1811	19.9266	20.036
Kinetochore-associated protein 1	KNTC1	5007	NaN	NaN	NaN	NaN	NaN	NaN	20.073	NaN	20.3439	20.1172	20.194	20.2205	NaN
Histone-lysine N-methyltransferase 2A;MLL cleavage product N320;MLL cleavage product C180	KMT2A	843	NaN	NaN	NaN	NaN	NaN	NaN	21.3889	21.1645	21.2361	20.8212	20.7425	20.9555	20.9891
Kallikrein-7	KLK7	4984	NaN	NaN	NaN	NaN	NaN	NaN	20.6383	20.6357	20.7088	20.5024	20.6132	20.6411	20.7184
Kelch domain-containing protein 7B	KLHDC7B	483	NaN	NaN	NaN	NaN	NaN	NaN	18.7478	18.7231	NaN	18.9651	NaN	18.7997	18.7243
Kinesin-like protein KIF21A;Kinesin-like protein	KIF21A	352	NaN	NaN	NaN	NaN	NaN	NaN	NaN	18.7656	NaN	18.5555	NaN	19.0078	19.3959
Kinesin-like protein KIF20A	KIF20A	4274	NaN	NaN	NaN	NaN	NaN	NaN	21.2079	21.2464	21.4499	21.2148	21.0374	21.1636	21.1521
Protein virilizer homolog	KIAA1429	5864	NaN	NaN	NaN	NaN	NaN	NaN	19.0038	18.8292	18.8337	18.5191	18.6759	18.958	18.4753
Mitochondrial ribonuclease P protein 3	KIAA0391	3996	NaN	NaN	NaN	NaN	NaN	NaN	19.2338	18.9988	18.7672	18.8679	18.5049	18.6099	18.4038
BTB/POZ domain-containing protein KCTD5	KCTD5	7129	NaN	NaN	NaN	NaN	NaN	NaN	19.8597	19.5632	19.7538	19.6105	19.6311	19.5323	NaN
E3 ubiquitin-protein ligase KCMF1	KCMF1	7172	NaN	NaN	NaN	NaN	NaN	NaN	19.6929	19.7367	19.6475	NaN	19.6038	19.7154	19.589
Junctophilin-2	JPH2	6678	NaN	NaN	NaN	NaN	NaN	NaN	19.5048	19.3105	19.3498	NaN	19.2915	NaN	NaN
Intersectin-2	ITSN2	7157	NaN	NaN	NaN	NaN	NaN	NaN	NaN	NaN	NaN	19.3917	19.5325	19.581	19.4044
Inositol 1,4,5-trisphosphate receptor type 2	ITPR2	5557	NaN	NaN	NaN	NaN	NaN	NaN	NaN	18.4482	18.122	17.7839	NaN	NaN	NaN
Interferon regulatory factor 3	IRF3	3878	NaN	NaN	NaN	NaN	NaN	NaN	18.8557	19.0797	NaN	NaN	19.3439	NaN	NaN
Interferon regulatory factor 2-binding protein-like	IRF2BPL	6854	NaN	NaN	NaN	NaN	NaN	NaN	19.1249	19.1398	19.1471	19.4653	18.7847	18.7316	18.6866
Interferon regulatory factor 2-binding protein 2	IRF2BP2	6014	NaN	NaN	NaN	NaN	NaN	NaN	19.6444	19.9659	19.5966	19.4058	19.516	19.5633	NaN
Interferon regulatory factor 2-binding protein 1	IRF2BP1	6075	NaN	NaN	NaN	NaN	NaN	NaN	19.2196	18.9282	18.9789	18.7048	NaN	NaN	18.856
Integrator complex subunit 5	INTS5	5908	NaN	NaN	NaN	NaN	NaN	NaN	NaN	18.5241	18.6722	18.4867	18.4627	NaN	18.6278
Integrator complex subunit 4	INTS4	856	NaN	NaN	NaN	NaN	NaN	NaN	18.2911	18.282	18.2588	NaN	18.5004	18.51	18.3007
Integrator complex subunit 2	INTS2	409	NaN	NaN	NaN	NaN	NaN	NaN	NaN	18.3024	18.5468	18.8542	NaN	NaN	18.2079
Integrator complex subunit 10	INTS10	7091	NaN	NaN	NaN	NaN	NaN	NaN	18.8679	18.8303	19.1257	NaN	NaN	NaN	NaN
Integrator complex subunit 1	INTS1	6150	NaN	NaN	NaN	NaN	NaN	NaN	NaN	18.9492	19.373	19.322	NaN	NaN	NaN
Phosphatidylinositol 3,4,5-trisphosphate 5-phosphatase 2	INPPL1	4024	NaN	NaN	NaN	NaN	NaN	NaN	NaN	18.4832	18.542	18.4298	18.4845	NaN	NaN
Inositol polyphosphate 5-phosphatase K	INPP5K	3087	NaN	NaN	NaN	NaN	NaN	NaN	19.1885	19.6797	19.7626	19.1949	18.9604	18.9075	19.2676
Type I inositol 3,4-bisphosphate 4-phosphatase	INPP4A	6571	NaN	NaN	NaN	NaN	NaN	NaN	19.3368	19.1156	NaN	NaN	NaN	NaN	19.3323
Alpha-internexin	INA	5673	NaN	NaN	NaN	NaN	NaN	NaN	18.2306	NaN	NaN	NaN	17.869	17.8402	17.9004
U3 small nucleolar ribonucleoprotein protein IMP3	IMP3	7072	NaN	NaN	NaN	NaN	NaN	NaN	20.1577	20.1457	19.9631	20.2444	19.9875	19.8704	19.9573
	IMMT	3023	NaN	NaN	NaN	NaN	NaN	NaN	20.6086	20.9096	21.0107	21.0118	20.7709	19.8792	20.772
Inhibitor of nuclear factor kappa-B kinase-interacting protein	IKBIP	5967	NaN	NaN	NaN	NaN	NaN	NaN	21.1863	20.9678	20.7355	20.874	21.0013	20.8233	20.8003
Immunoglobulin-binding protein 1	IGBP1	5250	NaN	NaN	NaN	NaN	NaN	NaN	18.9278	18.9685	18.9747	18.9342	NaN	18.8353	NaN
Immediate early response 3-interacting protein 1	IER3IP1	364	NaN	NaN	NaN	NaN	NaN	NaN	NaN	20.012	NaN	NaN	20.6144	20.9581	20.9208
Putative transferase CAF17, mitochondrial	IBA57	5806	NaN	NaN	NaN	NaN	NaN	NaN	19.3089	19.1759	19.4575	19.2471	19.4256	19.4405	19.1627
Oxidoreductase HTATIP2	HTATIP2	6726	NaN	NaN	NaN	NaN	NaN	NaN	20.1371	20.1235	19.9818	20.2423	19.8518	19.7758	NaN
Intraflagellar transport protein 25 homolog	HSPB11	7467	NaN	NaN	NaN	NaN	NaN	NaN	20.0253	20.5692	19.9912	NaN	NaN	20.1033	NaN
	HSPA8	3388	NaN	NaN	NaN	NaN	NaN	NaN	NaN	NaN	NaN	NaN	20.1534	20.2921	20.1901
Heat shock 70 kDa protein 6;Putative heat shock 70 kDa protein 7	HSPA6;HSPA7	4592	NaN	NaN	NaN	NaN	NaN	NaN	NaN	NaN	NaN	NaN	27.3673	26.5158	26.5658
Inactive hydroxysteroid dehydrogenase-like protein 1	HSDL1	5719	NaN	NaN	NaN	NaN	NaN	NaN	18.9084	NaN	NaN	19.0385	19.036	19.0532	18.9156
Estradiol 17-beta-dehydrogenase 11	HSD17B11	3206	NaN	NaN	NaN	NaN	NaN	NaN	18.6968	18.9248	18.9495	NaN	NaN	18.7659	18.8324
	HNRNPC	2949	NaN	NaN	NaN	NaN	NaN	NaN	19.4801	19.6457	19.5217	NaN	NaN	19.6601	19.7716
Hematological and neurological expressed 1 protein;Hematological and neurological expressed 1 protein, N-terminally processed	HN1	3795	NaN	NaN	NaN	NaN	NaN	NaN	18.7519	NaN	NaN	NaN	19.426	18.931	NaN
Hyaluro0 mediated motility receptor	HMMR	4164	NaN	NaN	NaN	NaN	NaN	NaN	19.5308	19.5756	19.3762	19.52	19.2015	19.3589	19.2694
Embryonic stem cell-specific 5-hydroxymethylcytosine-binding protein	HMCES	3193	NaN	NaN	NaN	NaN	NaN	NaN	19.4989	20.0604	19.7583	19.2667	19.7643	19.3775	NaN
Histone H3.1	HIST1H3A	5248	NaN	NaN	NaN	NaN	NaN	NaN	20.7802	21.0596	19.8986	NaN	NaN	NaN	NaN
Probable E3 ubiquitin-protein ligase HERC4	HERC4	5754	NaN	NaN	NaN	NaN	NaN	NaN	19.8294	19.9002	19.8748	19.908	20.0463	19.7383	20.0044
HCLS1-associated protein X-1	HAX1	3912	NaN	NaN	NaN	NaN	NaN	NaN	19.1941	19.3024	19.1799	19.8843	19.7103	18.9702	18.8958
HAUS augmin-like complex subunit 5	HAUS5	4254	NaN	NaN	NaN	NaN	NaN	NaN	18.3103	18.7232	NaN	18.8269	18.4646	18.3725	18.9668
Beta-glucuronidase	GUSB	4444	NaN	NaN	NaN	NaN	NaN	NaN	19.184	19.2937	19.5512	19.5254	19.5383	NaN	NaN
PTB domain-containing engulfment adapter protein 1	GULP1	7217	NaN	NaN	NaN	NaN	NaN	NaN	19.0545	18.7517	NaN	NaN	NaN	18.8512	18.7976
Translation factor GUF1, mitochondrial	GUF1	6160	NaN	NaN	NaN	NaN	NaN	NaN	18.6505	NaN	18.3003	NaN	NaN	18.5141	NaN
Putative GTP-binding protein 6	GTPBP6	4089	NaN	NaN	NaN	NaN	NaN	NaN	19.4635	19.4824	19.3814	19.6682	19.4799	19.5307	19.561
tRNA modification GTPase GTPBP3, mitochondrial	GTPBP3	6414	NaN	NaN	NaN	NaN	NaN	NaN	19.4869	20.1478	19.8218	19.6241	19.6067	19.3042	19.7711
GTP-binding protein 10	GTPBP10	908	NaN	NaN	NaN	NaN	NaN	NaN	19.7808	19.4284	19.52	20.122	19.8728	19.717	19.9451
General transcription factor IIH subunit 2-like protein;General transcription factor IIH subunit 2	GTF2H2C;GTF2H2	5511	NaN	NaN	NaN	NaN	NaN	NaN	NaN	18.913	19.2848	19.5292	19.2403	NaN	NaN
General transcription factor IIF subunit 1	GTF2F1	4813	NaN	NaN	NaN	NaN	NaN	NaN	19.6889	19.4598	19.563	19.6448	19.0831	19.3684	19.5582
Transcription initiation factor IIB	GTF2B	5295	NaN	NaN	NaN	NaN	NaN	NaN	19.8101	NaN	19.8014	19.5912	19.2378	NaN	19.623
	GSN	5798	NaN	NaN	NaN	NaN	NaN	NaN	19.9385	19.9536	19.8386	NaN	19.5522	NaN	19.6011
GrpE protein homolog 2, mitochondrial	GRPEL2	6259	NaN	NaN	NaN	NaN	NaN	NaN	NaN	18.1873	18.6684	18.0431	NaN	18.5453	NaN
Golgi pH regulator B;Golgi pH regulator A	GPR89B;GPR89A	2990	NaN	NaN	NaN	NaN	NaN	NaN	19.7615	19.7597	19.9314	NaN	20.3052	19.706	20.1206
Protein GPR107	GPR107	3571	NaN	NaN	NaN	NaN	NaN	NaN	19.2727	NaN	19.6416	NaN	NaN	NaN	19.4903
G patch domain and KOW motifs-containing protein	GPKOW	6390	NaN	NaN	NaN	NaN	NaN	NaN	19.4506	19.9039	20.045	19.9292	19.6899	19.5838	19.7609
G patch domain-containing protein 8	GPATCH8	7300	NaN	NaN	NaN	NaN	NaN	NaN	NaN	NaN	NaN	NaN	17.9189	18.0136	17.8972
G patch domain-containing protein 4	GPATCH4	146	NaN	NaN	NaN	NaN	NaN	NaN	18.7719	18.3177	18.7387	NaN	NaN	NaN	NaN
Golgin subfamily A member 5	GOLGA5	6266	NaN	NaN	NaN	NaN	NaN	NaN	19.1226	18.926	18.8376	19.1661	18.7834	18.93	18.6579
Dihydroxyacetone phosphate acyltransferase	GNPAT	4010	NaN	NaN	NaN	NaN	NaN	NaN	NaN	19.1295	18.9227	19.7471	NaN	19.3326	NaN
Guanine nucleotide-binding protein-like 3-like protein	GNL3L	606	NaN	NaN	NaN	NaN	NaN	NaN	19.4	19.5129	19.3427	19.4214	19.1214	19.6476	19.2394
Nucleolar GTP-binding protein 2	GNL2	5506	NaN	NaN	NaN	NaN	NaN	NaN	20.0036	19.7438	19.5977	19.8034	19.9687	19.7186	19.7274
Beta-galactosidase	GLB1	4582	NaN	NaN	NaN	NaN	NaN	NaN	18.4693	NaN	NaN	18.6613	18.6519	18.4696	18.5775
PDZ domain-containing protein GIPC2	GIPC2	6302	NaN	NaN	NaN	NaN	NaN	NaN	21.0622	NaN	20.5512	20.5012	20.4093	NaN	NaN
DNA replication complex GINS protein PSF3	GINS3	6691	NaN	NaN	NaN	NaN	NaN	NaN	NaN	17.7014	NaN	18.671	18.4108	18.4529	18.4568
Vitamin K-dependent gamma-carboxylase	GGCX	842	NaN	NaN	NaN	NaN	NaN	NaN	19.0397	18.7389	18.9786	19.1809	19.1793	18.927	18.8427
Ribosome-releasing factor 2, mitochondrial	GFM2	6410	NaN	NaN	NaN	NaN	NaN	NaN	19.5465	19.8739	19.7948	19.7663	19.2809	19.1761	19.6404
Ganglioside-induced differentiation-associated protein 1	GDAP1	613	NaN	NaN	NaN	NaN	NaN	NaN	18.7708	19.2963	18.8264	19.0437	18.8663	19.0104	NaN
GRIP and coiled-coil domain-containing protein 2	GCC2	833	NaN	NaN	NaN	NaN	NaN	NaN	19.8795	19.9876	20.058	19.252	19.7253	19.3791	19.5775
2-amino-3-ketobutyrate coenzyme A ligase, mitochondrial	GCAT	4191	NaN	NaN	NaN	NaN	NaN	NaN	19.1181	18.8806	19.0757	NaN	NaN	19.1708	18.6754
Transcriptional repressor p66-beta	GATAD2B	309	NaN	NaN	NaN	NaN	NaN	NaN	18.9931	18.5832	NaN	18.7634	18.0732	18.9052	NaN
Transcriptional repressor p66-alpha	GATAD2A	6072	NaN	NaN	NaN	NaN	NaN	NaN	19.3664	19.4682	19.2092	19.0883	18.9634	19.1358	19.505
Follistatin-related protein 1	FSTL1	5401	NaN	NaN	NaN	NaN	NaN	NaN	18.9681	18.5529	18.9483	18.3337	18.7438	19.0143	NaN
FAD-dependent oxidoreductase domain-containing protein 1	FOXRED1	823	NaN	NaN	NaN	NaN	NaN	NaN	NaN	18.651	18.4376	18.7245	NaN	18.7455	18.7643
Forkhead box protein K1	FOXK1	5287	NaN	NaN	NaN	NaN	NaN	NaN	19.2948	19.3456	19.7825	19.5261	19.2681	19.0323	19.2374
Ketosamine-3-kinase	FN3KRP	6951	NaN	NaN	NaN	NaN	NaN	NaN	NaN	NaN	19.4464	19.7807	19.7929	19.9	20.2638
Acidic fibroblast growth factor intracellular-binding protein	FIBP	4060	NaN	NaN	NaN	NaN	NaN	NaN	18.42	18.6122	NaN	NaN	NaN	18.5212	18.2704
Fermitin family homolog 1	FERMT1	6675	NaN	NaN	NaN	NaN	NaN	NaN	20.3164	20.8171	20.6979	NaN	NaN	20.4836	NaN
F-box only protein 7	FBXO7	7438	NaN	NaN	NaN	NaN	NaN	NaN	NaN	NaN	18.6851	18.9711	19.0342	NaN	NaN
F-box only protein 22	FBXO22	6236	NaN	NaN	NaN	NaN	NaN	NaN	19.0537	NaN	NaN	19.0313	19.2883	NaN	NaN
40S ribosomal protein S30	FAU	3403	NaN	NaN	NaN	NaN	NaN	NaN	22.1752	22.7288	22.4475	NaN	NaN	NaN	NaN
MIP18 family protein FAM96A	FAM96A	6906	NaN	NaN	NaN	NaN	NaN	NaN	18.8378	NaN	18.73	18.9061	19.0223	NaN	18.9715
Protein FAM84B	FAM84B	6543	NaN	NaN	NaN	NaN	NaN	NaN	19.2642	19.105	19.0363	NaN	18.7839	NaN	NaN
Protein FAM83D	FAM83D	68	NaN	NaN	NaN	NaN	NaN	NaN	18.777	18.748	18.93	19.0493	18.6087	18.8961	NaN
Protein FAM65A	FAM65A	178	NaN	NaN	NaN	NaN	NaN	NaN	18.9481	18.9538	18.9042	19.0534	18.8423	18.7908	18.8046
Glycosaminoglycan xylosylkinase	FAM20B	4149	NaN	NaN	NaN	NaN	NaN	NaN	19.1333	NaN	NaN	18.3278	NaN	18.3751	NaN
Protein NOXP20	FAM114A1	6094	NaN	NaN	NaN	NaN	NaN	NaN	NaN	19.8706	19.7932	19.3535	NaN	19.2728	19.5194
Protein FAM111A	FAM111A	6578	NaN	NaN	NaN	NaN	NaN	NaN	18.535	18.9473	18.7868	NaN	NaN	18.8704	18.8712
FAS-associated death domain protein	FADD	5438	NaN	NaN	NaN	NaN	NaN	NaN	19.8129	19.797	20.3289	NaN	19.0947	19.5551	19.4867
Histone-lysine N-methyltransferase EZH2	EZH2	5667	NaN	NaN	NaN	NaN	NaN	NaN	18.2262	18.3693	17.9202	NaN	NaN	NaN	NaN
Exosome complex component RRP42	EXOSC7	5587	NaN	NaN	NaN	NaN	NaN	NaN	20.3745	20.2248	20.2118	NaN	20.2952	20.1771	20.3487
Exosome complex component RRP46	EXOSC5	3890	NaN	NaN	NaN	NaN	NaN	NaN	20.1972	20.0704	20.1938	20.1715	20.0515	20.1167	19.8673
Exosome complex component RRP41	EXOSC4	6996	NaN	NaN	NaN	NaN	NaN	NaN	20.9707	20.8478	20.9154	20.4574	20.6184	20.4876	20.4571
Electron transfer flavoprotein-ubiquinone oxidoreductase, mitochondrial	ETFDH	765	NaN	NaN	NaN	NaN	NaN	NaN	18.9377	NaN	NaN	NaN	19.0032	19.1291	18.5141
TFIIH basal transcription factor complex helicase XPD subunit	ERCC2	782	NaN	NaN	NaN	NaN	NaN	NaN	19.5055	18.8039	18.8161	19.2751	18.7239	18.995	18.6859
Histone acetyltransferase p300	EP300	593	NaN	NaN	NaN	NaN	NaN	NaN	18.7575	18.6591	18.5153	17.8998	18.7712	18.8628	18.8302
ER membrane protein complex subunit 8	EMC8	4058	NaN	NaN	NaN	NaN	NaN	NaN	20.6667	20.7966	20.5136	20.2611	20.48	20.6229	20.3433
Elongator complex protein 3	ELP3	2936	NaN	NaN	NaN	NaN	NaN	NaN	18.5794	18.981	18.5817	18.6321	18.7812	NaN	18.6768
Elongation of very long chain fatty acids protein;Elongation of very long chain fatty acids protein 5	ELOVL5	176	NaN	NaN	NaN	NaN	NaN	NaN	NaN	20.7177	20.84	20.9268	20.9558	20.7591	20.9298
Eukaryotic translation initiation factor 2-alpha kinase 4	EIF2AK4	3659	NaN	NaN	NaN	NaN	NaN	NaN	17.9608	NaN	NaN	17.9574	18.095	NaN	NaN
Egl nine homolog 1	EGLN1	6832	NaN	NaN	NaN	NaN	NaN	NaN	NaN	19.0606	18.9774	19.099	18.9918	NaN	NaN
Selenocysteine-specific elongation factor	EEFSEC	3031	NaN	NaN	NaN	NaN	NaN	NaN	19.2402	18.9576	19.087	18.9632	18.985	18.7439	NaN
Evolutionarily conserved signaling intermediate in Toll pathway, mitochondrial	ECSIT	6667	NaN	NaN	NaN	NaN	NaN	NaN	20.0828	19.8045	20.0693	19.8883	19.6312	NaN	19.8237
	ECHDC1	3601	NaN	NaN	NaN	NaN	NaN	NaN	24.4288	NaN	NaN	NaN	24.5075	24.5729	24.4254
Probable glutamate--tRNA ligase, mitochondrial	EARS2	3705	NaN	NaN	NaN	NaN	NaN	NaN	19.7178	19.4651	NaN	19.2418	19.4964	19.2042	19.2461
Segment polarity protein dishevelled homolog DVL-2;Segment polarity protein dishevelled homolog DVL-3	DVL2;DVL3	3750	NaN	NaN	NaN	NaN	NaN	NaN	19.0034	18.529	18.7685	NaN	18.6938	18.738	NaN
tRNA-dihydrouridine(47) synthase [NAD(P)(+)]-like	DUS3L	6494	NaN	NaN	NaN	NaN	NaN	NaN	18.9514	19.1247	19.2341	18.8029	18.9699	18.8557	18.9514
Probable E3 ubiquitin-protein ligase DTX2	DTX2	3289	NaN	NaN	NaN	NaN	NaN	NaN	NaN	19.0012	19.5828	19.4448	NaN	19.12	19.0377
Dermatan-sulfate epimerase	DSE	7313	NaN	NaN	NaN	NaN	NaN	NaN	18.1683	18.0439	NaN	18.1486	NaN	NaN	NaN
Desmocollin-2	DSC2	490	NaN	NaN	NaN	NaN	NaN	NaN	19.8873	20.0426	NaN	19.8464	19.8265	19.8884	19.8093
Dipeptidyl peptidase 2	DPP7	7261	NaN	NaN	NaN	NaN	NaN	NaN	19.0552	18.9977	19.0028	19.0807	NaN	18.9755	19.1104
Diphthine synthase	DPH5	6871	NaN	NaN	NaN	NaN	NaN	NaN	18.5489	18.1438	18.1013	18.4286	NaN	NaN	18.4997
Diphthamide biosynthesis protein 2	DPH2	6669	NaN	NaN	NaN	NaN	NaN	NaN	21.9147	21.633	21.6253	22.1608	22.174	22.0924	22.0183
Zinc finger protein ubi-d4	DPF2	3765	NaN	NaN	NaN	NaN	NaN	NaN	19.517	19.5091	19.5284	NaN	NaN	19.4291	19.6837
2-deoxynucleoside 5-phosphate N-hydrolase 1	DNPH1	3614	NaN	NaN	NaN	NaN	NaN	NaN	20.2347	20.2484	20.5586	20.0061	20.1525	20.2961	20.6641
DnaJ homolog subfamily C member 17	DNAJC17	7088	NaN	NaN	NaN	NaN	NaN	NaN	18.417	18.0179	17.9557	17.4115	18.2198	18.7864	18.1137
DnaJ homolog subfamily B member 6	DNAJB6	283	NaN	NaN	NaN	NaN	NaN	NaN	19.2616	19.1764	19.1873	NaN	19.0266	18.8739	19.0933
DnaJ homolog subfamily B member 14	DNAJB14	6270	NaN	NaN	NaN	NaN	NaN	NaN	19.6878	19.6129	19.5447	19.1574	19.4068	NaN	19.4363
Dynein heavy chain 2, axonemal	DNAH2	7181	NaN	NaN	NaN	NaN	NaN	NaN	19.1654	NaN	NaN	19.053	NaN	18.9757	19.156
Dynein heavy chain 11, axonemal	DNAH11	6460	NaN	NaN	NaN	NaN	NaN	NaN	20.9202	21.5668	20.961	NaN	NaN	20.9915	20.7927
Death-inducer obliterator 1	DIDO1	6705	NaN	NaN	NaN	NaN	NaN	NaN	18.8492	18.6309	18.7922	18.8921	18.9335	18.903	18.84
ATP-dependent RNA helicase DHX8	DHX8	5555	NaN	NaN	NaN	NaN	NaN	NaN	18.9122	19.2385	18.8289	NaN	NaN	19.4457	18.9095
Dehydrogenase/reductase SDR family member 7B	DHRS7B	241	NaN	NaN	NaN	NaN	NaN	NaN	19.4793	19.4334	NaN	19.3106	19.2547	19.3294	19.4691
Probable ATP-dependent RNA helicase DDX41	DDX41	7284	NaN	NaN	NaN	NaN	NaN	NaN	19.6209	19.8855	19.6402	19.4954	19.2377	19.3746	19.4201
Probable ATP-dependent RNA helicase DDX31	DDX31	6930	NaN	NaN	NaN	NaN	NaN	NaN	18.1243	NaN	18.4038	18.4306	NaN	NaN	NaN
Probable ATP-dependent RNA helicase DDX28	DDX28	7061	NaN	NaN	NaN	NaN	NaN	NaN	18.8321	18.3209	NaN	18.7147	18.7295	NaN	NaN
Dephospho-CoA kinase domain-containing protein	DCAKD	821	NaN	NaN	NaN	NaN	NaN	NaN	NaN	19.1245	19.0106	NaN	18.8317	18.7634	NaN
Sn1-specific diacylglycerol lipase beta	DAGLB	3288	NaN	NaN	NaN	NaN	NaN	NaN	18.4651	17.2136	17.6817	NaN	NaN	NaN	NaN
Peptidyl-prolyl cis-trans isomerase CWC27 homolog	CWC27	795	NaN	NaN	NaN	NaN	NaN	NaN	19.6584	NaN	19.7258	NaN	NaN	19.8382	NaN
RNA polymerase-associated protein CTR9 homolog	CTR9	5910	NaN	NaN	NaN	NaN	NaN	NaN	19.8434	19.6824	19.8094	19.6439	19.4696	19.6443	19.3701
CTD small phosphatase-like protein 2	CTDSPL2	5348	NaN	NaN	NaN	NaN	NaN	NaN	18.2067	18.5094	NaN	18.3784	NaN	NaN	NaN
Transcriptional repressor CTCF	CTCF	416	NaN	NaN	NaN	NaN	NaN	NaN	18.7375	18.8554	18.5844	18.4402	18.4754	18.4261	18.5983
Cleavage stimulation factor subunit 3	CSTF3	3377	NaN	NaN	NaN	NaN	NaN	NaN	19.0867	NaN	NaN	NaN	18.9223	18.587	NaN
Casein kinase I isoform delta;Casein kinase I isoform epsilon	CSNK1D;CSNK1E	594	NaN	NaN	NaN	NaN	NaN	NaN	19.4071	19.4147	19.5248	NaN	NaN	19.001	19.2186
Cytokine receptor-like factor 3	CRLF3	6079	NaN	NaN	NaN	NaN	NaN	NaN	19.1982	19.1742	19.2397	19.2091	19.0316	19.1468	19.043
Carnitine O-acetyltransferase	CRAT	729	NaN	NaN	NaN	NaN	NaN	NaN	19.2162	19.5172	19.377	19.2428	19.3355	19.3948	19.5791
Probable serine carboxypeptidase CPVL	CPVL	6877	NaN	NaN	NaN	NaN	NaN	NaN	19.6408	19.5882	19.2576	NaN	19.6922	19.5105	19.2375
Carboxypeptidase D	CPD	4226	NaN	NaN	NaN	NaN	NaN	NaN	19.4379	19.1071	NaN	19.7137	19.4198	19.6649	19.5819
Cytochrome c oxidase subunit 6A1, mitochondrial	COX6A1	4525	NaN	NaN	NaN	NaN	NaN	NaN	22.4864	23.0252	22.3059	23.0036	21.4387	NaN	21.4314
Ubiquinone biosynthesis protein COQ9, mitochondrial	COQ9	3685	NaN	NaN	NaN	NaN	NaN	NaN	20.4637	20.7073	21.6562	20.9012	NaN	NaN	NaN
COP9 signalosome complex subunit 7a	COPS7A	7230	NaN	NaN	NaN	NaN	NaN	NaN	20.0567	20.0722	20.0013	NaN	20.1923	NaN	20.1874
COMM domain-containing protein 9	COMMD9	7163	NaN	NaN	NaN	NaN	NaN	NaN	18.1328	18.0452	18.251	18.2575	18.0128	18.1531	17.873
COMM domain-containing protein 8	COMMD8	7114	NaN	NaN	NaN	NaN	NaN	NaN	19.833	19.808	NaN	19.7873	19.4581	19.714	19.7765
COMM domain-containing protein 4	COMMD4	198	NaN	NaN	NaN	NaN	NaN	NaN	19.2465	19.309	19.4175	19.4557	NaN	19.197	19.5315
COMM domain-containing protein 3	COMMD3;COMMD3-BMI1	7212	NaN	NaN	NaN	NaN	NaN	NaN	19.5704	19.22	19.6496	19.8617	19.6429	19.6657	19.3494
Cytochrome c oxidase assembly factor 3 homolog, mitochondrial	COA3	7398	NaN	NaN	NaN	NaN	NaN	NaN	21.2336	21.2911	21.3551	21.4252	20.9743	21.4705	21.4849
CCR4-NOT transcription complex subunit 7	CNOT7	7278	NaN	NaN	NaN	NaN	NaN	NaN	19.2429	19.09	19.2914	19.5987	19.6122	19.5529	19.2351
CCR4-NOT transcription complex subunit 10	CNOT10	6943	NaN	NaN	NaN	NaN	NaN	NaN	19.3089	18.8744	18.6464	18.5701	NaN	NaN	NaN
N-acylneuraminate cytidylyltransferase	CMAS	6248	NaN	NaN	NaN	NaN	NaN	NaN	19.7177	19.8963	19.4382	19.4341	19.4116	19.7248	19.6702
Clusterin;Clusterin;Clusterin beta chain;Clusterin alpha chain	CLU	3624	NaN	NaN	NaN	NaN	NaN	NaN	20.156	20.1533	21.6336	19.7637	20.2919	19.2623	19.3161
Ceroid-lipofuscinosis neuronal protein 6	CLN6	294	NaN	NaN	NaN	NaN	NaN	NaN	20.2674	20.3753	20.236	20.5153	20.121	19.8127	20.2363
Chloride channel CLIC-like protein 1	CLCC1	614	NaN	NaN	NaN	NaN	NaN	NaN	19.4569	19.7875	19.7477	19.375	19.7826	19.3434	19.793
Chromosome transmission fidelity protein 18 homolog	CHTF18	3314	NaN	NaN	NaN	NaN	NaN	NaN	19.0255	18.9566	19.1763	19.1306	NaN	18.8302	18.7417
Chromatin accessibility complex protein 1	CHRAC1	3236	NaN	NaN	NaN	NaN	NaN	NaN	18.4233	19.2258	19.1527	19.0383	NaN	19.1311	19.2132
Chromodomain-helicase-DNA-binding protein 2	CHD2	3964	NaN	NaN	NaN	NaN	NaN	NaN	19.3716	19.5033	19.8684	19.7427	19.4478	19.2806	NaN
MICOS complex subunit MIC25	CHCHD6	3823	NaN	NaN	NaN	NaN	NaN	NaN	NaN	20.4788	20.6963	20.3843	20.2402	20.4763	20.3462
Chromosome alignment-maintaining phosphoprotein 1	CHAMP1	6534	NaN	NaN	NaN	NaN	NaN	NaN	NaN	NaN	19.8832	NaN	19.152	19.2659	19.0143
Cilia- and flagella-associated protein 20	CFAP20	7513	NaN	NaN	NaN	NaN	NaN	NaN	19.6026	19.6341	19.6979	NaN	NaN	NaN	19.6468
Choline/ethanolaminephosphotransferase 1	CEPT1	7522	NaN	NaN	NaN	NaN	NaN	NaN	NaN	20.4494	21.089	NaN	20.6976	NaN	NaN
Centrosome-associated protein 350	CEP350	5834	NaN	NaN	NaN	NaN	NaN	NaN	19.573	NaN	19.2028	19.3796	NaN	NaN	NaN
Centromere protein H	CENPH	2926	NaN	NaN	NaN	NaN	NaN	NaN	18.4932	18.3752	NaN	NaN	NaN	18.3693	NaN
Major centromere autoantigen B	CENPB	4423	NaN	NaN	NaN	NaN	NaN	NaN	18.4424	NaN	NaN	18.5557	18.6658	NaN	NaN
CCAAT/enhancer-binding protein beta	CEBPB	4600	NaN	NaN	NaN	NaN	NaN	NaN	19.7186	19.7755	19.7898	19.7467	NaN	19.8065	19.7061
Phosphatidate cytidylyltransferase 2	CDS2	4308	NaN	NaN	NaN	NaN	NaN	NaN	20.389	19.9818	20.0744	20.2804	19.9583	20.0013	19.8438
Phosphatidate cytidylyltransferase 1	CDS1	6388	NaN	NaN	NaN	NaN	NaN	NaN	19.6394	19.2591	NaN	19.5149	NaN	NaN	18.9285
CDK5 regulatory subunit-associated protein 1	CDK5RAP1	6611	NaN	NaN	NaN	NaN	NaN	NaN	19.2068	19.1566	NaN	NaN	NaN	19.0198	NaN
Borealin	CDCA8	5739	NaN	NaN	NaN	NaN	NaN	NaN	NaN	NaN	NaN	NaN	19.046	19.2676	19.2625
Serine/threonine-protein kinase MRCK gamma	CDC42BPG	5870	NaN	NaN	NaN	NaN	NaN	NaN	18.8588	18.5505	18.4293	18.8429	18.6331	18.696	18.5068
DNA-directed RNA polymerase I subunit RPA34	CD3EAP	4032	NaN	NaN	NaN	NaN	NaN	NaN	19.2478	19.7228	19.5269	19.4233	NaN	19.5886	19.7709
Nocturnin	CCRN4L	7292	NaN	NaN	NaN	NaN	NaN	NaN	19.4646	19.3079	19.1187	19.5034	19.0765	18.9893	18.8436
Cyclin-K	CCNK	3560	NaN	NaN	NaN	NaN	NaN	NaN	18.8627	19.1388	19.0225	18.7743	19.096	18.8265	18.8592
Coiled-coil domain-containing protein 86	CCDC86	6908	NaN	NaN	NaN	NaN	NaN	NaN	19.7303	NaN	19.5923	NaN	19.6742	19.2629	19.7206
Coiled-coil domain-containing protein 85C	CCDC85C	928	NaN	NaN	NaN	NaN	NaN	NaN	18.7214	18.6666	18.6125	18.5467	18.4656	18.717	NaN
Calcium uniporter regulatory subunit MCUb, mitochondrial	CCDC109B	7105	NaN	NaN	NaN	NaN	NaN	NaN	18.7263	18.7703	NaN	NaN	NaN	18.7446	18.6466
COBW domain-containing protein 6;COBW domain-containing protein 3;COBW domain-containing protein 5;COBW domain-containing protein 2;COBW domain-containing protein 1	CBWD6;CBWD3;CBWD5;CBWD2;CBWD1;CBWD7	187	NaN	NaN	NaN	NaN	NaN	NaN	19.4196	18.7597	NaN	NaN	18.9648	19.2472	NaN
Catalase	CAT	4370	NaN	NaN	NaN	NaN	NaN	NaN	NaN	19.5005	19.002	NaN	NaN	NaN	19.4942
Peripheral plasma membrane protein CASK	CASK	449	NaN	NaN	NaN	NaN	NaN	NaN	NaN	NaN	19.6142	19.5549	19.7501	19.8186	19.6586
Protein CASC4	CASC4	479	NaN	NaN	NaN	NaN	NaN	NaN	NaN	NaN	NaN	18.7334	NaN	18.9463	18.7429
Probable cysteine--tRNA ligase, mitochondrial	CARS2	6952	NaN	NaN	NaN	NaN	NaN	NaN	19.2905	NaN	19.8176	NaN	19.5769	NaN	19.8143
Putative methyltransferase C9orf114	C9orf114	5804	NaN	NaN	NaN	NaN	NaN	NaN	19.7449	19.6433	19.931	19.6427	19.3669	19.3971	19.6347
UPF0598 protein C8orf82	C8orf82	3636	NaN	NaN	NaN	NaN	NaN	NaN	20.1464	NaN	NaN	19.5631	NaN	NaN	19.2044
Ashwin	C2orf49	3024	NaN	NaN	NaN	NaN	NaN	NaN	19.5312	19.562	19.2662	19.5045	NaN	19.5898	19.5598
Uncharacterized protein C2orf47, mitochondrial	C2orf47	6330	NaN	NaN	NaN	NaN	NaN	NaN	21.3244	20.8696	20.726	20.8073	20.6556	20.4329	20.3042
UPF0769 protein C21orf59	C21orf59	585	NaN	NaN	NaN	NaN	NaN	NaN	19.5139	19.3344	19.6697	19.5403	19.5906	19.5913	19.5296
Glycoprotein-N-acetylgalactosamine 3-beta-galactosyltransferase 1	C1GALT1	3090	NaN	NaN	NaN	NaN	NaN	NaN	19.9715	NaN	20.089	NaN	NaN	20.321	20.7196
RUS1 family protein C16orf58	C16orf58	3696	NaN	NaN	NaN	NaN	NaN	NaN	NaN	NaN	NaN	18.439	NaN	18.251	17.947
TATA-binding protein-associated factor 172	BTAF1	3990	NaN	NaN	NaN	NaN	NaN	NaN	NaN	19.0623	19.0292	19.0368	19.0433	18.9111	18.7698
Lys-63-specific deubiquitinase BRCC36	BRCC3	4915	NaN	NaN	NaN	NaN	NaN	NaN	NaN	NaN	19.2963	19.6342	19.3032	NaN	NaN
Bcl-2-like protein 13	BCL2L13	6771	NaN	NaN	NaN	NaN	NaN	NaN	19.8185	19.2764	19.9011	19.9087	19.7219	19.7423	19.4342
[3-methyl-2-oxobutanoate dehydrogenase [lipoamide]] kinase, mitochondrial	BCKDK	3703	NaN	NaN	NaN	NaN	NaN	NaN	19.2981	19.7475	19.3385	19.6835	NaN	19.5329	19.5246
2-oxoisovalerate dehydrogenase subunit beta, mitochondrial	BCKDHB	4656	NaN	NaN	NaN	NaN	NaN	NaN	20.124	20.1683	20.1476	20.5598	20.0297	19.7628	20.1677
Branched-chain-amino-acid aminotransferase;Branched-chain-amino-acid aminotransferase, mitochondrial	BCAT2	2923	NaN	NaN	NaN	NaN	NaN	NaN	19.6566	20.1497	20.1565	20.1081	20.3042	19.9731	20.0659
Brain-specific angiogenesis inhibitor 1-associated protein 2-like protein 1	BAIAP2L1	7264	NaN	NaN	NaN	NaN	NaN	NaN	19.7266	19.8911	NaN	NaN	19.9753	20.0046	NaN
Transcriptional regulator ATRX	ATRX	4910	NaN	NaN	NaN	NaN	NaN	NaN	18.253	17.8826	18.1201	18.7218	17.8963	17.9569	18.3166
ATP synthase mitochondrial F1 complex assembly factor 2	ATPAF2	6172	NaN	NaN	NaN	NaN	NaN	NaN	19.1882	18.6077	18.9782	19.258	19.2095	NaN	19.0701
ATP synthase mitochondrial F1 complex assembly factor 1	ATPAF1	3758	NaN	NaN	NaN	NaN	NaN	NaN	20.037	19.521	19.6539	NaN	20.0305	19.6199	19.7067
Renin receptor	ATP6AP2	333	NaN	NaN	NaN	NaN	NaN	NaN	18.8306	18.6915	18.8315	18.9887	18.8659	18.9252	19.0748
V-type proton ATPase subunit S1	ATP6AP1	5665	NaN	NaN	NaN	NaN	NaN	NaN	19.7746	20.0113	19.883	20.4297	19.8137	19.5661	20.014
Probable cation-transporting ATPase 13A3	ATP13A3	428	NaN	NaN	NaN	NaN	NaN	NaN	19.4005	18.7748	18.9234	19.007	19.0129	19.2916	19.1243
ATPase family AAA domain-containing protein 2	ATAD2	5920	NaN	NaN	NaN	NaN	NaN	NaN	19.6094	19.5881	19.7907	19.7924	19.729	19.5467	19.5074
Activating signal cointegrator 1 complex subunit 1	ASCC1	564	NaN	NaN	NaN	NaN	NaN	NaN	19.1716	19.181	NaN	19.0256	NaN	NaN	19.0514
Ankyrin repeat and SOCS box protein 6	ASB6	3469	NaN	NaN	NaN	NaN	NaN	NaN	NaN	18.1631	NaN	NaN	18.4759	18.2393	NaN
Arylsulfatase A;Arylsulfatase A component B;Arylsulfatase A component C	ARSA	217	NaN	NaN	NaN	NaN	NaN	NaN	18.8943	19.133	NaN	18.6322	19.1574	18.9766	18.721
Armadillo repeat-containing X-linked protein 3	ARMCX3	7249	NaN	NaN	NaN	NaN	NaN	NaN	19.4359	19.5883	19.6256	19.1624	19.4452	19.2853	19.4725
Rho guanine nucleotide exchange factor 17	ARHGEF17	6570	NaN	NaN	NaN	NaN	NaN	NaN	NaN	NaN	NaN	NaN	16.4768	17.1199	17.1333
Rho guanine nucleotide exchange factor 16	ARHGEF16	5840	NaN	NaN	NaN	NaN	NaN	NaN	NaN	19.0281	NaN	20.0092	19.1528	NaN	NaN
Rho GTPase-activating protein 5	ARHGAP5	5420	NaN	NaN	NaN	NaN	NaN	NaN	NaN	NaN	NaN	NaN	18.3686	18.5257	17.8939
ADP-ribosylation factor-related protein 1	ARFRP1	5504	NaN	NaN	NaN	NaN	NaN	NaN	19.244	19.4455	NaN	19.4926	19.3359	19.6012	19.4553
Amyloid beta A4 protein;N-APP;Soluble APP-alpha;Soluble APP-beta;C99;Beta-amyloid protein 42;Beta-amyloid protein 40;C83;P3(42);P3(40);C80;Gamma-secretase C-terminal fragment 59;Gamma-secretase C-terminal fragment 57;Gamma-secretase C-terminal fragment 50;C31	APP	3334	NaN	NaN	NaN	NaN	NaN	NaN	19.2654	19.2531	19.275	18.8264	18.8027	19.2625	19.1543
MICOS complex subunit MIC27	APOOL	5937	NaN	NaN	NaN	NaN	NaN	NaN	20.3027	20.7116	20.4722	21.0374	20.9507	20.6968	20.4211
Apolipoprotein O	APOO	3726	NaN	NaN	NaN	NaN	NaN	NaN	19.8644	19.9687	19.9094	20.034	19.6062	19.7952	19.6032
DNA dC->dU-editing enzyme APOBEC-3B	APOBEC3B	960	NaN	NaN	NaN	NaN	NaN	NaN	20.0462	20.3528	20.2725	20.4416	20.1477	20.1067	20.0222
AP-3 complex subunit sigma-1	AP3S1	6355	NaN	NaN	NaN	NaN	NaN	NaN	20.1718	NaN	20.068	NaN	NaN	20.1674	19.8912
AP-2 complex subunit alpha-2	AP2A2	4257	NaN	NaN	NaN	NaN	NaN	NaN	18.9802	18.3592	NaN	19.0121	NaN	NaN	NaN
AP-1 complex subunit gamma-like 2	AP1G2	4212	NaN	NaN	NaN	NaN	NaN	NaN	19.4255	19.3819	19.4781	NaN	19.2845	19.2494	19.2518
Serine/threonine-protein phosphatase 6 regulatory ankyrin repeat subunit A	ANKRD28	3995	NaN	NaN	NaN	NaN	NaN	NaN	18.0257	18.1289	NaN	NaN	18.1118	17.9885	NaN
Ankyrin repeat domain-containing protein 13A	ANKRD13A	6127	NaN	NaN	NaN	NaN	NaN	NaN	NaN	18.7555	19.0178	NaN	NaN	18.7249	NaN
Anaphase-promoting complex subunit 1	ANAPC1	6853	NaN	NaN	NaN	NaN	NaN	NaN	18.9002	18.4647	18.5426	18.6751	18.6287	18.918	18.3725
Angiomotin-like protein 2	AMOTL2	7390	NaN	NaN	NaN	NaN	NaN	NaN	18.7737	18.7849	19.1738	18.5185	NaN	NaN	19.0132
Probable dolichyl pyrophosphate Glc1Man9GlcNAc2 alpha-1,3-glucosyltransferase	ALG8	709	NaN	NaN	NaN	NaN	NaN	NaN	21.3814	21.565	21.3754	NaN	21.4602	20.9536	21.2326
	ALG13	124	NaN	NaN	NaN	NaN	NaN	NaN	19.0742	19.017	18.8969	19.1894	19.0598	18.9814	19.0895
Dol-P-Man:Man(7)GlcNAc(2)-PP-Dol alpha-1,6-mannosyltransferase	ALG12	3732	NaN	NaN	NaN	NaN	NaN	NaN	NaN	NaN	NaN	19.1484	19.5415	18.8873	NaN
Aldehyde dehydrogenase X, mitochondrial	ALDH1B1	4766	NaN	NaN	NaN	NaN	NaN	NaN	19.5988	19.2604	19.246	19.4456	19.3269	19.4431	19.2009
RAC-beta serine/threonine-protein kinase	AKT2	3887	NaN	NaN	NaN	NaN	NaN	NaN	NaN	NaN	NaN	18.0552	17.7112	17.7253	17.8226
Proline-rich AKT1 substrate 1	AKT1S1	6431	NaN	NaN	NaN	NaN	NaN	NaN	18.6964	NaN	18.6076	NaN	NaN	NaN	18.3144
A-kinase anchor protein 1, mitochondrial	AKAP1	6370	NaN	NaN	NaN	NaN	NaN	NaN	18.8865	19.0976	19.0763	18.9119	18.8644	18.6145	18.552
Axin interactor, dorsalization-associated protein	AIDA	6436	NaN	NaN	NaN	NaN	NaN	NaN	18.2665	18.0301	18.1864	18.0084	18.07	18.0796	18.1874
Protein ELYS	AHCTF1	6344	NaN	NaN	NaN	NaN	NaN	NaN	19.6723	19.8485	19.5944	19.6972	19.2596	19.6617	19.6675
1-acyl-sn-glycerol-3-phosphate acyltransferase beta	AGPAT2	4000	NaN	NaN	NaN	NaN	NaN	NaN	19.369	19.9198	20.1352	NaN	19.7582	19.9112	19.7804
Beta-adrenergic receptor kinase 1	ADRBK1	4690	NaN	NaN	NaN	NaN	NaN	NaN	18.6771	18.6312	18.6157	NaN	19.015	18.8249	18.7029
Activity-dependent neuroprotector homeobox protein	ADNP	598	NaN	NaN	NaN	NaN	NaN	NaN	18.8597	19.0291	19.0002	19.0202	18.7259	19.0193	18.802
1,2-dihydroxy-3-keto-5-methylthiopentene dioxygenase	ADI1	6732	NaN	NaN	NaN	NaN	NaN	NaN	20.83	20.7581	20.7828	20.9564	20.8321	21.0876	20.7203
ADAMTS-like protein 4	ADAMTSL4	597	NaN	NaN	NaN	NaN	NaN	NaN	17.9559	17.9813	18.0201	17.5996	17.8497	18.1085	17.4729
Actin-related protein 5	ACTR5	6946	NaN	NaN	NaN	NaN	NaN	NaN	18.9777	18.8132	18.992	18.7061	18.6674	NaN	18.4491
Acyl-CoA synthetase family member 3, mitochondrial	ACSF3	3451	NaN	NaN	NaN	NaN	NaN	NaN	18.7565	18.7981	18.6857	18.9972	19.0813	18.4663	18.8783
Lysosomal acid phosphatase	ACP2	571	NaN	NaN	NaN	NaN	NaN	NaN	17.9627	18.1658	18.6587	NaN	NaN	NaN	18.0182
Acyl-coenzyme A thioesterase 1;Acyl-coenzyme A thioesterase 2, mitochondrial	ACOT1;ACOT2	3551	NaN	NaN	NaN	NaN	NaN	NaN	NaN	18.8086	19.1618	NaN	18.6435	18.7705	NaN
Short/branched chain specific acyl-CoA dehydrogenase, mitochondrial	ACADSB	4901	NaN	NaN	NaN	NaN	NaN	NaN	18.9059	19.1488	18.9682	NaN	NaN	18.8472	18.8478
3-ketoacyl-CoA thiolase, mitochondrial	ACAA2	4888	NaN	NaN	NaN	NaN	NaN	NaN	20.0037	19.9872	19.7548	19.8283	20.061	20.0329	19.7328
3-ketoacyl-CoA thiolase, peroxisomal	ACAA1	4461	NaN	NaN	NaN	NaN	NaN	NaN	19.91	19.6213	19.7931	19.4375	19.6019	19.7265	19.6145
ATP-binding cassette sub-family D member 1	ABCD1	4796	NaN	NaN	NaN	NaN	NaN	NaN	19.8708	19.6963	19.6866	19.6261	19.3381	19.6038	19.7024
ATP-binding cassette sub-family B member 7, mitochondrial	ABCB7	398	NaN	NaN	NaN	NaN	NaN	NaN	20.1547	19.9724	20.0442	19.8426	20.1784	20.0205	19.9455
ATP-binding cassette sub-family B member 10, mitochondrial	ABCB10	7034	NaN	NaN	NaN	NaN	NaN	NaN	19.5205	18.9188	18.7978	19.1424	19.3678	18.9335	19.4463
Protein AATF	AATF	711	NaN	NaN	NaN	NaN	NaN	NaN	19.021	19.0843	19.0737	19.3802	19.1229	18.9127	18.5185
ClpB family mitochondrial disaggregase	CLPB	425	NaN	NaN	NaN	NaN	NaN	NaN	19.5716	20.1802	NaN	NaN	19.8585	19.5798	NaN
Deoxyhypusine hydroxylase	DOHH	6721	NaN	NaN	NaN	NaN	NaN	21.8044	20.7884	20.0147	20.7989	NaN	NaN	NaN	NaN
Prostaglandin F2 receptor negative regulator	PTGFRN	7190	NaN	NaN	NaN	NaN	NaN	19.7879	NaN	NaN	NaN	NaN	18.4102	18.9648	18.9703
Transforming acidic coiled-coil-containing protein 3	TACC3	510	NaN	NaN	NaN	NaN	NaN	19.5977	18.8087	19.0475	19.0782	18.8395	18.7321	18.6622	18.5653
Probable ATP-dependent RNA helicase DDX52	DDX52	7399	18.2621	NaN	NaN	NaN	NaN	NaN	20.1651	20.5217	20.3907	20.3687	19.8765	19.8991	19.847
DBIRD complex subunit ZNF326	ZNF326	5751	NaN	19.2574	NaN	NaN	NaN	NaN	20.0603	20.7508	20.961	20.5771	20.2742	20.1202	20.7147
39S ribosomal protein L23, mitochondrial	MRPL23	927	NaN	19.9215	NaN	NaN	NaN	NaN	21.103	20.9897	20.8623	21.113	20.7708	20.9992	20.7574
Up-regulated during skeletal muscle growth protein 5	USMG5	6524	NaN	NaN	NaN	NaN	21.5148	NaN	22.3526	22.6524	22.7434	22.79	22.128	NaN	22.4101
DnaJ homolog subfamily B member 12	DNAJB12	7131	18.7737	NaN	NaN	NaN	NaN	NaN	19.9752	19.9406	19.9976	19.6075	19.4897	19.8429	19.5228
	GLS	3001	NaN	NaN	20.2168	NaN	NaN	19.7935	21.2671	20.9518	20.7689	21.2019	20.4639	20.9953	20.9788
NADH-ubiquinone oxidoreductase chain 5	MT-ND5	4368	19.5799	NaN	NaN	NaN	NaN	NaN	20.1048	20.6062	20.5952	20.8623	20.6762	20.1146	20.4089
Proline synthase co-transcribed bacterial homolog protein	PROSC	4248	NaN	NaN	NaN	19.7758	NaN	NaN	20.7739	20.5506	20.5849	20.3426	20.4995	20.8634	20.6469
POTE ankyrin domain family member E;POTE ankyrin domain family member F;POTE ankyrin domain family member I	POTEE;POTEF;POTEI	5925	NaN	NaN	NaN	NaN	22.3185	NaN	NaN	23.4756	23.0402	NaN	NaN	NaN	22.9382
28S ribosomal protein S25, mitochondrial	MRPS25	5269	NaN	19.5588	NaN	NaN	NaN	NaN	20.6706	20.1581	20.6731	20.6216	20.0502	20.3225	20.1468
Lymphoid-specific helicase	HELLS	193	NaN	NaN	NaN	NaN	18.9473	NaN	19.6915	20.0163	19.8986	19.8701	19.6344	19.7434	19.4347
NADH dehydrogenase [ubiquinone] iron-sulfur protein 6, mitochondrial	NDUFS6	4171	NaN	NaN	20.5238	NaN	NaN	NaN	21.3423	21.4283	21.6227	21.5007	20.9682	21.1326	21.0527
SAFB-like transcription modulator	SLTM	7104	NaN	NaN	19.4812	NaN	NaN	NaN	20.1432	20.3022	20.4604	20.5311	19.9713	20.1116	20.2199
Major facilitator superfamily domain-containing protein 10	MFSD10	3212	NaN	NaN	NaN	18.5016	NaN	NaN	19.7752	19.5113	19.0664	19.3083	19.1675	18.8122	19.1387
Protein unc-93 homolog B1	UNC93B1	6855	NaN	NaN	NaN	18.3661	NaN	NaN	19.6445	19.1539	19.0588	18.9851	18.8702	19.2476	18.8114
TELO2-interacting protein 2	TTI2	3244	NaN	NaN	18.2252	NaN	NaN	NaN	19.146	19.2636	18.9095	18.8748	18.6896	19.2327	18.6542
DDB1- and CUL4-associated factor 13	DCAF13	16	NaN	18.7456	NaN	NaN	NaN	NaN	19.4567	20.0667	19.5543	19.5022	19.1599	19.1543	19.3233
28S ribosomal protein S29, mitochondrial	DAP3	5019	20.4533	NaN	NaN	NaN	NaN	NaN	21.1139	21.1367	21.4387	21.4183	21.0004	21.0439	20.9771
Fatty acid desaturase 2	FADS2	4326	19.6922	NaN	NaN	NaN	NaN	NaN	20.3528	20.6453	20.4972	20.6452	20.2441	20.2374	20.1525
NADH dehydrogenase [ubiquinone] 1 alpha subcomplex subunit 7	NDUFA7	4267	NaN	21.2197	NaN	NaN	NaN	NaN	21.81	22.2562	22.1402	21.855	21.5728	22.0689	21.7099
28S ribosomal protein S18a, mitochondrial	MRPS18A	7092	NaN	19.3388	NaN	NaN	NaN	NaN	20.1129	19.9442	19.9489	20.0737	20.0307	20.0236	20.0536
FAD synthase;Molybdenum cofactor biosynthesis protein-like region;FAD synthase region	FLAD1	6238	NaN	NaN	NaN	NaN	NaN	18.4148	19.3989	19.2036	19.1486	19.2091	18.9467	19.0053	18.7783
Condensin-2 complex subunit D3	NCAPD3	819	NaN	NaN	NaN	NaN	19.5128	NaN	20.5286	20.2057	20.1376	19.9352	20.4025	20.1524	19.9521
Peptidyl-tRNA hydrolase ICT1, mitochondrial	ICT1	3791	NaN	NaN	19.735	NaN	NaN	NaN	20.7802	20.3225	20.2506	20.2209	NaN	NaN	NaN
General transcription factor 3C polypeptide 2	GTF3C2	6308	NaN	NaN	18.7407	NaN	NaN	NaN	19.4041	NaN	18.7022	NaN	20.1827	19.4192	19.2828
Protein SCO1 homolog, mitochondrial	SCO1	3803	NaN	NaN	NaN	NaN	20.423	NaN	21.2412	21.0569	21.3187	21.0827	NaN	20.7613	21.0084
Probable arginine--tRNA ligase, mitochondrial	RARS2;RARSL	796	NaN	NaN	NaN	17.8326	NaN	NaN	18.7023	18.7349	18.7785	18.8771	18.191	18.2455	17.7543
Tetraspanin;Uroplakin-1b	UPK1B	3035	NaN	NaN	NaN	NaN	NaN	19.4754	19.7533	20.5498	20.6027	20.2405	19.8971	19.5872	20.0689
Origin recognition complex subunit 3	ORC3	7208	NaN	18.8381	NaN	NaN	NaN	NaN	19.4884	19.3698	19.6604	19.4248	19.5353	19.4673	19.1682
Mitochondrial assembly of ribosomal large subunit protein 1	MALSU1	6470	NaN	NaN	NaN	NaN	18.8747	NaN	19.383	19.1778	19.8207	19.5185	NaN	NaN	NaN
Transcriptional repressor protein YY1;Transcription factor YY2	YY1;YY2	4695	NaN	19.8834	NaN	NaN	NaN	NaN	20.3973	20.9565	20.3015	20.5478	NaN	20.4558	20.1803
Protein ECT2	ECT2	6934	NaN	NaN	NaN	NaN	18.5466	NaN	19.0439	19.1451	19.1141	19.4539	18.8958	19.3147	18.9059
Nucleolar complex protein 3 homolog	NOC3L	6303	19.8026	NaN	NaN	NaN	NaN	NaN	20.3336	20.5116	20.565	20.7464	20.2683	19.9549	20.2556
HIG1 domain family member 2A, mitochondrial	HIGD2A	6755	NaN	20.3923	NaN	NaN	NaN	NaN	21.2016	20.841	21.1568	21.1012	21.0442	20.895	20.2597
Golgin subfamily B member 1	GOLGB1	854	NaN	NaN	18.8143	NaN	NaN	NaN	19.5005	19.453	19.4477	19.3364	19.1986	19.4099	19.0711
28S ribosomal protein S10, mitochondrial	MRPS10	5270	19.9131	NaN	NaN	NaN	NaN	NaN	20.3607	20.8721	20.8541	20.3644	19.8949	20.5034	20.1177
Poly(A) polymerase alpha	PAPOLA	5012	NaN	NaN	NaN	NaN	NaN	19.2085	19.6835	19.5419	19.568	19.8576	19.9515	19.9161	19.4601
Zinc finger CCCH domain-containing protein 14	ZC3H14	3545	NaN	NaN	NaN	NaN	19.058	NaN	19.7883	19.6362	19.4602	19.3059	19.5456	19.647	19.5219
Solute carrier family 35 member F6	SLC35F6	6153	NaN	NaN	NaN	19.9883	NaN	NaN	20.4325	20.6293	20.7182	20.536	20.0546	20.4922	20.4631
CDP-diacylglycerol--inositol 3-phosphatidyltransferase	CDIPT	2927	NaN	20.2969	NaN	NaN	NaN	NaN	20.8106	20.9187	20.3404	21.0473	20.54	20.8705	20.8669
Nucleolar complex protein 4 homolog	NOC4L	6742	19.7288	NaN	NaN	NaN	NaN	NaN	20.2353	20.2182	20.1629	20.3155	20.1869	20.2832	20.0053
Conserved oligomeric Golgi complex subunit 7	COG7	5280	NaN	20.0515	NaN	NaN	NaN	NaN	20.475	NaN	20.662	20.7544	20.5614	20.487	20.1513
Dehydrogenase/reductase SDR family member 1	DHRS1	6551	NaN	NaN	19.8183	NaN	NaN	NaN	20.6026	20.1968	20.4599	20.1612	20.1507	20.0696	NaN
U3 small nucleolar RNA-associated protein 15 homolog	UTP15	6291	19.6592	NaN	NaN	NaN	NaN	NaN	20.3576	19.8811	19.9866	20.1153	20.1313	20.3043	19.9792
4-aminobutyrate aminotransferase, mitochondrial	ABAT	3683	NaN	19.5318	NaN	NaN	NaN	NaN	20.2008	20.1158	20.3287	19.829	19.7348	19.8808	19.7354
Mitochondrial import receptor subunit TOM5 homolog	TOMM5	6162	NaN	20.4129	NaN	NaN	NaN	NaN	21.3563	21.0938	20.973	20.6738	20.2842	20.7285	20.8799
Chromodomain-helicase-DNA-binding protein 1	CHD1	3963	NaN	19.0759	NaN	NaN	NaN	NaN	19.0684	19.6793	19.726	19.7298	19.5472	19.3782	19.4612
Tenascin	TNC	3318	NaN	NaN	25.3835	NaN	NaN	NaN	26.0007	26.1261	25.8227	25.4909	25.4851	25.8066	25.9186
Nucleolar transcription factor 1	UBTF	3368	19.901	NaN	NaN	NaN	NaN	NaN	20.6085	20.7086	20.4484	20.0821	20.1322	20.1514	20.1373
Mixed lineage kinase domain-like protein	MLKL	6192	NaN	NaN	NaN	NaN	NaN	20.7897	21.4884	21.3153	NaN	21.0249	21.0109	21.1948	21.2326
Regulator of microtubule dynamics protein 3	RMDN3	6618	NaN	NaN	NaN	18.8835	NaN	NaN	19.3302	18.9535	19.325	19.5185	19.2215	19.3784	19.3791
Adenylate kinase isoenzyme 6	AK6;TAF9	7433	NaN	19.4182	NaN	NaN	NaN	NaN	19.7304	20.0552	20.043	20.0265	19.6792	19.5488	19.6801
Alpha-1,6-mannosyl-glycoprotein 2-beta-N-acetylglucosaminyltransferase	MGAT2	5385	NaN	18.8472	NaN	NaN	NaN	NaN	19.0404	19.3232	19.7726	19.2178	19.1285	18.9768	NaN
Methylcrotonoyl-CoA carboxylase subunit alpha, mitochondrial	MCCC1	6596	NaN	20.6118	NaN	NaN	NaN	NaN	20.9838	21.1956	21.272	21.0071	20.9832	20.8422	20.7674
NADH dehydrogenase [ubiquinone] 1 alpha subcomplex subunit 11	NDUFA11	3835	NaN	20.3878	NaN	NaN	NaN	NaN	20.9784	20.3675	20.8715	21.0554	20.8431	20.5253	20.8102
28S ribosomal protein S12, mitochondrial	MRPS12	4014	NaN	NaN	NaN	NaN	NaN	20.6432	20.8418	21.2661	21.2354	21.1023	20.9043	20.8268	21.0201
Fibronectin type III domain-containing protein 3B	FNDC3B	5730	19.7079	NaN	NaN	NaN	NaN	NaN	19.9491	20.341	20.1881	20.1265	20.0752	19.9565	19.9584
U3 small nucleolar RNA-associated protein 6 homolog	UTP6	7138	19.7049	NaN	NaN	NaN	NaN	NaN	20.0655	20.2857	19.853	20.1236	19.9642	20.1632	20.1053
Guanylate kinase	GUK1	978	NaN	NaN	NaN	NaN	NaN	19.7838	20.3609	20.1192	19.9104	19.9188	20.4121	20.2343	20.1472
Alpha-N-acetylgalactosaminidase	NAGA	4591	NaN	NaN	19.3103	NaN	NaN	NaN	NaN	19.6696	19.677	19.7976	19.4034	19.7508	19.8001
Melanoma inhibitory activity protein 3	MIA3	5762	NaN	NaN	NaN	NaN	18.6943	NaN	19.313	18.8784	19.0821	19.1842	18.8957	18.9857	19.0273
Cob(I)yrinic acid a,c-diamide adenosyltransferase, mitochondrial	MMAB	3449	19.5768	NaN	NaN	NaN	NaN	NaN	19.7043	20.3436	19.9847	19.9902	19.688	19.6743	20.09
Cartilage-associated protein	CRTAP	4205	NaN	NaN	NaN	NaN	19.0135	NaN	19.2596	19.5628	19.4625	19.2917	19.5228	19.141	19.2523
Ubiquitin-conjugating enzyme E2 T	UBE2T	6997	NaN	19.5423	NaN	NaN	NaN	NaN	19.7805	20.1017	NaN	20.4686	NaN	19.4236	19.6474
REST corepressor 1	RCOR1	7302	NaN	NaN	18.9952	NaN	NaN	NaN	19.4118	19.2523	19.1706	19.5129	19.2219	19.3071	19.4452
Baculoviral IAP repeat-containing protein 5	BIRC5	192	NaN	NaN	NaN	18.8829	NaN	NaN	19.3701	18.8505	NaN	19.4555	19.3424	19.1587	19.1282
Very long-chain acyl-CoA synthetase	SLC27A2	3987	NaN	19.1399	NaN	NaN	NaN	NaN	20.0209	19.7763	19.9298	18.6819	19.4419	19.1459	19.3189
Armadillo repeat-containing protein 1	ARMC1	7093	NaN	NaN	NaN	NaN	NaN	19.4827	19.8394	19.9721	19.9138	20.004	19.7021	19.8365	19.4429
Histone H1.1	HIST1H1A	5326	20.5477	NaN	NaN	NaN	NaN	NaN	21.1025	20.7233	21.0376	21.7787	20.5373	19.964	20.9569
Probable ATP-dependent RNA helicase DHX37	DHX37	6113	19.0362	NaN	NaN	NaN	NaN	NaN	19.621	19.3021	19.232	19.3712	19.1401	19.4446	19.3938
Polypeptide N-acetylgalactosaminyltransferase 6	GALNT6	6214	18.9765	NaN	NaN	NaN	NaN	NaN	19.4427	19.2908	19.2788	19.0204	19.4633	19.405	19.1631
Enhancer of mRNA-decapping protein 3	EDC3	6483	NaN	NaN	NaN	18.7497	NaN	NaN	19.1997	18.7857	19.1125	19.3651	19.0143	18.958	18.9578
Set1/Ash2 histone methyltransferase complex subunit ASH2	ASH2L	3462	NaN	NaN	NaN	NaN	NaN	19.3614	19.8779	19.7375	19.7256	19.5328	19.4079	19.8189	19.5614
Threonine--tRNA ligase, mitochondrial	TARS2	6757	NaN	NaN	19.9329	NaN	NaN	NaN	20.242	20.4212	20.1774	20.3178	20.1126	20.2334	20.1492
Mimitin, mitochondrial	NDUFAF2	6141	NaN	22.0915	NaN	NaN	NaN	NaN	22.4904	NaN	22.2659	22.415	NaN	NaN	NaN
Lysocardiolipin acyltransferase 1	LCLAT1	5932	NaN	19.5347	NaN	NaN	NaN	NaN	19.8469	20.1995	20.0348	19.6909	19.2039	19.9162	19.9398
Importin-8	IPO8	4028	NaN	NaN	NaN	18.938	NaN	NaN	19.3894	19.3067	19.1482	19.1377	19.0463	19.2505	19.3526
39S ribosomal protein L13, mitochondrial	MRPL13	6786	23.9824	NaN	NaN	NaN	NaN	NaN	24.0071	24.2205	24.3529	24.6677	24.5062	23.8156	24.3637
Histone-arginine methyltransferase CARM1	CARM1	6060	NaN	NaN	NaN	NaN	NaN	19.3567	19.6521	19.3426	19.6136	19.9663	19.9085	19.2144	19.8173
Exosome complex component CSL4	EXOSC1	977	NaN	NaN	20.0552	NaN	NaN	NaN	20.3758	20.4874	20.5552	20.1582	20.3971	20.2145	20.1282
Nucleolar protein 9	NOP9	6035	19.4396	NaN	NaN	NaN	NaN	NaN	19.838	19.782	19.2459	20.2636	19.7002	19.7364	19.4228
Telomere-associated protein RIF1	RIF1	5831	NaN	18.9796	NaN	NaN	NaN	NaN	19.3896	19.5546	19.3884	19.164	19.1731	18.9832	19.1017
3-keto-steroid reductase	HSD17B7	5112	NaN	NaN	NaN	NaN	19.2103	NaN	19.6127	19.0814	19.2449	19.5409	19.9141	19.6701	19.2889
Kinetochore protein Spc25	SPC25	6967	NaN	NaN	NaN	18.6915	NaN	NaN	19.063	18.9009	18.5514	19.1946	19.1647	19.179	18.6474
Charged multivesicular body protein 7	CHMP7	6318	NaN	NaN	NaN	NaN	NaN	19.4827	19.7525	19.9315	19.8717	19.8503	19.7441	19.6083	19.4767
Kinesin-like protein;Kinesin-like protein KIF22	KIF22	800	19.0837	NaN	NaN	NaN	NaN	NaN	19.4643	19.2873	19.596	19.2607	19.232	19.3508	19.223
Mediator of RNA polymerase II transcription subunit 4	MED4	7004	NaN	19.1529	NaN	NaN	NaN	NaN	19.593	19.2995	19.4674	19.5432	19.4023	19.4812	19.0534
Protein AAR2 homolog	AAR2	717	NaN	NaN	18.7579	NaN	NaN	NaN	19.1993	18.8172	18.8407	19.0919	19.1678	NaN	18.9262
Remodeling and spacing factor 1	RSF1	6613	NaN	NaN	NaN	NaN	19.06	NaN	19.5081	19.4114	19.4019	19.1009	18.9151	19.5285	19.2549
MRG/MORF4L-binding protein	MRGBP	7074	18.5726	NaN	NaN	NaN	NaN	NaN	18.9493	18.6347	18.8644	18.9601	18.7278	18.744	NaN
Core-binding factor subunit beta	CBFB	515	NaN	NaN	20.3444	NaN	NaN	NaN	20.2776	20.6007	20.7305	20.5547	20.5323	20.8205	20.5714
Alpha-1,3/1,6-mannosyltransferase ALG2	ALG2	6902	NaN	NaN	19.5616	NaN	NaN	NaN	19.8489	19.4092	19.8269	19.8015	20.18	19.7833	19.7021
Down syndrome critical region protein 3	DSCR3	942	NaN	NaN	18.8112	NaN	NaN	NaN	19.1599	18.8972	19.0447	19.4594	19.0583	19.081	18.5597
Zinc finger CCCH domain-containing protein 11A	ZC3H11A	4157	18.9957	NaN	NaN	NaN	NaN	NaN	19.2708	19.4028	19.2499	19.2482	19.164	19.1265	19.0794
Peroxisomal bifunctional enzyme;Enoyl-CoA hydratase/3,2-trans-enoyl-CoA isomerase;3-hydroxyacyl-CoA dehydrogenase	EHHADH	5371	NaN	NaN	19.522	NaN	NaN	NaN	19.8941	19.7762	19.8865	19.6745	19.4149	19.7807	19.7566
Cohesin subunit SA-2	STAG2	828	NaN	18.5476	NaN	NaN	NaN	NaN	19.0051	18.5441	18.242	NaN	18.7087	18.9384	19.1509
Golgi integral membrane protein 4	GOLIM4	3934	NaN	19.9291	NaN	NaN	NaN	NaN	20.2778	20.2007	20.3686	19.8663	19.9887	20.1874	20.1148
Golgi phosphoprotein 3	GOLPH3	6892	NaN	NaN	NaN	20.1634	NaN	NaN	20.2835	19.9833	20.3814	20.8671	20.5273	20.7213	19.8635
pre-mRNA 3 end processing protein WDR33	WDR33	6819	NaN	NaN	NaN	NaN	NaN	18.4258	NaN	18.5222	18.6745	NaN	18.7045	18.6485	18.6234
WD repeat-containing protein 70	WDR70	7102	NaN	NaN	NaN	19.4156	NaN	NaN	19.6127	19.972	19.8814	19.5693	19.4165	19.5358	19.3636
Solute carrier family 12 member 9	SLC12A9	6772	NaN	NaN	18.7519	NaN	NaN	NaN	18.8969	18.9056	19.0386	19.0733	18.837	19.1653	18.7886
Transcription termination factor 2	TTF2	7353	NaN	NaN	NaN	NaN	NaN	18.3645	18.6452	18.613	18.6046	18.5299	18.5638	18.7198	18.303
Serine beta-lactamase-like protein LACTB, mitochondrial	LACTB	5279	19.9245	NaN	NaN	NaN	NaN	NaN	20.3625	20.3718	20.1525	20.0166	20.0471	20.0996	19.8435
Polycomb protein EED	EED	578	NaN	19.516	NaN	NaN	NaN	NaN	19.8884	19.6518	19.5865	19.9714	19.6183	19.8814	19.4265
von Willebrand factor A domain-containing protein 8	VWA8	906	NaN	NaN	19.3239	NaN	NaN	NaN	19.5448	19.4773	19.6107	19.6322	19.5203	19.5707	19.3212
Thioredoxin domain-containing protein 15	TXNDC15	3618	NaN	NaN	NaN	NaN	19.2558	NaN	NaN	19.6754	NaN	19.3353	NaN	NaN	19.3553
Uncharacterized protein KIAA2013	KIAA2013	6124	NaN	NaN	19.4056	NaN	NaN	NaN	19.6738	19.3923	19.6567	19.651	19.7182	19.4609	19.5721
Bromodomain-containing protein 4	BRD4	4142	NaN	NaN	NaN	NaN	19.3223	NaN	19.613	19.399	19.2633	19.546	19.7713	19.5003	19.4316
Ras-related protein Rab-3B	RAB3B	4633	NaN	NaN	18.8847	NaN	NaN	NaN	19.0217	NaN	19.1106	19.4846	19.0732	18.959	18.7348
DNA primase large subunit	PRIM2	573	19.4427	NaN	NaN	NaN	NaN	NaN	19.7256	19.5137	19.5174	19.8199	19.6388	19.7113	19.4028
CTTNBP2 N-terminal-like protein	CTTNBP2NL	7191	NaN	18.9797	NaN	NaN	NaN	NaN	19.1526	19.2405	19.3904	NaN	18.7752	19.2815	19.0773
Ribosome biogenesis protein BMS1 homolog	BMS1	5566	NaN	19.1381	NaN	NaN	NaN	NaN	19.732	19.4315	19.3238	19.249	19.2171	19.3395	18.8676
Core histone macro-H2A.2;Histone H2A	H2AFY2	7174	NaN	NaN	19.9916	NaN	NaN	NaN	20.3012	20.1341	20.0397	19.8667	20.3776	20.1847	20.1903
E3 ubiquitin-protein ligase BRE1B	RNF40	4156	NaN	NaN	NaN	19.212	NaN	NaN	19.5922	19.2298	19.1817	NaN	19.3147	19.4662	19.4602
Exonuclease 3-5 domain-containing protein 2	EXD2	7081	18.0546	NaN	NaN	NaN	NaN	NaN	18.4775	17.9743	17.7826	17.9847	18.5369	18.404	18.3488
RNA polymerase-associated protein LEO1	LEO1	6321	NaN	18.9546	NaN	NaN	NaN	NaN	19.2778	18.963	19.5515	19.3906	18.8461	18.8386	18.9196
Peptidyl-prolyl cis-trans isomerase-like 3;Peptidyl-prolyl cis-trans isomerase	PPIL3	2998	19.8038	NaN	NaN	NaN	NaN	NaN	19.7395	19.9685	20.041	20.0595	19.9663	NaN	19.9715
Protein YIPF6	YIPF6	6467	20.3253	NaN	NaN	NaN	NaN	NaN	20.5358	20.5404	20.4061	20.2498	20.3341	20.6945	20.586
Protein CMSS1	CMSS1	3022	NaN	19.8252	NaN	NaN	NaN	NaN	20.1771	20.2308	20.1061	19.7193	19.8032	19.8907	19.9125
Cytoskeleton-associated protein 2	CKAP2	6333	NaN	19.3022	NaN	NaN	NaN	NaN	19.5943	19.4582	19.6994	19.5121	19.293	19.4054	19.1932
OTU domain-containing protein 7B	OTUD7B	5874	NaN	NaN	NaN	17.7753	NaN	NaN	17.8798	17.8845	17.7508	17.9875	18.1866	NaN	17.7543
28S ribosomal protein S11, mitochondrial	MRPS11	5273	NaN	20.455	NaN	NaN	NaN	NaN	20.5469	20.7118	20.5966	20.8276	20.2469	20.6608	20.4872
ATP synthase subunit f, mitochondrial	ATP5J2	5102	NaN	21.1438	NaN	NaN	NaN	NaN	21.2144	21.1738	21.6826	20.6944	21.488	21.1679	21.4737
Anaphase-promoting complex subunit 5	ANAPC5	3436	NaN	NaN	NaN	19.0553	NaN	NaN	NaN	19.6403	19.0867	19.2181	NaN	18.7815	NaN
CWF19-like protein 1	CWF19L1	5863	NaN	NaN	NaN	NaN	NaN	18.3741	18.3996	18.5048	18.4767	18.6193	18.4949	NaN	NaN
P2X purinoceptor 4	P2RX4	6631	NaN	17.5775	NaN	NaN	NaN	NaN	17.7729	18.2506	NaN	17.7935	17.2986	17.5908	17.4809
Glycerol-3-phosphate acyltransferase 4	AGPAT6	6042	19.0445	NaN	NaN	NaN	NaN	NaN	19.3227	19.0383	19.1279	NaN	NaN	NaN	NaN
WD repeat-containing protein 6	WDR6	116	19.2061	NaN	NaN	NaN	NaN	NaN	19.0927	19.5451	19.2737	19.5148	19.1724	NaN	19.3426
Lysophospholipid acyltransferase 2	MBOAT2	5960	NaN	18.9415	NaN	NaN	NaN	NaN	19.0979	18.7663	18.9481	18.5912	19.4098	19.3028	19.2502
Probable ATP-dependent RNA helicase DDX20	DDX20	7260	NaN	19.5837	NaN	NaN	NaN	NaN	19.5778	19.9535	19.695	19.8122	19.6186	19.6004	19.553
Protein-tyrosine kinase 2-beta	PTK2B	5539	NaN	NaN	NaN	NaN	19.1901	NaN	NaN	19.2925	19.2356	19.1772	NaN	19.4357	19.3183
Protein-glutamate O-methyltransferase	ARMT1	6942	NaN	NaN	NaN	NaN	NaN	19.0243	19.5253	NaN	19.1382	19.0904	19.0816	19.1635	18.7525
5-AMP-activated protein kinase subunit beta-1	PRKAB1	7451	NaN	19.6798	NaN	NaN	NaN	NaN	19.8971	19.3376	19.7986	20.0013	19.6165	NaN	20.0238
Acyl-coenzyme A thioesterase 13;Acyl-coenzyme A thioesterase 13, N-terminally processed	ACOT13	7003	NaN	NaN	21.1196	NaN	NaN	NaN	21.2397	21.4045	21.278	21.0789	21.1917	21.1433	21.1901
3 beta-hydroxysteroid dehydrogenase/Delta 5-->4-isomerase type 1;3-beta-hydroxy-Delta(5)-steroid dehydrogenase;Steroid Delta-isomerase;3 beta-hydroxysteroid dehydrogenase/Delta 5-->4-isomerase type 2;3-beta-hydroxy-Delta(5)-steroid dehydrogenase;Steroid Delta-isomerase	HSD3B1;HSD3B2	4551	NaN	NaN	20.1121	NaN	NaN	NaN	20.4866	20.4339	20.14	20.2791	20.202	20.1824	19.739
Ribonucleoprotein PTB-binding 1	RAVER1	84	NaN	NaN	19.398	NaN	NaN	NaN	19.681	19.6735	19.4144	19.5324	19.2886	19.5579	19.2879
SEC23-interacting protein	SEC23IP	7535	NaN	NaN	NaN	20.2274	NaN	NaN	20.1786	20.3907	20.3109	20.5438	20.157	20.1274	20.5186
Tetraspanin-13	TSPAN13	4324	19.4624	NaN	NaN	NaN	NaN	NaN	19.4923	19.7414	19.5195	19.6955	19.434	19.6553	19.3311
Pyruvate dehydrogenase phosphatase regulatory subunit, mitochondrial	PDPR	939	NaN	19.6012	NaN	NaN	NaN	NaN	19.971	19.7501	19.5911	19.649	19.676	19.8608	19.3231
Argininosuccinate synthase	ASS1	4353	NaN	NaN	NaN	19.7371	NaN	NaN	19.527	19.8666	19.886	19.9363	19.8272	19.7306	19.9918
NEDD8 ultimate buster 1	NUB1	3670	NaN	19.7292	NaN	NaN	NaN	NaN	19.9165	19.9373	19.8318	19.6792	19.7555	19.6837	19.9011
H/ACA ribonucleoprotein complex subunit 3	NOP10	6998	20.7752	NaN	NaN	NaN	NaN	NaN	20.7374	20.6842	21.1091	NaN	20.8854	20.897	20.8437
Mini-chromosome mainte0ce complex-binding protein	MCMBP	6706	NaN	NaN	NaN	NaN	19.67	NaN	19.7743	19.8334	19.8741	19.9118	19.3817	19.9518	19.4824
Selenoprotein O	SELO	6745	NaN	18.5717	NaN	NaN	NaN	NaN	18.7269	18.4218	18.4456	19.0935	18.7914	18.6127	18.4116
Bromodomain adjacent to zinc finger domain protein 1A	BAZ1A	7035	20.867	NaN	NaN	NaN	NaN	NaN	20.8959	21.0638	20.8298	20.8664	20.8355	20.8642	21.1918
Triple functional domain protein	TRIO	4225	NaN	NaN	NaN	NaN	18.8393	NaN	18.9351	19.1711	19.201	NaN	18.7047	18.6052	18.6527
Plasma alpha-L-fucosidase	FUCA2	6715	19.2503	NaN	NaN	NaN	NaN	NaN	19.1903	19.1625	19.3923	19.4061	19.3072	19.3386	19.2278
m7GpppX diphosphatase	DCPS	6445	NaN	NaN	NaN	NaN	18.6806	NaN	19.0994	18.5398	18.7102	18.8683	18.7841	18.5166	18.4692
Tumor necrosis factor alpha-induced protein 2	TNFAIP2	5335	19.2372	NaN	NaN	NaN	NaN	NaN	19.247	19.0246	19.0496	19.622	19.3089	19.2437	19.3764
RB1-inducible coiled-coil protein 1	RB1CC1	6287	NaN	NaN	NaN	NaN	NaN	24.2179	NaN	24.1108	NaN	NaN	24.1958	24.3762	24.3059
Targeting protein for Xklp2	TPX2	7327	NaN	NaN	NaN	19.5986	NaN	NaN	19.6227	19.5938	19.6143	19.4712	19.8264	19.6193	19.626
39S ribosomal protein L14, mitochondrial	MRPL14	5894	19.3853	NaN	NaN	NaN	NaN	NaN	19.4219	19.4479	19.4666	19.3108	19.3323	NaN	19.3668
Cancer-related nucleoside-triphosphatase	NTPCR	5822	NaN	NaN	NaN	19.4187	NaN	NaN	19.3823	19.6303	19.8588	19.3645	19.2274	19.0091	19.4339
Disks large-associated protein 5	DLGAP5	5628	20.6539	NaN	NaN	NaN	NaN	NaN	20.4761	20.3935	20.394	20.6539	20.9491	20.9746	20.6714
LanC-like protein 1	LANCL1	3348	NaN	18.9422	NaN	NaN	NaN	NaN	19.0137	NaN	NaN	18.9883	18.875	18.8912	18.894
E3 ubiquitin-protein ligase synoviolin	SYVN1	6030	NaN	20.7041	NaN	NaN	NaN	NaN	20.7492	20.6997	21.0152	NaN	20.3738	20.8458	20.4587
Nuclear fragile X mental retardation-interacting protein 2	NUFIP2	6004	NaN	NaN	NaN	NaN	19.7292	NaN	19.5202	19.7263	19.6861	19.6292	19.8618	19.6725	19.8839
Tripartite motif-containing protein 26	TRIM26	5407	NaN	NaN	NaN	NaN	20.0469	NaN	19.7779	20.0668	NaN	NaN	NaN	20.2239	20.0478
SPRY domain-containing protein 4	SPRYD4	6328	NaN	19.5949	NaN	NaN	NaN	NaN	19.3943	19.7908	19.6038	19.5109	19.4824	19.602	19.643
UPF0505 protein C16orf62	C16orf62	3312	NaN	19.2525	NaN	NaN	NaN	NaN	19.1575	19.1869	19.1399	19.2898	19.2892	19.3929	19.1741
Ran-binding protein 6	RANBP6	4115	19.7651	NaN	NaN	NaN	NaN	NaN	20.1705	19.7482	19.9995	19.448	19.4724	19.5965	NaN
Vacuolar protein sorting-associated protein 37B	VPS37B	6947	NaN	19.4186	NaN	NaN	NaN	NaN	19.263	19.0418	19.3462	19.0498	19.7545	19.8768	19.374
Vacuolar protein sorting-associated protein 33B	VPS33B	448	NaN	NaN	NaN	NaN	19.2803	NaN	19.3203	19.085	19.3575	18.8728	19.3913	19.3949	19.2711
Neurochondrin	NCDN	7206	NaN	NaN	NaN	NaN	19.3056	NaN	19.489	19.2096	19.1815	19.4383	19.1691	19.2848	19.069
Absent in melanoma 1 protein	AIM1	282	NaN	NaN	NaN	19.391	NaN	NaN	19.5839	19.4747	19.5287	19.3175	19.0716	19.2666	19.1958
	RFFL	3793	NaN	NaN	NaN	NaN	NaN	25.2663	NaN	NaN	NaN	25.1238	25.1082	25.437	NaN
Acylpyruvase FAHD1, mitochondrial	FAHD1	5904	20.0026	NaN	NaN	NaN	NaN	NaN	19.6912	19.9053	19.769	19.9071	20.3774	20.0942	19.9647
NF-kappa-B inhibitor epsilon	NFKBIE	3916	NaN	NaN	19.6756	NaN	NaN	NaN	19.5467	19.8731	19.7454	19.3516	19.6362	NaN	19.6249
RNA-binding protein 12B	RBM12B	3009	NaN	20.6799	NaN	NaN	NaN	NaN	20.9438	20.6014	20.7388	20.9795	20.3507	20.8471	19.9689
Cleavage and polyadenylation specificity factor subunit 2	CPSF2	7198	NaN	19.9055	NaN	NaN	NaN	NaN	19.7617	19.9432	19.9529	20.0156	19.6553	19.8828	19.7881
Ubiquitin carboxyl-terminal hydrolase 48	USP48	6045	NaN	NaN	NaN	NaN	19.4637	NaN	19.4418	19.6076	19.5786	19.3196	19.1692	19.3568	NaN
Ubiquitin carboxyl-terminal hydrolase 24	USP24	7359	NaN	NaN	NaN	NaN	19.5649	NaN	19.2568	19.6916	19.4959	NaN	NaN	19.6727	19.4491
Guanine nucleotide exchange factor VAV2	VAV2	5045	NaN	NaN	19.7501	NaN	NaN	NaN	19.7235	19.825	19.7977	19.7699	19.5629	19.6576	19.5417
Mitotic spindle assembly checkpoint protein MAD2A	MAD2L1	5450	NaN	NaN	NaN	NaN	20.508	NaN	20.2961	20.5239	20.72	20.2613	20.5136	20.2779	20.5877
Chromatin assembly factor 1 subunit A	CHAF1A	5430	NaN	NaN	18.9274	NaN	NaN	NaN	18.8051	18.9366	19.1071	NaN	18.8008	18.7973	18.7952
Protein FAM98A	FAM98A	805	NaN	NaN	NaN	19.4283	NaN	NaN	NaN	19.4309	19.2273	19.6008	NaN	NaN	19.2307
Centrin-2	CETN2	4869	NaN	NaN	NaN	19.2175	NaN	NaN	19.1685	19.245	19.1873	19.0431	19.3388	19.241	18.8762
DnaJ homolog subfamily A member 4	DNAJA4	6327	20.7832	NaN	NaN	NaN	NaN	NaN	21.0107	20.7084	20.5512	20.4445	20.9204	NaN	20.5894
Beta-arrestin-1	ARRB1	4962	NaN	NaN	NaN	NaN	20.7656	NaN	20.8933	20.7043	NaN	20.5185	20.6279	NaN	NaN
SCY1-like protein 2	SCYL2	303	18.9611	NaN	NaN	NaN	NaN	NaN	NaN	18.6604	19.0239	19.0467	19.1121	18.9651	18.4807
La-related protein 4	LARP4	5970	19.2927	NaN	NaN	NaN	NaN	NaN	19.6507	18.9035	19.4178	18.848	18.9304	19.2781	19.4542
BRCA1-associated ATM activator 1	BRAT1	5917	19.1953	NaN	NaN	NaN	NaN	NaN	19.3346	19.1311	18.8082	19.0439	19.3627	19.348	18.7391
DCC-interacting protein 13-beta	APPL2	6234	18.652	NaN	NaN	NaN	NaN	NaN	NaN	18.4018	NaN	18.829	18.6596	18.5035	18.4231
Endoribonuclease Dicer	DICER1	697	NaN	NaN	NaN	NaN	NaN	18.4118	18.4706	18.3101	NaN	18.2271	NaN	NaN	18.2424
Kelch domain-containing protein 4	KLHDC4	6268	NaN	NaN	19.1731	NaN	NaN	NaN	19.1113	19.1187	19.1288	NaN	19.1353	19.0563	18.8896
Leucine carboxyl methyltransferase 1	LCMT1	7272	19.9738	NaN	NaN	NaN	NaN	NaN	19.8477	19.8401	19.8537	19.8832	19.9365	19.9993	19.6992
Focal adhesion kinase 1	PTK2	887	NaN	NaN	NaN	NaN	19.5411	NaN	19.0056	19.2957	19.6398	NaN	19.5347	19.6585	NaN
Protein cornichon homolog 4	CNIH4	929	21.9958	NaN	NaN	NaN	NaN	NaN	21.8443	21.6604	22.0723	22.3302	21.8036	21.8336	21.6181
Methylthioribose-1-phosphate isomerase	MRI1	6729	NaN	NaN	NaN	19.3888	NaN	NaN	19.53	19.4534	NaN	18.8477	19.2604	19.4692	19.0654
Negative elongation factor A	NELFA	216	19.4387	NaN	NaN	NaN	NaN	NaN	19.2634	19.1722	19.416	19.6647	19.1934	19.3609	19.1614
Thioredoxin, mitochondrial	TXN2	6649	NaN	NaN	NaN	NaN	20.1154	NaN	19.6448	19.7918	19.6137	20.2329	20.2285	20.102	20.2325
PDZ and LIM domain protein 4	PDLIM4	4999	NaN	NaN	19.976	NaN	NaN	NaN	19.6023	19.9904	20.0226	NaN	19.8854	19.6388	19.8484
Beta-lactamase-like protein 2	LACTB2	5737	NaN	19.319	NaN	NaN	NaN	NaN	19.1485	18.9922	19.2195	19.437	19.2071	19.1182	19.0958
Pre-mRNA-splicing factor RBM22	RBM22	7101	19.9273	NaN	NaN	NaN	NaN	NaN	19.697	19.9601	19.7234	19.9444	19.6879	19.7269	19.7309
Checkpoint protein HUS1	HUS1	4144	NaN	NaN	NaN	NaN	NaN	20.1229	20.0386	20.3457	19.984	19.7705	20.1342	19.7573	19.6635
Guanine nucleotide exchange factor MSS4	RABIF	4926	NaN	NaN	NaN	NaN	NaN	20.1197	19.9569	NaN	19.9037	NaN	NaN	19.9781	NaN
La-related protein 4B	LARP4B	830	NaN	NaN	NaN	NaN	NaN	19.1503	19.0347	18.928	18.901	NaN	19.0627	NaN	18.9448
Caspase-7;Caspase-7 subunit p20;Caspase-7 subunit p11	CASP7	5091	NaN	NaN	NaN	NaN	NaN	17.8663	17.881	17.8114	17.9426	17.6696	NaN	17.3482	17.4734
RNA-binding protein 3	RBM3	5292	NaN	NaN	NaN	20.2271	NaN	NaN	20.144	NaN	19.5675	19.9097	20.3744	20.2428	NaN
Ras GTPase-activating-like protein IQGAP3	IQGAP3	3410	NaN	18.3763	NaN	NaN	NaN	NaN	18.0995	NaN	18.1799	NaN	18.2632	NaN	NaN
Huntingtin	HTT	741	NaN	NaN	NaN	19.0923	NaN	NaN	NaN	18.6652	19.0025	NaN	18.9072	19.1954	18.7116
Queuine tRNA-ribosyltransferase subunit QTRTD1	QTRTD1	6940	NaN	NaN	NaN	NaN	19.1129	NaN	19.0742	18.7558	18.8461	NaN	NaN	18.9619	NaN
1-phosphatidylinositol 4,5-bisphosphate phosphodiesterase gamma-1	PLCG1	4621	NaN	NaN	19.0791	NaN	NaN	NaN	18.7621	18.7148	18.946	18.7376	19.007	19.0088	18.9284
Caveolin;Caveolin-2	CAV2	3321	NaN	NaN	NaN	NaN	21.2388	NaN	20.7308	NaN	NaN	NaN	21.518	20.6495	21.2242
Putative oxidoreductase GLYR1	GLYR1	3849	NaN	NaN	19.6893	NaN	NaN	NaN	19.6536	19.588	19.7267	19.5258	19.1754	19.2084	19.4339
Dedicator of cytokinesis protein 7	DOCK7	6562	NaN	NaN	19.713	NaN	NaN	NaN	19.7147	19.4181	19.3842	19.4746	19.3871	19.4756	19.5182
2-5-oligoadenylate synthase-like protein	OASL	5646	19.8733	NaN	NaN	NaN	NaN	NaN	19.5415	NaN	NaN	NaN	19.7271	19.7632	19.5313
E3 ubiquitin-protein ligase MARCH5	MARCHF5	7120	20.2326	NaN	NaN	NaN	NaN	NaN	20.1718	19.8526	19.9715	19.9565	20.1286	20.0066	19.8756
Phosphoinositide 3-kinase regulatory subunit 4	PIK3R4	6630	19.0755	NaN	NaN	NaN	NaN	NaN	18.8572	18.4974	18.8766	18.833	18.8869	18.9151	18.9819
THUMP domain-containing protein 3	THUMPD3	6731	NaN	NaN	18.6549	NaN	NaN	NaN	18.3279	18.2589	18.2629	18.7749	18.3806	18.5055	18.3216
Prolyl 3-hydroxylase OGFOD1	OGFOD1	6166	NaN	NaN	NaN	18.9258	NaN	NaN	NaN	NaN	18.2783	NaN	18.6577	18.9419	18.8153
Lysosome membrane protein 2	SCARB2	380	20.1634	NaN	NaN	NaN	NaN	NaN	19.8358	19.5108	19.602	20.1126	20.0802	20.1607	20.0228
Adenylyl cyclase-associated protein;Adenylyl cyclase-associated protein 2	CAP2	2976	NaN	NaN	18.7944	NaN	NaN	NaN	18.4777	NaN	18.4289	NaN	18.5439	18.5654	18.6132
Zinc finger protein 598	ZNF598	6041	NaN	NaN	19.5328	NaN	NaN	NaN	19.2756	19.1629	19.2522	19.2153	19.2171	19.3743	19.3239
Ubiquilin-4	UBQLN4	7038	NaN	NaN	NaN	NaN	19.7847	NaN	19.6096	19.4743	19.3889	NaN	NaN	NaN	19.5663
UPF0609 protein C4orf27	C4orf27	7112	19.3566	NaN	NaN	NaN	NaN	NaN	19.1897	19.2923	18.7607	19.0053	19.1291	19.1073	19.0753
Coiled-coil domain-containing protein 132	CCDC132	6530	NaN	NaN	NaN	19.2956	NaN	NaN	18.7963	18.7469	18.7607	19.4035	19.2569	18.8712	19.251
Complex III assembly factor LYRM7	LYRM7	5830	NaN	NaN	19.7515	NaN	NaN	NaN	19.3536	19.9149	19.5113	19.4878	19.5199	19.1915	19.2051
Tetraspanin-6	TSPAN6	93	NaN	NaN	NaN	20.4555	NaN	NaN	20.1084	NaN	20.1447	NaN	20.2065	NaN	20.1366
FK506-binding protein 15	FKBP15	840	NaN	NaN	NaN	19.2604	NaN	NaN	18.903	19.1328	18.9287	18.8846	18.8901	18.9465	18.9642
Utrophin	UTRN	4923	NaN	NaN	NaN	18.6978	NaN	NaN	NaN	NaN	18.3623	18.5351	NaN	18.3746	18.2446
Poly [ADP-ribose] polymerase 14	PARP14	5723	18.9359	NaN	NaN	NaN	NaN	NaN	18.5973	18.3472	18.4535	18.9234	18.7226	18.8859	18.3906
Conserved oligomeric Golgi complex subunit 1	COG1	6304	19.6379	NaN	NaN	NaN	NaN	NaN	19.2176	19.2321	19.2948	NaN	19.2876	19.4255	19.4163
COMM domain-containing protein 1	COMMD1	6176	NaN	19.6206	NaN	NaN	NaN	NaN	19.4401	19.3639	18.9834	19.3546	19.2801	19.5295	19.0217
Iron-sulfur cluster assembly enzyme ISCU, mitochondrial	ISCU	6858	NaN	19.8789	NaN	NaN	NaN	NaN	19.6956	19.4891	19.2031	19.4954	19.4161	19.6097	19.8629
Ras GTPase-activating protein 2	RASA2	5614	NaN	NaN	NaN	19.2358	NaN	NaN	18.7468	19.0889	NaN	18.9087	18.8287	NaN	NaN
Conserved oligomeric Golgi complex subunit 3	COG3	6527	19.1965	NaN	NaN	NaN	NaN	NaN	18.7798	18.5629	18.8074	19.1542	18.9014	18.9621	18.6834
Programmed cell death protein 2-like	PDCD2L	6683	NaN	NaN	NaN	NaN	19.8919	NaN	19.4713	19.574	19.7868	19.4948	19.4354	19.5388	19.3735
Cytohesin-2;Cytohesin-3;Cytohesin-1	CYTH2;CYTH3;CYTH1	248	NaN	NaN	NaN	NaN	19.669	NaN	19.3166	NaN	19.1457	19.4534	19.2483	19.5907	19.0401
Carbonyl reductase [NADPH] 3	CBR3	4211	NaN	NaN	21.3106	NaN	NaN	NaN	20.3855	21.0085	20.4389	21.016	21.0812	21.419	21.149
Immunoglobulin superfamily member 3	IGSF3	4148	NaN	NaN	NaN	19.3659	NaN	NaN	18.7781	NaN	18.9158	19.0632	NaN	19.1943	18.8805
Regulatory-associated protein of mTOR	RPTOR	6139	NaN	NaN	NaN	NaN	NaN	21.0347	20.6023	20.7104	20.6677	20.3481	20.753	20.387	20.8307
Exocyst complex component 3	EXOC3	4124	NaN	NaN	NaN	NaN	19.2978	NaN	18.5183	18.6141	NaN	19.14	19.0064	18.9508	18.903
Protein diaphanous homolog 3	DIAPH3	7053	NaN	19.5148	NaN	NaN	NaN	NaN	19.163	19.05	18.9963	18.8676	NaN	19.2284	19.1033
Disks large homolog 1	DLG1	213	NaN	NaN	NaN	20.1563	NaN	NaN	20.0689	NaN	19.4423	NaN	19.5308	NaN	NaN
Thyroid receptor-interacting protein 11	TRIP11	5644	NaN	NaN	NaN	NaN	19.9219	NaN	19.7666	19.489	19.5768	19.3535	19.2577	19.1941	19.3164
TBC1 domain family member 9B	TBC1D9B	5857	NaN	19.8982	NaN	NaN	NaN	NaN	19.433	NaN	NaN	19.1025	19.4416	19.523	NaN
HIV Tat-specific factor 1	HTATSF1	4081	NaN	NaN	NaN	20.9852	NaN	NaN	20.4895	20.4788	20.2884	20.2792	20.479	20.6643	20.4976
Macrophage erythroblast attacher	MAEA	3280	20.7597	NaN	NaN	NaN	NaN	NaN	20.0325	NaN	20.361	NaN	20.2765	NaN	NaN
RalBP1-associated Eps domain-containing protein 1	REPS1	3382	NaN	NaN	NaN	19.9332	NaN	NaN	19.6133	19.2749	19.4992	18.8977	19.637	19.5343	19.3144
tRNA (guanine(10)-N2)-methyltransferase homolog	TRMT11	3852	NaN	18.7258	NaN	NaN	NaN	NaN	NaN	NaN	17.258	18.5407	18.1552	18.7516	18.1741
DNA excision repair protein ERCC-6-like	ERCC6L	5705	23.0633	NaN	NaN	NaN	NaN	NaN	22.6985	22.0114	22.5726	NaN	22.5817	22.4792	22.5359
Protein arginine N-methyltransferase 3	PRMT3	4128	NaN	NaN	NaN	18.89	NaN	NaN	18.2156	17.8354	18.1408	18.5046	18.6345	NaN	18.49
Translin-associated protein X	TSNAX;DISC1	6635	NaN	NaN	NaN	NaN	NaN	20.0781	19.3474	NaN	19.5162	NaN	19.5825	19.9792	19.0044
Proteolipid protein 2	PLP2	5344	NaN	24.6224	NaN	NaN	NaN	NaN	23.957	24.0307	24.1	NaN	NaN	NaN	NaN
Enolase-phosphatase E1	ENOPH1	7267	NaN	NaN	NaN	20.0543	NaN	NaN	19.5119	19.4111	19.4362	19.7324	NaN	19.453	19.1941
Heat shock-related 70 kDa protein 2	HSPA2	5077	NaN	NaN	NaN	20.0916	NaN	NaN	19.3895	NaN	NaN	NaN	19.6172	19.3914	NaN
Disintegrin and metalloproteinase domain-containing protein 17	ADAM17	5260	NaN	NaN	NaN	19.2979	NaN	NaN	18.8793	18.5276	18.6796	18.6014	18.38	18.7188	18.5323
Ras-related protein Rab-34	RAB34	6804	NaN	20.1464	NaN	NaN	NaN	NaN	19.1634	NaN	19.1907	19.2296	19.4311	20.0219	19.3765
Transcription initiation factor IIA subunit 1;Transcription initiation factor IIA alpha chain;Transcription initiation factor IIA beta chain	GTF2A1	3770	NaN	NaN	NaN	19.4002	NaN	19.4315	NaN	19.2267	19.2898	NaN	19.4824	19.5198	19.5739
Beta-arrestin-2	ARRB2	4788	NaN	NaN	19.8788	19.7982	NaN	NaN	19.898	19.9732	19.9555	19.8713	19.8294	19.7567	19.6067
Oxysterol-binding protein-related protein 11	OSBPL11	6768	18.8641	NaN	NaN	18.922	NaN	NaN	18.8499	18.9531	19.0006	18.9091	18.5479	18.9666	18.9824
Dolichyl-phosphate beta-glucosyltransferase	ALG5	723	NaN	21.731	NaN	NaN	NaN	20.5928	20.9734	21.3428	21.2461	21.1942	21.0404	21.3825	21.0771
Active breakpoint cluster region-related protein	ABR	277	NaN	NaN	NaN	19.0387	18.5723	NaN	18.9252	19.1691	18.757	18.722	18.6346	18.516	18.7637
Vacuolar protein-sorting-associated protein 36	VPS36	6050	NaN	NaN	19.2627	NaN	19.8883	NaN	19.5362	19.5542	19.6806	19.2653	19.7343	19.6902	19.7864
CDKN2A-interacting protein	CDKN2AIP	7130	NaN	17.8928	NaN	NaN	NaN	17.7429	17.6662	17.813	17.3695	NaN	17.9753	18.0649	17.7749
TBC1 domain family member 24	TBC1D24	411	NaN	19.4166	NaN	NaN	NaN	19.5892	19.7241	19.4836	19.5796	19.1501	19.269	19.4297	19.6435
SWI/SNF complex subunit SMARCC1	SMARCC1	6391	NaN	19.1455	18.9714	NaN	NaN	NaN	19.4435	19.4966	19.1054	18.5185	18.847	19.2135	19.1909
Dihydroorotate dehydrogenase (quinone), mitochondrial	DHODH	5320	20.0336	20.6928	NaN	NaN	NaN	NaN	20.357	21.4021	20.5045	20.3539	20.3416	20.2805	19.9139
Peptidyl-prolyl cis-trans isomerase NIMA-interacting 1	PIN1	5480	NaN	NaN	19.7617	20.3483	NaN	NaN	20.1533	19.9062	19.7212	20.3229	20.2069	20.404	20.0331
Pre-mRNA 3-end-processing factor FIP1	FIP1L1	5929	20.2801	NaN	20.0661	NaN	NaN	NaN	20.1854	20.1785	20.2028	20.4245	20.0282	20.1651	20.195
MMS19 nucleotide excision repair protein homolog	MMS19	6615	NaN	NaN	NaN	19.5855	19.3986	NaN	19.4513	19.7007	19.7079	19.3788	19.312	19.3424	19.3195
DDB1- and CUL4-associated factor 7	DCAF7	59	NaN	NaN	19.661	NaN	NaN	20.0664	19.7515	NaN	19.8094	20.201	19.7939	19.8058	20.0725
WD repeat-containing protein 26	WDR26	540	NaN	20.0599	NaN	20.2183	NaN	NaN	20.2072	20.0874	20.5262	20.3635	20.0902	19.8974	20.08
Interferon-induced GTP-binding protein Mx1;Interferon-induced GTP-binding protein Mx1, N-terminally processed	MX1	732	NaN	NaN	NaN	NaN	19.3372	19.1532	19.2035	19.1206	18.9706	19.3825	19.729	19.4265	19.276
Protein FAM50A	FAM50A	5542	NaN	19.8692	NaN	19.7744	NaN	NaN	19.7709	19.871	19.8141	20.1116	19.8077	19.2728	19.6047
Zinc finger CCCH domain-containing protein 7A	ZC3H7A	6096	NaN	18.6897	NaN	NaN	18.1525	NaN	18.5318	18.6396	18.629	NaN	18.3836	18.3621	18.3938
Mothers against decapentaplegic homolog 3	SMAD3	5281	NaN	NaN	NaN	19.7143	19.8719	NaN	19.879	19.3496	19.8842	20.2696	20.1222	19.9563	19.7991
THO complex subunit 4	ALYREF	3316	NaN	NaN	NaN	20.4017	20.7533	NaN	20.6118	20.5702	20.8196	20.7369	20.2757	20.09	20.2103
General transcription factor 3C polypeptide 4	GTF3C4	7304	NaN	19.9784	20.4392	NaN	NaN	NaN	20.3281	20.4505	20.2725	20.4638	20.4324	20.0212	20.0568
Protein phosphatase Slingshot homolog 3	SSH3	6289	NaN	NaN	NaN	19.6649	NaN	19.6876	19.674	19.8444	19.5339	19.6947	19.7141	19.7642	19.7521
Activating signal cointegrator 1 complex subunit 2	ASCC2	6857	18.6452	NaN	18.1205	NaN	NaN	NaN	18.7955	18.0803	18.425	18.7204	18.742	18.5537	18.1971
Cyclin-dependent kinase 7	CDK7	5005	21.539	NaN	NaN	NaN	NaN	21.2791	21.6967	21.6504	22.3268	21.1462	21.365	21.2915	21.4691
Volume-regulated anion channel subunit LRRC8D	LRRC8D	5978	NaN	22.3458	NaN	NaN	22.4368	NaN	22.179	22.3255	22.4829	NaN	22.207	NaN	22.4596
mRNA-decapping enzyme 1A	DCP1A	7002	19.4131	NaN	NaN	19.487	NaN	NaN	19.7832	19.5273	19.379	19.678	19.3244	19.4654	19.4853
Dr1-associated corepressor	DRAP1	3043	NaN	NaN	19.8347	19.4972	NaN	NaN	20.1159	19.7882	19.4678	19.9411	19.8699	20.1834	19.3468
Ran-binding protein 10	RANBP10	5938	NaN	19.5012	NaN	NaN	NaN	19.5241	19.0257	19.3627	19.4279	19.1404	19.3557	19.7188	19.7135
WASH complex subunit strumpellin	KIAA0196	3267	NaN	19.225	NaN	19.5764	NaN	NaN	19.3449	19.3173	19.1866	19.4451	19.4972	19.2731	19.2557
Lysine-specific demethylase 3B	KDM3B	5993	NaN	18.9984	NaN	NaN	NaN	19.8314	19.4407	19.2227	19.0117	19.3592	18.9889	19.5152	19.1201
Tubulin-specific chaperone D	TBCD	761	19.1145	NaN	18.9618	NaN	NaN	NaN	19.3729	18.8964	19.182	19.2735	19.3368	19.2977	18.8512
Serine racemase	SRR	6829	NaN	NaN	19.519	NaN	NaN	19.6128	19.6672	19.6318	19.6394	19.6413	19.4802	19.6257	NaN
FH1/FH2 domain-containing protein 1	FHOD1	7501	NaN	19.339	19.3933	NaN	NaN	NaN	19.1498	19.1764	19.1739	19.4713	19.4095	19.3832	19.1418
Exocyst complex component 2	EXOC2	6544	NaN	19.6353	NaN	NaN	NaN	19.4322	19.2385	18.8711	19.2252	19.4615	19.6299	19.5984	19.4629
Spartin	SPG20	6136	19.3429	NaN	19.1258	NaN	NaN	NaN	19.6112	19.6737	19.5999	19.137	19.194	19.3231	19.2188
Pre-B-cell leukemia transcription factor-interacting protein 1	PBXIP1	6425	19.495	NaN	NaN	NaN	NaN	19.0871	19.7259	19.4166	19.4408	19.2412	19.3471	19.4786	19.3729
Exocyst complex component 1	EXOC1	7075	19.7272	NaN	NaN	NaN	19.5423	NaN	NaN	NaN	NaN	NaN	19.2815	19.4176	19.6636
E3 ubiquitin-protein ligase TRIM56	TRIM56	6693	19.0238	NaN	NaN	19.1005	NaN	NaN	19.3111	19.0962	19.2106	19.0892	19.0863	19.273	18.9963
Chromatin assembly factor 1 subunit B	CHAF1B	5431	19.4166	NaN	19.7185	NaN	NaN	NaN	19.9255	19.7427	19.7	19.5753	19.6656	NaN	19.5655
Protein C10	C12orf57	6637	NaN	NaN	19.4257	NaN	NaN	19.4779	19.982	19.6164	19.8114	19.5513	19.4364	19.373	19.5605
Glucosylceramidase	GBA	4371	NaN	19.9869	NaN	20.1482	NaN	NaN	20.3004	20.2984	20.372	20.0951	20.0509	20.008	20.1636
Type 1 phosphatidylinositol 4,5-bisphosphate 4-phosphatase	TMEM55B	6027	19.9059	NaN	NaN	NaN	19.8846	NaN	19.8914	19.745	19.5427	19.5212	19.8242	19.9642	19.8326
Vezatin	VEZT	3514	NaN	NaN	18.9178	NaN	NaN	19.0676	19.162	19.2596	NaN	19.212	19.1009	19.0393	18.8867
Apoptosis-inducing factor 2	AIFM2	6685	NaN	20.5519	20.5459	NaN	NaN	NaN	20.7521	20.7927	20.8141	20.8236	20.6271	20.4213	20.5323
Cellular retinoic acid-binding protein 2	CRABP2	4736	21.4143	NaN	NaN	NaN	NaN	21.5438	21.8799	21.4126	21.9685	21.8268	21.6272	21.4386	21.538
COUP transcription factor 2;COUP transcription factor 1	NR2F2;NR2F1	4684	18.7959	19.5364	NaN	NaN	NaN	NaN	19.4112	19.4708	20.3617	NaN	19.3163	19.3649	19.4857
Ragulator complex protein LAMTOR2	LAMTOR2	7396	NaN	NaN	NaN	NaN	19.5497	20.0398	19.7729	19.7703	19.3935	19.8188	19.5357	19.4381	19.3541
Intron-binding protein aquarius	AQR	4105	20.5313	19.5033	NaN	NaN	NaN	NaN	20.7325	20.3825	20.4069	20.3818	20.2305	20.0196	20.2642
Splicing regulatory glutamine/lysine-rich protein 1	SREK1	6338	19.8878	NaN	19.604	NaN	NaN	NaN	19.2973	18.7662	18.3736	19.5743	19.5944	19.994	19.165
15 kDa selenoprotein	SELENOF	4122	NaN	NaN	19.8554	NaN	NaN	19.7071	19.7747	19.6537	19.7363	19.5786	19.6374	19.8265	19.5165
Nuclear inhibitor of protein phosphatase 1;Activator of RNA decay	PPP1R8	5417	19.8954	NaN	NaN	NaN	NaN	20.0475	20.436	20.047	20.1994	20.0791	19.8652	20.3304	20.08
Peroxisomal acyl-coenzyme A oxidase 3	ACOX3	4016	19.5471	19.3233	NaN	NaN	NaN	NaN	19.5055	19.2888	19.3676	19.3293	19.3063	19.0504	19.2055
5-nucleotidase;Cytosolic 5-nucleotidase 3A	NT5C3A	6845	NaN	NaN	18.8139	18.9756	NaN	NaN	19.1956	19.4229	18.9681	19.4545	19.2805	18.6744	19.0631
Transforming acidic coiled-coil-containing protein 1	TACC1	4174	NaN	NaN	20.5678	NaN	19.5936	NaN	19.5047	19.9143	19.938	19.4856	19.301	18.9875	19.6964
DNA-directed RNA polymerases I and III subunit RPAC2	POLR1D	4490	NaN	19.9884	19.5462	NaN	NaN	NaN	20.2965	20.2462	20.8336	20.2142	20.0399	19.8442	20.1848
Type II inositol 3,4-bisphosphate 4-phosphatase	INPP4B	4022	NaN	NaN	NaN	NaN	19.3383	19.0819	19.1199	19.1003	19.1054	18.6683	18.8026	18.7688	18.6815
CD109 antigen	CD109	5943	19.6718	NaN	NaN	19.316	NaN	NaN	18.8265	19.2659	19.2293	NaN	NaN	18.9433	NaN
Coilin	COIL	4850	18.2395	18.3829	NaN	NaN	NaN	NaN	19.12	18.6369	18.6837	19.012	18.6217	18.7133	18.2615
Integral membrane protein GPR180	GPR180	6049	18.8397	18.6179	NaN	NaN	NaN	NaN	19.4198	19.2829	19.4278	18.4456	19.5074	19.6313	19.5492
Pyrroline-5-carboxylate reductase 1, mitochondrial;Pyrroline-5-carboxylate reductase	PYCR1	4790	NaN	20.6649	20.8145	NaN	NaN	NaN	21.1113	21.1954	21.14	20.9872	20.8597	21.4818	20.8388
Rho-related GTP-binding protein RhoG	RHOG	5284	NaN	NaN	20.3483	NaN	20.3708	NaN	20.0455	20.3594	20.0924	19.7359	19.7842	20.1273	19.7628
Protein PAT1 homolog 1	PATL1	6028	20.0319	NaN	NaN	NaN	19.8101	NaN	19.577	18.9997	19.1158	19.8467	19.5155	19.5883	19.0304
Sorting nexin-4	SNX4	4272	18.9378	NaN	NaN	19.0056	NaN	NaN	19.7294	19.533	19.1451	19.526	19.752	19.795	18.9718
Protein FAM76B	FAM76B	3421	NaN	18.5833	NaN	NaN	18.3938	NaN	18.7814	18.8989	18.8443	18.7534	18.5834	NaN	18.603
Inner nuclear membrane protein Man1	LEMD3	7403	19.8909	NaN	20.1671	NaN	NaN	NaN	20.7226	20.6729	20.7062	20.2375	20.4067	20.3985	20.2067
Adenylyltransferase and sulfurtransferase MOCS3;Molybdopterin-synthase adenylyltransferase;Molybdopterin-synthase sulfurtransferase	MOCS3	4292	NaN	19.0029	NaN	NaN	18.7885	NaN	19.5666	19.2978	19.0836	19.6876	19.4916	19.5774	19.0569
Stromal interaction molecule 1	STIM1	3534	NaN	19.9749	19.9415	NaN	NaN	NaN	20.3228	19.982	20.1642	20.3096	20.2545	20.5404	20.3635
Disintegrin and metalloproteinase domain-containing protein 8	ADAM8	5251	18.9785	18.8312	NaN	NaN	NaN	NaN	19.4228	19.5789	19.1973	18.9687	19.1899	19.483	19.5997
Nucleolysin TIAR	TIAL1	5305	NaN	NaN	20.2174	NaN	NaN	20.6038	20.9732	20.7542	20.6206	20.865	21.0471	20.7952	20.5722
Unconventional myosin-Vc	MYO5C	7020	NaN	20.5624	NaN	20.5137	NaN	NaN	21.4385	21.0863	21.0039	20.8864	20.7149	20.9958	20.8114
Ribosome production factor 2 homolog	RPF2	6921	20.3764	20.2538	NaN	NaN	NaN	NaN	20.8033	20.6934	20.753	20.9464	21.0113	20.5225	20.4222
Endoplasmic reticulum-Golgi intermediate compartment protein 2	ERGIC2	6595	20.504	NaN	NaN	20.2822	NaN	NaN	21.066	20.669	20.488	20.9111	20.6916	20.8658	20.8346
Unconventional myosin-IXb	MYO9B	3886	NaN	19.4679	NaN	NaN	19.3334	NaN	18.9756	19.1254	18.8658	19.2996	19.1206	19.124	19.1895
Probable ATP-dependent RNA helicase DDX49	DDX49	7529	20.1545	20.2846	NaN	NaN	NaN	NaN	20.6142	20.4496	20.2929	20.5868	20.4454	20.3936	20.4352
Oxysterol-binding protein-related protein 2;Oxysterol-binding protein	OSBPL2	444	NaN	NaN	NaN	18.6208	NaN	18.9148	19.2832	19.443	19.2246	19.0907	19.0078	19.1061	18.9568
Helicase SKI2W	SKIV2L	5637	NaN	NaN	19.8176	19.5443	NaN	NaN	19.3371	NaN	18.9878	19.4962	19.0173	18.8834	18.9421
Ferritin heavy chain;Ferritin heavy chain, N-terminally processed;Ferritin	FTH1	4362	19.4535	19.3815	NaN	NaN	NaN	NaN	19.5641	19.8934	20.1371	20.0563	20.2334	19.7185	20.278
SH2 domain-containing protein 4A	SH2D4A	6920	19.2195	NaN	NaN	NaN	NaN	19.0282	19.5443	19.2913	19.3178	19.2885	19.3137	19.4189	19.5048
Nucleolar and coiled-body phosphoprotein 1	NOLC1	148	NaN	18.3714	NaN	NaN	17.9757	NaN	19.6976	19.4114	19.0853	18.9875	18.3723	19.026	19.0376
Transmembrane protein 87B	TMEM87B	512	20.1033	20.3828	NaN	NaN	NaN	NaN	19.9166	20.0908	NaN	19.9683	19.9225	19.7567	19.8935
39S ribosomal protein L30, mitochondrial	MRPL30	6276	19.9219	NaN	19.2372	NaN	NaN	NaN	20.7043	20.6958	20.3823	21.0645	20.055	20.0535	20.4616
Protein NEDD1	NEDD1	6255	NaN	NaN	NaN	NaN	19.6018	19.5468	19.3564	19.4315	19.2386	19.0698	19.2425	19.3343	NaN
Negative elongation factor C/D	TH1L;NELFCD	3587	19.5894	19.1664	NaN	NaN	NaN	NaN	20.0517	20.0764	20.0509	20.1071	19.8078	19.8608	19.5255
RNA-binding protein NOB1	NOB1	3707	NaN	NaN	19.1504	NaN	NaN	19.5847	18.9626	18.8972	18.8178	18.731	19.0111	NaN	19.0798
Cytochrome c oxidase protein 20 homolog	COX20	5783	20.555	20.4035	NaN	NaN	NaN	NaN	21.2013	21.0671	21.1616	20.882	20.816	20.8066	20.6945
Epididymal secretory protein E1	NPC2	3255	NaN	20.0053	19.9291	NaN	NaN	NaN	20.4082	20.2897	20.2552	20.763	20.3449	20.675	20.4576
Cirhin	CIRH1A	6413	NaN	19.7029	19.5819	NaN	NaN	NaN	19.9787	19.9519	20.1094	20.0748	19.7342	19.9498	19.9209
WD repeat-containing protein 82	WDR82	5936	19.4535	NaN	NaN	NaN	NaN	19.6429	20.2134	20.2383	20.242	20.1474	19.7145	19.9124	20.0126
Cyclin-dependent kinase 9	CDK9	5008	18.2876	NaN	18.7943	NaN	NaN	NaN	19.2761	19.1872	19.1413	18.8374	19.0357	19.3133	19.1098
Pyruvate dehydrogenase protein X component, mitochondrial	PDHX	3927	19.7793	19.6638	NaN	NaN	NaN	NaN	20.5544	20.4167	20.4547	20.7915	20.5835	20.303	20.0441
Chromatin target of PRMT1 protein	CHTOP	7444	NaN	19.5469	19.7645	NaN	NaN	NaN	20.2537	20.2746	20.4281	20.3392	20.0846	19.9916	20.0414
Coiled-coil domain-containing protein 90B, mitochondrial	CCDC90B	6830	NaN	19.3595	NaN	19.0091	NaN	NaN	19.8875	19.9767	19.8387	19.6703	19.5821	19.9608	19.6158
Probable 18S rRNA (guanine-N(7))-methyltransferase	WBSCR22	4080	19.0504	19.2205	NaN	NaN	NaN	NaN	19.4837	19.4279	19.7908	19.5157	19.5549	19.6554	19.4881
Iron-responsive element-binding protein 2	IREB2	4937	NaN	NaN	NaN	19.5911	19.711	NaN	19.2425	18.9911	NaN	19.0636	19.2492	19.3137	19.2139
tRNA pseudouridine synthase;tRNA pseudouridine synthase A, mitochondrial	PUS1	3584	NaN	19.1325	NaN	NaN	NaN	18.8436	19.8436	19.7459	19.8311	19.4675	19.7396	19.443	19.4853
Leucine-rich repeat and WD repeat-containing protein 1	LRWD1	7236	18.7229	18.9149	NaN	NaN	NaN	NaN	19.9208	19.3542	19.6609	19.4296	19.6062	19.3663	19.4413
YLP motif-containing protein 1	YLPM1	4972	NaN	18.9217	18.7255	NaN	NaN	NaN	NaN	NaN	19.5877	19.5473	19.5512	19.353	NaN
Synaptojanin-2-binding protein	SYNJ2BP;SYNJ2BP-COX16	5116	20.1993	20.2462	NaN	NaN	NaN	NaN	21.015	21.0668	21.0918	21.4379	20.8509	20.861	20.8269
D-beta-hydroxybutyrate dehydrogenase, mitochondrial	BDH1	5324	19.8833	NaN	19.505	NaN	NaN	19.497	20.2143	20.176	20.2976	20.2788	20.1427	19.9669	20.0979
Aladin	AAAS	7033	19.6426	19.8722	NaN	NaN	NaN	NaN	20.6165	20.6616	20.7213	21.0009	20.5265	20.4237	20.5614
Ankyrin repeat and LEM domain-containing protein 2	ANKLE2	6063	NaN	NaN	19.1511	NaN	NaN	19.1329	20.096	20.2876	20.37	19.9606	19.8407	19.9395	20.0342
Nucleolar protein 6	NOL6	6911	NaN	19.1746	19.2338	NaN	NaN	NaN	20.1102	19.8432	19.9882	20.2318	19.9926	19.8429	19.9353
28S ribosomal protein S31, mitochondrial	MRPS31	6369	19.5017	NaN	19.4186	NaN	NaN	NaN	20.1325	20.1969	20.3028	20.3392	20.0837	20.3505	20.0579
Chromobox protein homolog 1	CBX1	3790	20.3858	NaN	NaN	NaN	NaN	20.2799	20.4626	20.5851	20.4232	20.1561	20.724	20.7263	20.5637
Ragulator complex protein LAMTOR5	LAMTOR5	4062	NaN	NaN	21.1667	21.1092	NaN	NaN	21.0612	20.5272	20.7297	21.2024	21.0733	20.9468	20.9106
Serine/threonine-protein kinase MRCK beta	CDC42BPB	7492	18.896	NaN	18.8617	NaN	NaN	NaN	18.9029	19.0688	18.8337	18.9908	19.0358	18.9494	NaN
Brefeldin A-inhibited guanine nucleotide-exchange protein 1	ARFGEF1	7517	18.8008	NaN	NaN	NaN	18.5291	NaN	18.8372	18.9299	19.0107	18.8921	19.0296	18.5456	18.6877
Golgin subfamily A member 3	GOLGA3	802	NaN	19.6765	NaN	19.9827	NaN	NaN	20.1493	20.1744	20.1803	19.6409	20.0212	20.0076	20.0259
F-box/LRR-repeat protein 18	FBXL18	6556	NaN	19.2457	NaN	18.5921	NaN	NaN	19.4206	19.5594	19.0357	NaN	19.1136	19.0359	19.1276
Beta-1,4-galactosyltransferase 1;Lactose synthase A protein;N-acetyllactosamine synthase;Beta-N-acetylglucosaminylglycopeptide beta-1,4-galactosyltransferase;Beta-N-acetylglucosaminyl-glycolipid beta-1,4-galactosyltransferase;Processed beta-1,4-galactosyltransferase 1	B4GALT1	4568	NaN	NaN	19.3255	NaN	NaN	19.025	19.6375	19.324	19.0835	19.7799	19.4225	19.6593	19.1862
Lysophospholipid acyltransferase 5	LPCAT3	5892	NaN	20.1411	19.992	NaN	NaN	NaN	20.5225	20.0952	NaN	20.2026	NaN	20.1124	20.4224
OTU domain-containing protein 6B	OTUD6B	106	NaN	NaN	19.7342	19.688	NaN	NaN	NaN	19.9959	NaN	19.9671	19.8936	19.6588	NaN
Lariat debranching enzyme	DBR1	7293	NaN	NaN	NaN	19.7452	19.8305	NaN	19.9632	19.8883	19.9655	19.835	NaN	19.7617	19.8352
Zinc finger protein 638	ZNF638	5574	20.7031	19.5343	NaN	NaN	NaN	NaN	19.9728	19.8552	19.8244	19.5147	19.6674	19.4967	19.7934
Proteasomal ATPase-associated factor 1	PAAF1	6684	NaN	NaN	NaN	19.0844	NaN	18.9074	NaN	19.4439	19.9368	19.3075	19.0249	NaN	NaN
Cyclin-G-associated kinase	GAK	3988	NaN	NaN	NaN	19.0252	NaN	19.3828	19.145	18.9317	NaN	NaN	NaN	18.9464	18.992
GTP-binding protein 1	GTPBP1	3913	NaN	NaN	18.936	NaN	NaN	19.3143	19.275	19.452	19.2369	19.1701	19.4628	19.1573	19.3784
Ubiquitin-conjugating enzyme E2 G2	UBE2G2	5128	20.0867	NaN	NaN	NaN	NaN	20.4275	20.6424	20.6414	20.6258	20.5356	20.4665	20.1667	20.3119
TATA-binding protein-associated factor 2N	TAF15	289	NaN	NaN	NaN	NaN	20.92	20.7108	20.7715	21.4538	21.3507	21.1192	20.9953	21.0194	20.9112
NFU1 iron-sulfur cluster scaffold homolog, mitochondrial	NFU1	7331	NaN	19.726	NaN	19.4865	NaN	NaN	19.8169	19.8854	19.8612	19.9831	19.4917	19.6937	19.9058
U2 snRNP-associated SURP motif-containing protein	U2SURP	3992	20.4213	NaN	NaN	20.1623	NaN	NaN	20.6865	20.5145	20.5768	20.569	20.2118	20.4361	20.4178
39S ribosomal protein L48, mitochondrial	MRPL48	3459	19.8684	NaN	20.3888	NaN	NaN	NaN	20.2541	20.7877	20.7268	20.423	20.2097	20.2362	20.5505
Dual specificity mitogen-activated protein kinase kinase 4	MAP2K4	4905	20.3836	NaN	19.8604	NaN	NaN	NaN	20.0712	19.879	19.9432	19.8784	19.9905	19.7647	19.7572
28S ribosomal protein S16, mitochondrial	MRPS16	7430	23.1651	NaN	22.8598	NaN	NaN	NaN	23.3745	23.4499	23.4598	22.9132	23.0683	23.3671	23.3527
NEDD8-activating enzyme E1 regulatory subunit	NAE1	5484	NaN	NaN	NaN	20.5549	NaN	20.102	20.2246	19.9094	19.956	NaN	20.2764	19.7761	20.0636
ATP-dependent RNA helicase SUPV3L1, mitochondrial	SUPV3L1	6118	23.7448	NaN	24.4423	NaN	NaN	NaN	24.6815	24.572	24.4909	24.5949	24.4091	24.3056	24.0695
3-hydroxyisobutyryl-CoA hydrolase, mitochondrial	HIBCH	5888	NaN	19.4001	19.0306	NaN	NaN	NaN	19.4343	19.4594	19.5206	19.6191	19.6754	19.1359	19.4324
Protein furry homolog-like	FRYL	4251	19.4611	NaN	18.9854	NaN	NaN	NaN	18.5567	18.989	NaN	19.152	19.0209	18.8047	18.8316
Ras-related protein Rab-22A	RAB22A	7317	NaN	21.3335	21.8073	NaN	NaN	NaN	21.0756	20.7811	21.1583	21.3832	21.5288	21.3021	21.2561
PCI domain-containing protein 2	PCID2	5772	20.3863	NaN	20.0031	NaN	NaN	NaN	19.8577	19.7055	19.7361	20.2199	20.0847	19.9087	19.5978
Protein SGT1	ECD	4328	NaN	19.2304	NaN	NaN	NaN	19.1827	NaN	NaN	19.5821	NaN	19.2532	19.4586	19.365
NADP-dependent malic enzyme, mitochondrial;Malic enzyme	ME3	3380	18.0778	17.9124	NaN	NaN	NaN	NaN	18.674	18.0437	18.1298	18.6937	18.3092	18.3357	18.1801
Cytospin-A	SPECC1L;SPECC1L-ADORA2A	531	NaN	NaN	19.1393	NaN	18.7467	NaN	18.9664	19.2618	19.2523	19.0087	19.2584	19.2674	19.225
NudC domain-containing protein 2	NUDCD2	6322	20.4603	NaN	20.7804	NaN	NaN	NaN	20.8776	21.1819	21.01	20.7838	20.9946	20.749	20.674
Alanyl-tRNA editing protein Aarsd1	PTGES3L-AARSD1;AARSD1	2924	19.4375	NaN	NaN	NaN	NaN	19.7042	18.9161	19.1587	19.2432	19.4024	19.6095	19.2489	19.2171
RAC-alpha serine/threonine-protein kinase	AKT1	781	20.6733	NaN	20.3847	NaN	NaN	NaN	20.3567	20.1443	20.403	20.5296	20.1405	20.1928	20.2775
NEDD8-activating enzyme E1 catalytic subunit	UBA3	6269	NaN	19.5643	19.471	NaN	NaN	NaN	19.7843	19.4897	19.7373	19.794	20.1512	19.9401	19.7515
UDP-N-acetylglucosamine--dolichyl-phosphate N-acetylglucosaminephosphotransferase	DPAGT1	368	NaN	NaN	20.3829	NaN	NaN	19.9127	20.5751	20.4795	20.6035	20.2117	20.247	20.4464	20.5663
Splicing factor 3B subunit 4	SF3B4	5632	NaN	NaN	NaN	21.5588	NaN	21.214	21.7743	21.8183	21.5267	21.9283	21.5684	21.6942	21.4371
Zinc finger CCHC domain-containing protein 8	ZCCHC8	5890	18.7387	18.9017	NaN	NaN	NaN	NaN	19.1688	18.8379	18.9868	19.0134	19.1767	19.3516	19.003
Striatin	STRN	4086	NaN	NaN	NaN	20.4126	20.0993	NaN	20.0629	20.1497	20.1519	19.9299	19.7462	19.8633	19.9815
HAUS augmin-like complex subunit 4	HAUS4	6907	NaN	NaN	19.2171	19.5036	NaN	NaN	19.2548	19.1747	19.0116	19.2427	19.0143	19.1236	19.2299
Phospholipid-transporting ATPase;Probable phospholipid-transporting ATPase IH	ATP11A	3329	NaN	NaN	NaN	NaN	19.0819	19.1077	18.777	18.8858	18.8264	NaN	18.667	19.0786	18.8737
Exosome complex component RRP43	EXOSC8	6430	20.2302	20.3835	NaN	NaN	NaN	NaN	20.5797	20.6696	20.7005	20.4096	20.6396	20.3719	20.4666
FAST kinase domain-containing protein 2	FASTKD2	7145	NaN	19.5265	19.388	NaN	NaN	NaN	19.8185	19.7134	19.6387	19.6993	19.7936	19.5697	19.5066
Arf-GAP with Rho-GAP domain, ANK repeat and PH domain-containing protein 1	ARAP1	6567	19.015	NaN	19.1843	NaN	NaN	NaN	19.3627	19.2329	19.1847	19.3926	19.293	19.2055	19.2583
Nuclear autoantigen Sp-100	SP100	4674	19.3056	NaN	19.4076	NaN	NaN	NaN	19.6162	19.5576	19.6596	19.5651	19.422	19.5634	19.4471
Protein LAP2	ERBB2IP	6598	19.3862	NaN	19.3377	NaN	NaN	NaN	18.8844	18.8435	18.7837	19.256	18.9496	18.5492	18.7582
Polynucleotide 5-hydroxyl-kinase NOL9	NOL9	5796	NaN	NaN	19.0863	NaN	19.0369	NaN	19.9805	19.6303	19.3473	20.0115	19.7953	19.7432	19.3513
Protein disulfide-isomerase A5	PDIA5	5553	NaN	NaN	19.8541	NaN	NaN	19.6935	20.0943	20.2537	19.4904	19.517	19.3573	19.526	19.5378
Vesicle transport protein GOT1B	GOLT1B	3458	NaN	19.3529	19.4785	NaN	NaN	NaN	19.2403	19.2524	19.4611	19.4395	NaN	19.5809	19.0881
Lysosomal Pro-X carboxypeptidase	PRCP	2986	NaN	18.7516	NaN	18.9333	NaN	NaN	19.3517	18.4749	19.1929	NaN	19.449	18.8728	18.8638
PRKC apoptosis WT1 regulator protein	PAWR	6525	NaN	20.0559	20.086	NaN	NaN	NaN	NaN	20.4247	NaN	NaN	20.0342	NaN	20.1066
tRNA (adenine(58)-N(1))-methyltransferase catalytic subunit TRMT61A	TRMT61A	6489	19.6498	19.8756	NaN	NaN	NaN	NaN	19.9617	19.9285	19.6713	20.1007	20.1141	19.7776	19.6066
EGF-containing fibulin-like extracellular matrix protein 1	EFEMP1	305	NaN	NaN	19.9469	19.4818	NaN	NaN	19.6805	19.9109	19.9112	19.685	19.7905	19.7591	19.9489
Cell division cycle protein 27 homolog	CDC27	3582	NaN	NaN	NaN	19.4709	NaN	19.5174	19.469	19.7891	19.6895	19.6374	19.4546	19.4659	19.6109
Bifunctional polynucleotide phosphatase/kinase;Polynucleotide 3-phosphatase;Polynucleotide 5-hydroxyl-kinase	PNKP	3875	21.1539	NaN	NaN	20.656	NaN	NaN	20.895	20.6836	20.743	20.7547	20.6758	20.5412	20.3994
Cytochrome c oxidase assembly factor 7	COA7	6438	19.3049	NaN	19.2344	NaN	NaN	NaN	19.9416	19.0949	19.6909	19.8329	20.1375	NaN	NaN
Ovarian cancer-associated gene 2 protein	OVCA2	6345	NaN	19.4218	NaN	NaN	NaN	19.3115	19.5683	19.3952	19.4457	19.61	19.3222	19.5646	19.6359
CCAAT/enhancer-binding protein zeta	CEBPZ	5338	19.4262	18.5986	NaN	NaN	NaN	NaN	21.2762	21.1289	20.6006	20.8851	20.8513	20.6192	20.8271
Nuclear pore complex protein Nup98-Nup96;Nuclear pore complex protein Nup98;Nuclear pore complex protein Nup96	NUP98	5051	18.8244	19.2038	NaN	NaN	NaN	NaN	20.7941	21.0439	20.474	20.2701	20.417	20.4747	20.4342
28S ribosomal protein S21, mitochondrial	MRPS21	5275	18.8621	NaN	18.3731	NaN	NaN	NaN	20.1546	19.6756	20.2578	20.2454	19.9687	20.1631	19.9416
Protein NipSnap homolog 2	GBAS	4163	NaN	NaN	NaN	NaN	20.5634	20.176	21.6974	21.6845	21.8838	21.6291	21.1712	21.5908	21.5698
Midasin	MDN1	7058	18.1482	NaN	NaN	17.9894	NaN	NaN	19.5925	19.1137	18.7969	19.6789	19.2294	19.4943	18.8584
Cytochrome c oxidase subunit 1	MT-CO1	4342	20.6329	NaN	20.4081	NaN	NaN	NaN	21.2326	NaN	21.4603	NaN	20.9757	22.5239	21.6923
H/ACA ribonucleoprotein complex subunit 1	GAR1	7133	20.8348	NaN	20.2112	NaN	NaN	NaN	21.4762	21.7226	21.7349	21.4499	21.5254	21.1958	21.2589
Protein lifeguard 3	TMBIM1	2946	NaN	NaN	20.543	20.5906	NaN	NaN	18.9638	19.6717	19.3801	19.7178	19.4243	19.4049	NaN
