# Supplementary material for: Microvesicles Derived from Human Bronchial Epithelial Cells Regulate Macrophage Activation During Mycobacterium abscessus Infection
Source: J Proteome Res. 2025 Mar 28;24(5):2291–301. doi: 10.1021/acs.jproteome.4c00827 (PMC12053935; doi:10.1021/acs.jproteome.4c00827)
Supplement: Supplementary file 3 — pr4c00827_si_003.xlsx [file pr4c00827_si_003.xlsx]

## Sheet: Upregulated in Mab-infected_MVs
							Mab-infected_MVs						Uninfected_MVs
Significant	=-LOG(P-value)	p-value	Difference	T: Protein names	T: Gene names	T: id	LFQ intensity 2007_bio_I1_tr1	LFQ intensity 2007_bio_I1_tr2	LFQ intensity 2007_bio_I1_tr3	LFQ intensity 2007_bio_I2_tr1	LFQ intensity 2007_bio_I2_tr2	LFQ intensity 2007_bio_I2_tr3	LFQ intensity 2007_bio_UI3_tr1	LFQ intensity 2007_bio_UI3_tr2	LFQ intensity 2007_bio_UI3_tr4	LFQ intensity 2007_bio_UI3_tr5	LFQ intensity 2007_bio_UI4_tr1	LFQ intensity 2007_bio_UI4_tr2	LFQ intensity 2007_bio_UI4_tr3
+	10.7162	1.92223e-11	3.04498	Desmoglein-1	DSG1	5325	22.4484	22.5432	22.4514	22.3786	22.0515	22.2848	19.0353	19.3873	19.0903	19.2578	19.4438	19.2991	19.6891
+	7.42635	3.74672e-08	2.8634	Desmocollin-1	DSC1	5372	21.9072	22.5161	22.8191	21.9914	22.3803	22.3774	19.3342	19.2433	19.2238	19.4389	19.2608	19.3761	20.4025
+	5.43083	3.70828e-06	2.65665	Solute carrier family 2, facilitated glucose transporter member 3;Solute carrier family 2, facilitated glucose transporter member 14	SLC2A3;SLC2A14	4505	21.508	21.4068	20.4779	21.9056	21.9311	22.0374	18.6877	NaN	18.5387	18.5002	19.5796	19.1678	18.8529
+	5.36221	4.343e-06	2.44025	Guanine nucleotide-binding protein G(I)/G(S)/G(O) subunit gamma-5	GNG5	5233	22.4655	NaN	22.4168	22.3397	22.4359	22.4797	NaN	NaN	NaN	NaN	20.4053	19.7808	19.7757
+	4.80142	1.57973e-05	2.16652	Keratinocyte proline-rich protein	KPRP	5815	21.0572	21.246	21.5363	20.6818	21.1134	21.024	NaN	NaN	NaN	NaN	18.6094	19.249	18.9714
+	3.76207	0.000172953	2.1421	Peptidyl-prolyl cis-trans isomerase FKBP1A;Peptidyl-prolyl cis-trans isomerase	FKBP1A	5221	21.8272	22.6007	22.6997	23.1353	23.29	23.1902	20.28	20.3981	NaN	20.9827	19.5311	21.1901	21.5085
+	4.33256	4.64988e-05	1.80947	Prothymosin alpha;Prothymosin alpha, N-terminally processed;Thymosin alpha-1	PTMA	3004	24.0401	24.0832	24.2437	24.6736	24.5824	24.693	22.5733	22.7651	22.703	21.3152	22.3828	23.1924	23.1039
+	6.307	4.93172e-07	1.73231	Suprabasin	SBSN	5933	20.4076	20.4817	20.7653	20.3666	20.2163	19.9654	18.9992	18.7801	18.6217	18.0328	18.4434	18.6628	18.9039
+	4.50546	3.12277e-05	1.70245	Caspase-14;Caspase-14 subunit p17, mature form;Caspase-14 subunit p10, mature form;Caspase-14 subunit p20, intermediate form;Caspase-14 subunit p8, intermediate form	CASP14	4779	20.6314	20.9398	20.9857	21.0845	20.3336	21.0202	19.3746	NaN	18.3951	18.786	19.6327	18.9397	19.6524
+	4.10694	7.8174e-05	1.65381	14-3-3 protein gamma;14-3-3 protein gamma, N-terminally processed	YWHAG	5169	23.8105	23.8657	23.9645	23.7127	24.1469	23.7483	22.1247	22.2172	21.471	21.3708	22.9357	23.0291	22.3982
+	4.96753	1.07762e-05	1.59174	Glutathione synthetase	GSS	397	21.3107	21.1107	21.1768	21.5408	21.4594	21.622	19.2565	19.4436	19.4004	19.5142	20.2335	20.2406	20.3595
+	2.62875	0.00235099	1.5705	28 kDa heat- and acid-stable phosphoprotein	PDAP1	5467	21.0953	21.5025	21.4725	21.7624	21.6548	21.7329	19.3039	18.9163	19.2246	NaN	20.5066	20.994	20.852
+	3.84009	0.000144514	1.52481	Fructose-bisphosphate aldolase C	ALDOC	4480	NaN	22.6257	22.8583	22.7063	23.0715	22.4751	20.9319	NaN	21.1608	20.4781	21.9319	21.5129	21.3198
+	6.73021	1.8612e-07	1.48539	Stathmin	STMN1	4589	22.1114	22.0847	22.0353	22.5331	22.4042	22.4342	20.4343	20.9217	20.4909	20.7409	20.8865	20.8645	21.1335
+	4.33874	4.58419e-05	1.47404	Calmodulin-like protein 5	CALML5	7160	21.6338	21.5984	21.392	22.2302	22.1613	22.0459	19.9087	NaN	20.1724	NaN	20.6162	20.629	20.5215
+	5.08737	8.17766e-06	1.4677	Protein NDRG1	NDRG1	6358	22.18	22.3206	21.916	22.8219	22.4096	22.5855	21.1976	20.5392	20.288	20.9793	20.9944	21.2248	21.1087
+	3.28077	0.000523873	1.44998	Acyl-CoA-binding protein	DBI	2997	22.0736	22.2144	22.1194	22.9291	23.1033	23.5007	NaN	20.8713	21.6177	20.8303	21.0839	21.1295	21.7079
+	5.34014	4.56941e-06	1.44686	Alpha-enolase	ENO1	4418	25.7626	25.72	25.6885	26.2024	26.2321	26.2198	24.3822	24.1144	24.2116	24.3196	24.8858	24.899	24.8557
+	6.93067	1.17307e-07	1.44407	Proteasome subunit beta type-4	PSMB4	4724	22.7692	22.7036	22.8521	22.9529	22.6139	22.718	21.2045	21.0441	21.0308	21.1841	21.5073	21.6358	21.6629
+	6.31522	4.83927e-07	1.4424	Glucose-6-phosphate isomerase	GPI	465	23.1121	23.1427	23.2265	23.5329	23.5438	23.6145	21.6365	21.7133	21.8416	21.6627	22.1592	22.2354	22.1891
+	6.3719	4.24721e-07	1.4393	L-lactate dehydrogenase A chain	LDHA	4337	24.9664	24.9503	24.935	25.4487	25.4095	25.2947	23.4955	23.5694	23.5339	23.5287	23.9861	24.0193	23.964
+	6.27437	5.31657e-07	1.41513	Myristoylated alanine-rich C-kinase substrate	MARCKS	4741	23.1633	23.3012	23.3713	23.7246	23.6837	23.7362	21.9993	22.0166	21.9036	21.7167	22.2042	22.4159	22.3148
+	2.77508	0.0016785	1.37967	Dermcidin;Survival-promoting peptide;DCD-1	DCD	5267	23.7163	23.4174	22.6271	24.0445	23.2992	23.0866	22.828	NaN	22.725	21.655	21.7528	21.4429	21.5094
+	4.76861	1.70368e-05	1.36815	Purine nucleoside phosphorylase	PNP	4346	23.0009	23.0591	22.7306	23.4114	23.4224	23.3813	21.5656	21.1581	21.6092	21.8111	22.1518	22.1833	22.1172
+	8.64677	2.25545e-09	1.36409	Proteasome subunit beta type;Proteasome subunit beta type-8	PSM8;PSMB8	4722	21.6858	21.6791	21.5637	22.0198	21.8475	21.6573	20.3126	20.2636	20.4598	20.2663	20.3372	20.4253	20.582
+	7.00082	9.98107e-08	1.35354	Protein phosphatase 1 regulatory subunit 14B	PPP1R14B	6446	21.0995	20.9658	21.2895	21.2274	21.4045	21.2904	19.901	20.259	19.8622	19.4687	19.8679	19.8347	19.8217
+	5.28638	5.17157e-06	1.34744	Proteasome subunit beta type-7;Proteasome subunit beta type	PSMB7	6620	21.7984	21.9185	21.896	22.3581	22.3711	22.1259	20.4075	20.4934	20.4787	20.5076	21.0534	21.1985	20.9748
+	5.72477	1.88466e-06	1.34099	Phosphatidylethanolamine-binding protein 1;Hippocampal cholinergic neurostimulating peptide	PEBP1	4754	21.948	21.9253	22.1895	22.4925	22.3797	22.4457	20.5811	20.6843	20.8044	20.6424	21.2435	21.0645	21.2037
+	6.75882	1.74251e-07	1.32513	L-lactate dehydrogenase B chain;L-lactate dehydrogenase	LDHB	568	25.7466	25.6813	25.7435	25.9606	26.0033	26.0133	24.3399	24.3329	24.3439	24.3452	24.7176	24.8623	24.789
+	5.59635	2.5331e-06	1.29956	Solute carrier family 2, facilitated glucose transporter member 1	SLC2A1	4504	22.8274	22.8284	22.8233	23.2805	23.3246	23.3672	21.6671	21.421	21.5971	21.6351	22.0418	22.062	22.0056
+	4.50792	3.10516e-05	1.29347	SH3 domain-binding protein 1	SH3BP1	5954	22.3118	22.5462	22.6583	22.3258	22.6973	21.905	21.6118	21.5774	21.1346	21.2156	20.73	20.7603	20.7678
+	4.74957	1.78004e-05	1.28861	Superoxide dismutase [Cu-Zn]	SOD1	4345	21.3561	21.8506	21.8205	22.1949	22.2618	22.1422	20.0942	20.8881	20.7117	20.4179	20.7598	20.6554	21.0164
+	5.63881	2.29713e-06	1.28288	Malate dehydrogenase, cytoplasmic;Malate dehydrogenase	MDH1	4864	23.0658	23.0862	23.1606	23.6018	23.4927	23.7204	22.0182	21.7367	22.0136	21.8587	22.2147	22.404	22.256
+	6.46772	3.40631e-07	1.28216	Rab GDP dissociation inhibitor beta	GDI2	4992	21.5957	21.5807	21.3615	21.9888	21.8983	21.9372	20.3628	20.4744	20.161	20.2998	20.605	20.6051	20.606
+	6.2839	5.20112e-07	1.28184	Proteasome subunit alpha type;Proteasome subunit alpha type-6	PSMA6	3566	22.9542	23.032	23.0872	23.3707	23.3597	23.417	21.7764	21.7888	21.7274	21.6437	22.1747	22.1733	22.1671
+	4.97105	1.06893e-05	1.27931	Proteasome subunit alpha type-3	PSMA3	4699	22.7839	22.7155	22.7776	23.0134	23.1365	23.0892	21.1389	21.5829	21.5452	21.3428	21.6424	21.9678	22.2603
+	5.14532	7.15619e-06	1.27505	Phosphoserine aminotransferase	PSAT1	7503	20.6629	20.6468	20.3505	21.0765	21.1401	20.8602	19.4626	NaN	19.1543	19.5324	19.8342	19.5938	19.5094
+	5.73273	1.85043e-06	1.24349	Fructose-bisphosphate aldolase A;Fructose-bisphosphate aldolase	ALDOA	4373	25.4159	25.4714	25.4357	25.9465	25.929	25.9667	24.2664	24.2989	24.2819	24.2765	24.693	24.6222	24.7161
+	3.25125	0.00056073	1.23091	Serpin B9	SERPINB9	4997	NaN	20.1691	20.2829	NaN	20.4514	20.9577	18.7085	19.2935	19.567	19.6289	19.1783	19.03	NaN
+	4.95379	1.11227e-05	1.22409	Acylamino-acid-releasing enzyme	APEH	3055	21.755	21.7585	21.9362	22.1004	22.1075	22.1691	20.9911	20.5604	20.1124	20.5224	21.048	20.9886	21.0063
+	6.33082	4.66856e-07	1.21792	Acetyl-CoA acetyltransferase, cytosolic	ACAT2	6758	22.5422	22.638	22.544	22.8346	22.9361	22.9633	21.433	21.3762	21.1916	21.4563	21.7225	21.8216	21.6746
+	6.38241	4.14559e-07	1.19443	Dipeptidyl peptidase 3	DPP3	7135	21.7864	21.7856	21.8266	22.0821	22.1313	22.1919	20.6424	20.7192	20.5234	20.55	20.9923	21.0032	20.9797
+	1.94288	0.0114055	1.18877	DNA dC->dU-editing enzyme APOBEC-3C	APOBEC3C	7041	20.4874	21.7728	21.0661	21.2514	21.4521	21.3272	20.1282	19.3946	20.1523	18.4167	20.6912	20.9068	20.572
+	5.72888	1.86688e-06	1.18129	Macrophage migration inhibitory factor	MIF	4552	24.1856	24.1094	23.7688	24.0738	24.1488	24.0263	22.5148	23.2291	23.0787	22.4952	22.7909	22.9223	23.0648
+	3.99016	0.000102291	1.16429	Deoxyribose-phosphate aldolase	DERA	3393	19.9022	19.7972	20.2861	20.0646	19.9352	20.5725	NaN	NaN	18.8367	NaN	19.1599	18.978	18.7401
+	4.35943	4.37092e-05	1.16383	Nucleoside diphosphate kinase A	NME1	4573	23.3287	22.2468	NaN	23.2156	23.098	23.2457	21.8267	21.8826	21.8676	21.8639	21.9446	21.9679	21.6886
+	2.60893	0.00246079	1.16255	Small ubiquitin-related modifier 2;Small ubiquitin-related modifier 4;Small ubiquitin-related modifier 3	SUMO2;SUMO3;SUMO4	5164	23.1898	22.832	22.9122	23.8701	23.723	23.2724	NaN	NaN	NaN	NaN	22.177	22.1528	22.0823
+	6.15215	7.04456e-07	1.15938	Alpha-actinin-4	ACTN4	4079	24.4153	24.3731	24.4633	24.7186	24.7445	24.7702	23.1816	23.1983	23.2871	23.3109	23.6884	23.6195	23.6644
+	5.14502	7.16104e-06	1.14923	Proteasome subunit beta type-1	PSMB1	4637	22.3109	22.5517	22.6324	22.7586	22.8258	22.8403	21.3578	21.1096	21.479	21.188	21.7965	21.7388	21.8587
+	4.93359	1.16523e-05	1.14901	Serpin B5	SERPINB5	4840	21.0462	21.1026	21.2905	21.3231	21.5686	21.3495	20.0344	19.8868	19.6828	20.0617	20.6801	20.4053	20.1664
+	4.92019	1.20174e-05	1.14415	Ubiquitin-conjugating enzyme E2 N	UBE2N	5143	21.1389	21.3242	21.2226	21.5986	21.5436	21.6587	19.8858	20.0162	20.0645	20.1323	20.6198	20.5899	20.5835
+	2.58168	0.00262012	1.13997	Xaa-Pro dipeptidase	PEPD	528	19.7553	20.7368	NaN	20.5934	20.3868	20.5237	19.1768	NaN	NaN	NaN	NaN	19.3654	19.2355
+	6.33381	4.63654e-07	1.13947	14-3-3 protein zeta/delta	YWHAZ	5228	25.0538	25.1469	25.158	25.4717	25.3732	25.3322	23.9576	23.9968	23.9835	23.8415	24.3102	24.3701	24.3558
+	6.76015	1.7372e-07	1.13126	MARCKS-related protein	MARCKSL1	4951	22.2528	22.4404	22.5646	22.4486	22.2534	22.5338	21.1735	21.2108	21.2697	20.9567	21.3249	21.5812	21.4736
+	4.59743	2.52678e-05	1.13027	Retinoic acid-induced protein 3	GPRC5A	6244	22.027	22.0871	22.3101	22.2898	22.5271	22.4413	20.6753	21.1289	21.0421	20.8752	21.6262	21.0886	21.6146
+	2.19232	0.00642214	1.1275	Immortalization up-regulated protein	IMUP	6824	NaN	NaN	NaN	NaN	21.0236	20.8434	NaN	NaN	NaN	NaN	19.7948	19.8172	NaN
+	4.76095	1.73399e-05	1.11925	Branched-chain-amino-acid aminotransferase, cytosolic	BCAT1	5078	20.8327	21.2053	20.71	21.3143	21.2913	21.3775	19.868	19.8738	19.6898	19.7614	20.3043	20.4198	20.1011
+	4.88689	1.29751e-05	1.10798	Leukotriene A-4 hydrolase	LTA4H	4479	21.4457	21.4642	21.2844	21.7347	21.6911	21.9988	20.2305	20.1701	20.234	20.5526	20.8097	20.7178	20.7515
+	6.02398	9.46275e-07	1.10475	Proteasome subunit alpha type-1	PSMA1	4698	22.8197	22.8659	22.8571	23.131	23.1302	23.1462	21.7798	21.7014	21.7326	21.625	22.0156	22.1198	22.2343
+	1.84955	0.0141401	1.10397	Na(+)/H(+) exchange regulatory cofactor NHE-RF2	SLC9A3R2	5641	19.9548	20.1566	NaN	19.8471	20.1939	20.2956	18.1578	NaN	NaN	NaN	19.3312	19.4679	NaN
+	5.07486	8.41669e-06	1.1033	14-3-3 protein sigma	SFN	4781	25.3039	25.4918	25.3858	25.8861	25.8761	25.8489	24.4687	24.3393	24.3953	24.1938	24.6966	24.8531	24.7548
+	6.42317	3.77425e-07	1.10233	Claudin-6	CLDN6	5111	22.097	22.1071	22.1501	22.4945	22.0672	22.4221	21.0317	20.9326	21.0536	20.9269	21.4194	21.2745	21.206
+	3.44599	0.000358106	1.09586	Citron Rho-interacting kinase	CIT	3960	23.8677	24.8109	24.2563	24.1706	24.37	24.3446	22.5476	23.4456	22.8537	22.89	23.406	23.5397	23.7698
+	5.50561	3.12172e-06	1.09516	Proteasome subunit beta type-6	PSMB6	4725	22.6375	22.644	22.5952	23.0427	22.7364	22.8077	21.6623	21.4784	21.4552	21.2434	21.8143	21.973	21.9147
+	2.53299	0.00293099	1.09215	N(G),N(G)-dimethylarginine dimethylaminohydrolase 1	DDAH1	2951	21.081	20.8718	20.5465	21.1234	21.3744	21.1595	NaN	NaN	NaN	NaN	20.1014	19.7665	NaN
+	5.58295	2.61249e-06	1.09069	Hypoxanthine-guanine phosphoribosyltransferase	HPRT1	4347	20.8036	21.0354	20.6911	21.0405	21.0201	21.1576	19.7007	19.7015	19.5373	19.8252	20.0739	19.9408	20.2921
+	3.63172	0.000233496	1.08279	Protein XRP2	RP2	4203	19.8633	20.4229	20.0628	20.4889	20.0198	20.4997	18.7849	18.7309	18.8257	19.0695	19.8797	19.2272	19.4862
+	6.72457	1.88552e-07	1.07612	Plastin-3	PLS3	4546	22.8125	22.8324	22.7902	23.1923	23.1642	23.1812	21.7631	21.793	21.8243	21.8771	22.0654	22.0642	22.0483
+	2.99287	0.00101655	1.07605	Copper transport protein ATOX1	ATOX1	3234	20.6365	20.1938	20.5216	21.3861	21.3331	21.2501	19.5153	19.2956	19.8641	19.7512	20.1978	19.6784	20.3733
+	2.62915	0.00234882	1.07128	Gamma-glutamylcyclotransferase	GGCT	4161	19.8601	19.953	20.0621	20.729	20.8773	21.1602	18.9823	19.3403	19.0835	18.7919	19.6908	19.8007	19.8935
+	5.39815	3.99811e-06	1.05369	Intercellular adhesion molecule 1	ICAM1	4403	22.5971	22.5473	22.5805	22.935	22.9921	23.0084	21.5309	21.6794	21.6139	21.397	21.9426	21.9292	21.9683
+	2.20366	0.00625656	1.04904	Glyoxalase domain-containing protein 4	GLOD4	6972	20.9115	20.8384	20.1853	21.1421	21.1687	20.9147	NaN	19.0782	NaN	19.7744	20.4115	19.9802	NaN
+	2.45784	0.00348462	1.0464	SH3 domain-binding glutamic acid-rich-like protein 3	SH3BGRL3	5802	21.903	NaN	NaN	23.0856	22.773	22.6779	NaN	21.6822	21.5102	21.2666	21.5696	NaN	21.7888
+	4.64533	2.26295e-05	1.04569	Histidine--tRNA ligase, cytoplasmic	HARS	642	20.9357	20.8107	21.5223	21.243	21.4284	21.0447	20.0454	20.2627	19.6576	20.1469	20.4669	20.259	19.9906
+	5.86044	1.37899e-06	1.04062	CD44 antigen	CD44	3588	22.2158	22.1869	22.3122	22.3459	22.3135	22.4194	20.7811	21.3415	21.225	21.1513	21.2456	21.4954	21.5684
+	2.60214	0.00249952	1.03623	Claudin;Claudin-7	CLDN7	3445	21.9303	NaN	21.6898	21.9699	22.0323	21.5351	20.6189	NaN	19.8676	21.2348	21.2951	20.9406	20.8145
+	5.22093	6.01272e-06	1.03014	Adenylyl cyclase-associated protein 1	CAP1	5310	23.2179	23.2335	23.3305	23.6626	23.6624	23.6332	22.2157	22.3042	22.2839	22.1667	22.5798	22.7243	22.7112
+	6.06663	8.57763e-07	1.02401	Dipeptidyl peptidase 4;Dipeptidyl peptidase 4 membrane form;Dipeptidyl peptidase 4 soluble form	DPP4	655	22.1556	22.0499	22.2219	22.4386	22.5323	22.4512	21.0301	21.2755	21.2679	21.1004	21.4884	21.3022	21.5252
+	5.64317	2.2742e-06	1.02302	Golgin subfamily A member 7	GOLGA7	888	20.4284	20.2998	20.2464	20.6072	20.4918	20.7795	19.2676	19.4321	19.3063	19.3094	19.5656	19.877	19.4095
+	2.48876	0.0032452	1.01927	Ras-related protein Rab-5A	RAB5A	4635	NaN	20.4936	20.5313	20.8442	NaN	NaN	19.2937	NaN	19.3211	19.2389	19.7161	20.0811	19.9717
+	5.17687	6.65479e-06	1.01539	Cytosolic non-specific dipeptidase	CNDP2	6545	20.236	20.6311	20.0952	20.3137	20.5626	20.4153	19.3454	18.8553	19.5541	19.6108	19.3047	19.4692	19.3823
+	5.10145	7.91688e-06	1.00601	A-kinase anchor protein 12	AKAP12	5333	19.7999	20.2588	20.2742	20.5324	20.0803	19.8691	19.1429	19.2554	19.1558	18.7648	19.1284	19.0955	19.3656
+	4.11167	7.7327e-05	1.0047	Proteasome subunit beta type;Proteasome subunit beta type-9	PSMB9	262	21.0379	21.2555	21.2464	21.5762	21.4659	21.6333	20.2648	20.4424	NaN	20.1761	NaN	NaN	20.5747
+	5.37639	4.20347e-06	1.00191	14-3-3 protein beta/alpha;14-3-3 protein beta/alpha, N-terminally processed	YWHAB	4780	24.4894	24.5099	24.6534	24.9845	24.9442	24.9309	23.6626	23.6174	23.6728	23.4586	23.8431	23.9956	24.0009
+	5.87358	1.33788e-06	0.998969	Monocarboxylate transporter 4	SLC16A3	3802	22.2913	22.2807	22.2099	22.6786	22.6264	22.3586	21.5652	21.224	21.1918	21.217	21.5248	21.5751	21.5624
+	4.86429	1.36683e-05	0.996038	Proteasome subunit alpha type;Proteasome subunit alpha type-2	PSMA2	4	21.9095	22.1346	21.8608	22.3513	22.4177	22.5313	21.1853	20.9946	20.9349	21.1817	21.4763	21.4675	21.1935
+	3.99803	0.000100454	0.9951	Rab GDP dissociation inhibitor alpha	GDI1	4770	20.4807	20.571	20.539	20.5538	20.7842	20.6269	18.8293	19.6913	19.9624	19.6408	19.6659	19.3871	20.0057
+	3.0249	0.000944282	0.990199	Protein Niban	FAM129A	6809	19.9941	20.1482	20.2093	20.7469	20.8767	20.3105	NaN	19.1129	19.5046	19.5265	NaN	19.419	NaN
+	4.29362	5.08605e-05	0.988824	Translin	TSN	3339	21.5072	21.4544	21.5045	21.4612	21.9553	21.5498	20.2677	21.0445	20.409	20.1644	20.919	20.5182	20.7599
+	5.04548	9.00569e-06	0.985534	Alkaline phosphatase, placental type;Alkaline phosphatase, placental-like	ALPP;ALPPL2	4401	20.8094	20.9843	20.79	21.0989	21.2003	21.0363	19.8222	19.8132	19.5761	20.1157	20.2705	20.3269	20.0824
+	6.69537	2.01664e-07	0.985245	Large neutral amino acids transporter small subunit 1	SLC7A5	5312	22.8274	22.9999	23.0835	23.3577	23.1425	23.2821	21.9787	22.1797	22.0657	22.0713	22.1159	22.15	22.3506
+	4.23732	5.78997e-05	0.981163	Transcription factor BTF3 homolog 4;Transcription factor BTF3	BTF3L4	6537	21.1762	21.1529	20.9342	20.6147	21.1998	21.2182	19.9685	19.7398	19.7759	20.0066	20.3762	20.5933	20.0169
+	5.7411	1.8151e-06	0.973643	Phosphoglycerate mutase 1	PGAM1	4617	23.0595	23.0825	23.1541	23.5972	23.4664	23.3821	22.1466	22.1614	22.2857	22.1938	22.4263	22.4471	22.5557
+	4.69941	1.99795e-05	0.968974	Acid sphingomyelinase-like phosphodiesterase 3b	SMPDL3B	3493	20.4565	20.5916	20.1177	20.85	20.6614	20.6307	19.612	19.282	19.3635	19.5358	19.7106	20.0263	19.5462
+	6.64514	2.26391e-07	0.968586	Glycogen phosphorylase, liver form;Alpha-1,4 glucan phosphorylase	PYGL	4419	22.4021	22.4062	22.3659	22.6986	22.7342	22.5868	21.384	21.4764	21.4238	21.6054	21.8043	21.5766	21.6755
+	3.17182	0.000673252	0.966401	N-alpha-acetyltransferase 25, NatB auxiliary subunit	NAA25	5579	20.6114	NaN	20.0819	20.7168	20.8804	20.8484	19.6349	NaN	19.3661	NaN	19.9947	19.5309	19.7803
+	5.13763	7.28407e-06	0.962241		CALM2;CALM1	4489	25.2723	25.3664	25.5387	25.7282	25.831	25.8231	24.3092	24.5678	24.64	24.5621	24.6314	24.7314	24.9754
+	4.41741	3.82465e-05	0.957121	Protein FAM49B	FAM49B	7069	20.0595	20.3324	20.4401	20.6058	20.7126	20.5637	19.2455	19.0848	19.8677	19.3572	19.6557	19.7365	19.5192
+	6.21292	6.12465e-07	0.955945	Syntaxin-4	STX4	5402	20.9689	20.9659	21.2861	21.3601	21.1743	21.3842	20.0583	20.1645	20.4055	20.0872	20.1571	20.3626	20.4026
+	5.51394	3.06239e-06	0.954624	Guanine nucleotide-binding protein G(s) subunit alpha isoforms XLas;Guanine nucleotide-binding protein G(s) subunit alpha isoforms short	GNAS	687	21.6342	21.7984	21.6336	22.0418	21.9663	22.0561	20.733	20.6096	20.7336	21.0234	21.1023	21.0184	21.0828
+	5.91649	1.21202e-06	0.953795	Syntaxin-binding protein 3	STXBP3	3914	21.3549	21.4724	21.4019	21.7802	21.8006	21.7394	20.5653	20.6167	20.4211	20.4899	20.7651	20.8498	20.7565
+	3.83624	0.000145801	0.950919	Galectin-3;Galectin	LGALS3	4605	20.8447	20.9793	20.9933	21.2787	21.0956	21.0222	19.8898	19.7658	19.916	19.9621	20.0205	20.1118	20.927

## Sheet: Upregulated in Uninfected_MVs
							Mab-infected_MVs						Uninfected_MVs
Significant	=-LOG(P-value)	p-value	Difference	T: Protein names	T: Gene names	T: id	LFQ intensity 2007_bio_I1_tr1	LFQ intensity 2007_bio_I1_tr2	LFQ intensity 2007_bio_I1_tr3	LFQ intensity 2007_bio_I2_tr1	LFQ intensity 2007_bio_I2_tr2	LFQ intensity 2007_bio_I2_tr3	LFQ intensity 2007_bio_UI3_tr1	LFQ intensity 2007_bio_UI3_tr2	LFQ intensity 2007_bio_UI3_tr4	LFQ intensity 2007_bio_UI3_tr5	LFQ intensity 2007_bio_UI4_tr1	LFQ intensity 2007_bio_UI4_tr2	LFQ intensity 2007_bio_UI4_tr3
+	4.90769	1.23683e-05	-2.77624	Transducin beta-like protein 3	TBL3	5394	18.74	19.3946	19.4999	17.7216	17.9391	17.4949	21.8027	21.2516	21.4407	21.3691	20.7477	21.4983	20.5787
+	4.37218	4.24439e-05	-2.63154	HEAT repeat-containing protein 1;HEAT repeat-containing protein 1, N-terminally processed	HEATR1	6903	19.2399	19.8957	18.9615	17.3975	17.2293	18.1317	21.3013	20.9096	21.0973	21.0909	21.16	20.9991	21.1941
+	4.79987	1.58536e-05	-2.50663	WD repeat-containing protein 36	WDR36	171	19.2633	18.9404	19.0691	18.0318	18.5267	16.9318	20.8411	21.4327	21.1311	21.0726	20.6065	20.9238	20.7622
+	5.76602	1.71387e-06	-2.46968	Golgi apparatus protein 1	GLG1	6386	18.855	18.4031	18.8197	17.8142	17.9036	17.196	21.1868	20.4259	20.5162	20.579	20.5775	20.3541	20.8051
+	3.83197	0.000147242	-2.39446	Mitochondrial import receptor subunit TOM70	TOMM70A	4241	20.0451	20.1534	20.3629	18.083	18.6044	18.002	21.6998	21.9043	21.6987	21.7766	21.3488	21.2167	21.5756
+	6.15774	6.95433e-07	-2.3283	THO complex subunit 2	THOC2	6258	NaN	16.8081	17.9186	17.6753	16.9235	17.3732	19.9134	19.1485	19.7891	19.8841	19.6556	19.7529	19.5327
+	4.12896	7.43091e-05	-2.31707	Agrin;Agrin N-terminal 110 kDa subunit;Agrin C-terminal 110 kDa subunit;Agrin C-terminal 90 kDa fragment;Agrin C-terminal 22 kDa fragment	AGRN	3935	18.5963	18.0248	17.466	19.8098	19.8624	18.9929	20.5057	21.1255	21.1163	21.1669	21.2053	21.3733	21.2707
+	5.62133	2.39152e-06	-2.30579	Ribosome biogenesis protein BOP1	BOP1	5519	19.1454	19.4711	19.0363	18.6127	17.9988	19.2293	21.8677	21.5342	20.9743	20.7328	20.8331	21.2326	21.375
+	3.84428	0.000143128	-2.27148	Pyruvate carboxylase, mitochondrial	PC	4517	19.698	19.9356	19.6172	17.8385	17.5254	18.3398	21.2765	21.1621	20.8063	21.2893	21.0463	21.1019	20.9982
+	6.27531	5.30509e-07	-2.19715	UDP-N-acetylglucosamine--peptide N-acetylglucosaminyltransferase 110 kDa subunit	OGT	4021	18.5325	19.2933	19.0018	18.2843	18.8711	19.0014	20.7178	20.363	21.1991	20.8703	21.1786	21.4173	21.4491
+	3.96728	0.000107826	-2.14874	NF-X1-type zinc finger protein NFXL1	NFXL1	5950	18.1333	17.6047	18.1025	18.4686	NaN	17.239	20.6235	20.698	20.9176	19.6314	19.7281	19.374	19.4359
+	5.17975	6.61073e-06	-2.10189	WD repeat-containing protein 3	WDR3	7352	19.4907	NaN	19.3802	18.5643	18.1178	18.6864	20.9611	21.0947	21.0545	21.3905	20.8467	20.735	20.5659
+	9.08977	8.1327e-10	-2.05199	SPARC	SPARC	4467	19.8034	19.9021	19.682	19.8834	19.5548	19.4797	22.088	21.556	21.884	21.7028	21.622	21.9473	21.5868
+	3.29398	0.000508183	-2.00534	Peroxisomal acyl-coenzyme A oxidase 1	ACOX1	5599	19.9876	19.883	19.9123	17.8487	18.1942	17.8316	20.9103	21.2312	21.005	20.9652	21.004	20.7315	20.7905
+	3.07719	0.000837162	-1.96937	Nucleoprotein TPR	TPR	4528	19.7753	19.9079	19.759	18.9971	16.9926	18.2482	20.9037	21.0184	21.0233	21.0812	20.7967	20.7796	20.8095
+	6.60207	2.49996e-07	-1.90849	Tyrosine-protein kinase BAZ1B	BAZ1B	7274	18.3887	18.5548	18.3644	NaN	NaN	NaN	20.6086	20.2586	20.4627	20.5535	20.2084	20.1697	20.1497
+	4.56793	2.70438e-05	-1.88249	E3 ubiquitin-protein ligase TRIP12	TRIP12	635	17.7292	18.4578	17.464	NaN	17.0411	NaN	19.7198	19.5235	19.6641	19.166	19.6132	19.7919	19.4101
+	4.73743	1.83049e-05	-1.88013	Protein SON	SON	4615	19.6902	19.7158	20.0332	18.6772	18.4494	19.2977	21.4219	21.602	21.2129	20.7395	20.9994	21.2479	21.1114
+	4.48817	3.24962e-05	-1.87396	Nuclear pore complex protein Nup133	NUP133	6313	19.4098	18.9022	19.8011	19.1538	18.3184	17.9731	20.8557	21.0866	20.7088	21.1106	20.7045	20.8136	20.3227
+	4.32003	4.78595e-05	-1.86833	28S ribosomal protein S9, mitochondrial	MRPS9	5277	19.6282	19.6621	19.9833	18.2045	18.3443	18.8963	20.7561	21.0303	21.0673	21.3316	20.8973	20.9527	20.8815
+	3.54665	0.000284018	-1.84692	Nuclear pore membrane glycoprotein 210	NUP210	6292	20.0833	19.4797	19.6986	18.7896	18.1999	17.7529	20.7266	20.9557	21.2446	20.9618	20.8273	20.6153	20.6018
+	5.8288	1.48319e-06	-1.84132	Tumor suppressor p53-binding protein 1	TP53BP1	932	18.5444	NaN	18.8092	17.9538	18.3542	18.3781	20.1304	20.9029	20.0542	20.2273	20.354	19.9918	20.0842
+	6.97714	1.05405e-07	-1.84097	39S ribosomal protein L15, mitochondrial	MRPL15	7164	19.725	19.436	20.081	19.205	19.0979	19.1478	21.4354	21.253	21.3491	21.3666	21.1028	21.2969	21.2245
+	3.12905	0.00074293	-1.84091	39S ribosomal protein L37, mitochondrial	MRPL37	6800	19.9532	20.2703	20.0989	18.34	18.2876	NaN	21.4021	21.4151	21.3337	21.4981	20.7553	21.1634	21.0487
+	4.17765	6.64275e-05	-1.8357	CDGSH iron-sulfur domain-containing protein 1	CISD1	7149	20.9746	20.4945	20.9884	19.8681	19.2244	19.785	22.2496	22.3778	22.3703	22.1989	21.6964	21.7505	21.7639
+	4.70873	1.95555e-05	-1.83493	ATP synthase subunit delta, mitochondrial	ATP5D	4750	22.15	22.3121	21.5877	21.5483	21.6097	21.6952	23.8774	23.8364	23.7734	24.3453	23.038	23.9311	22.7631
+	3.45718	0.000348992	-1.82917	NADH dehydrogenase [ubiquinone] iron-sulfur protein 2, mitochondrial	NDUFS2	4162	20.4973	20.5552	20.4618	NaN	20.0169	18.5201	22.1654	22.1402	21.7474	22.0879	21.5485	21.4408	21.7458
+	5.66005	2.1875e-06	-1.80779	Nuclear pore complex protein Nup160	NUP160	5392	19.6629	19.1949	18.713	NaN	19.3326	18.6122	20.9564	21.0419	20.9729	21.2545	20.7059	20.7353	20.7095
+	4.43323	3.68785e-05	-1.80659	DNA polymerase;DNA polymerase delta catalytic subunit	POLD1	3902	19.3811	18.8533	19.4694	18.4841	NaN	17.8933	20.9167	20.5316	20.6492	20.8493	20.4142	20.568	20.4308
+	2.78297	0.00164829	-1.80587	Presequence protease, mitochondrial	PITRM1	5764	20.346	20.5372	20.5216	19.0794	17.9095	18.4696	21.2218	21.3265	21.1857	21.5961	21.1886	21.3714	21.0915
+	5.16484	6.84165e-06	-1.79887	Plasminogen receptor (KT)	PLGRKT	6966	21.1853	21.1655	21.3869	20.5632	20.8789	21.0213	23.1265	23.2242	23.5305	22.7166	22.2377	22.2924	22.6988
+	3.97328	0.000106345	-1.76922	Bcl-2-associated transcription factor 1	BCLAF1	7137	21.1071	20.9523	21.1994	20.6092	19.392	19.7306	22.5012	22.2738	22.5708	22.3292	21.9439	22.0039	22.2508
+	5.68013	2.08869e-06	-1.7501	Chromodomain-helicase-DNA-binding protein 4	CHD4	235	20.0638	19.4647	19.7621	19.1171	19.3418	19.1984	21.8968	21.3832	21.2937	21.1399	20.8374	21.132	21.0069
+	5.13601	7.31128e-06	-1.74349	Histone H1.0;Histone H1.0, N-terminally processed	H1F0	4426	23.1769	23.2928	23.2538	22.2301	22.1849	22.1494	24.5136	24.5588	24.5197	24.3281	24.3351	24.4245	24.5272
+	3.88872	0.000129206	-1.73345	N-acetylgalactosaminyltransferase 7;Polypeptide N-acetylgalactosaminyltransferase	GALNT7	6023	19.7048	19.5536	19.6573	18.161	18.3396	18.2448	20.7397	20.5918	20.7933	20.2645	20.57	20.9656	20.8139
+	3.62723	0.000235923	-1.72855	N-acetyltransferase 10	NAT10	6838	20.6754	21.0459	20.9864	19.5823	19.0987	19.6089	21.9455	22.0579	21.7981	22.0419	21.887	21.5137	22.0196
+	3.93437	0.000116314	-1.68072	ATP-dependent RNA helicase DDX18	DDX18	7089	20.1269	20.4821	20.3983	18.6216	19.1863	19.3064	21.5168	21.5254	21.2686	21.451	21.2418	21.2112	21.3588
+	2.94625	0.00113174	-1.64699	Pyrroline-5-carboxylate reductase 2	PYCR2	6444	19.3205	20.815	20.8388	19.1105	NaN	NaN	21.8311	21.7439	21.9345	21.6997	21.457	21.5306	21.4805
+	5.32969	4.68072e-06	-1.63092	NADH dehydrogenase [ubiquinone] 1 alpha subcomplex subunit 10, mitochondrial	NDUFA10	67	20.777	20.1886	20.203	19.727	19.6727	19.6401	21.7516	21.7777	21.7023	22.0962	21.602	21.3913	21.3385
+	5.14259	7.20133e-06	-1.6256	28S ribosomal protein S30, mitochondrial	MRPS30	6993	19.6395	19.5436	19.393	18.9849	19.1665	18.6608	20.4635	20.5826	20.9038	21.2111	21.4406	20.884	20.5133
+	4.06362	8.63737e-05	-1.61919	Transcription factor A, mitochondrial	TFAM	5293	21.0791	20.4652	20.6816	19.8868	19.2118	19.7485	21.6911	21.8827	22.0233	22.0029	21.5003	21.6668	21.8191
+	3.70655	0.000196539	-1.60937	General transcription factor 3C polypeptide 1	GTF3C1	5395	NaN	17.7991	18.8444	18.1485	NaN	19.2007	20.3036	20.3568	20.4017	19.8359	19.7279	20.0351	20.0918
+	4.78419	1.64365e-05	-1.59716	Acylglycerol kinase, mitochondrial	AGK	3317	21.2837	20.5389	20.7523	19.7692	19.859	20.1337	21.8973	22.0865	22.1113	21.9544	21.9277	21.9798	21.9494
+	4.29952	5.01738e-05	-1.59643	Carnitine O-palmitoyltransferase 2, mitochondrial	CPT2	4681	19.0293	19.331	19.2806	18.3796	NaN	NaN	20.3996	21.1086	20.7107	20.636	20.7884	20.2646	20.303
+	3.58274	0.000261375	-1.59602	RRP12-like protein	RRP12	5766	19.9539	20.2599	18.7357	NaN	NaN	19.0144	21.2449	21.0565	21.0987	21.2261	20.7965	21.0417	21.1446
+	4.0466	8.98256e-05	-1.593	Histone H2A type 1-A;Histone H2AX	HIST1H2AA;H2AFX	4578	21.8556	21.7321	20.6727	20.6843	21.0982	20.4299	22.676	22.7992	22.1668	22.9013	22.9827	22.9769	22.1997
+	4.42949	3.71969e-05	-1.59268	ATP-dependent RNA helicase DDX50	DDX50	6663	NaN	18.3831	18.5463	NaN	NaN	NaN	20.3049	19.7719	20.182	20.0721	19.72	20.2574	20.0934
+	4.0259	9.42107e-05	-1.59224	Isocitrate dehydrogenase [NAD] subunit gamma, mitochondrial;Isocitrate dehydrogenase [NAD] subunit, mitochondrial	IDH3G	5021	21.212	20.9916	20.4607	19.2573	20.209	20.0336	21.8918	21.9412	22.0073	22.1074	21.992	21.8082	21.9227
+	2.94688	0.00113011	-1.58752	Dihydrolipoyllysine-residue acetyltransferase component of pyruvate dehydrogenase complex, mitochondrial;Acetyltransferase component of pyruvate dehydrogenase complex	DLAT	744	20.7336	20.6197	20.7365	19.7938	19.4799	18.4	21.5623	21.7351	21.4292	21.9684	21.5785	21.3416	21.2216
+	4.61374	2.43365e-05	-1.58683	Fanconi anemia group I protein	FANCI	7084	18.4017	18.6162	19.3807	17.8321	18.0847	18.9606	20.2793	20.2287	20.3583	19.8552	20.2698	19.9111	20.0274
+	2.41387	0.00385591	-1.57671	ATP-dependent Clp protease ATP-binding subunit clpX-like, mitochondrial	CLPX	4229	20.1362	20.0708	20.2368	18.5516	NaN	17.7709	21.0949	20.7946	21.1135	20.7007	20.9553	20.9109	20.9399
+	4.71537	1.92589e-05	-1.57235	Histone H1.2	HIST1H1C	4585	22.9552	23.1974	23.3126	22.0532	22.4632	NaN	24.399	24.2455	24.4144	24.0825	24.4039	24.5111	24.5243
+	4.00489	9.88812e-05	-1.56646	AFG3-like protein 2	AFG3L2	831	20.8358	20.9669	20.9446	20.152	19.1883	20.1534	22.1078	21.8566	21.9797	22.077	21.9125	21.8614	21.7847
+	5.02707	9.39565e-06	-1.56577	Histone H1.4	HIST1H1E	4494	25.874	25.9092	25.9249	24.8762	24.9337	25.0027	27.0684	27.1355	27.0418	26.8494	26.9449	26.979	26.8822
+	5.41522	3.84394e-06	-1.53458	NADH-ubiquinone oxidoreductase 75 kDa subunit, mitochondrial	NDUFS1	4727	21.2251	21.2613	21.0983	20.3367	20.1701	20.7142	22.4461	22.305	22.4157	22.4609	22.3012	22.2352	22.1846
+	4.76321	1.72501e-05	-1.52132	Histone H2A type 1-J;Histone H2A type 1-H;Histone H2A.J;Histone H2A type 2-C;Histone H2A type 1-C;Histone H2A type 3;Histone H2A type 2-A;Histone H2A type 1-D;Histone H2A type 1;Histone H2A type 1-B/E;Histone H2A	HIST1H2AJ;HIST1H2AH;H2AFJ;HIST2H2AC;HIST1H2AC;HIST3H2A;HIST2H2AA3;HIST1H2AD;HIST1H2AG;HIST1H2AB	310	27.5385	27.6063	27.5433	26.5799	26.6772	26.4212	28.5464	28.6346	28.631	28.6949	28.5286	28.5732	28.468
+	3.99681	0.000100737	-1.51652	Pentatricopeptide repeat domain-containing protein 3, mitochondrial	PTCD3	6481	20.0473	20.2209	20.0668	19.3617	19.1439	18.6758	21.3778	21.0883	20.916	21.4812	21.1176	21.0268	20.7104
+	5.67982	2.09018e-06	-1.51477	Normal mucosa of esophagus-specific gene 1 protein	NMES1;C15orf48	6811	22.7833	22.6696	22.7188	22.0699	21.9021	22.062	24.0556	23.8974	24.0272	24.1057	23.7166	23.5998	23.7744
+	6.03994	9.12147e-07	-1.50466	Histone H1x	H1FX	6351	21.0233	21.2298	21.2221	20.7482	20.5609	20.3706	22.2877	22.5348	22.596	22.3407	22.2679	22.0562	22.4634
+	3.49481	0.00032003	-1.50109	Polyribonucleotide nucleotidyltransferase 1, mitochondrial	PNPT1	6280	20.6194	20.6811	20.6487	20.1624	19.0376	19.2564	21.4446	21.8412	21.7479	21.7965	21.3984	21.3686	21.3836
+	4.88182	1.31273e-05	-1.50029	NADH dehydrogenase [ubiquinone] 1 alpha subcomplex subunit 13	NDUFA13	7170	20.5289	20.4305	20.1299	19.6667	19.8465	NaN	21.2343	21.6657	21.6568	22.0633	21.8331	21.2833	21.609
+	3.22793	0.000591661	-1.49955	MKI67 FHA domain-interacting nucleolar phosphoprotein	NIFK	6790	NaN	18.6247	NaN	18.7463	NaN	19.3049	20.6502	20.2967	20.7763	20.9722	20.0477	19.9292	20.0683
+	6.15462	7.00448e-07	-1.49913	High mobility group protein HMG-I/HMG-Y	HMGA1	4593	22.5857	22.5924	22.5034	22.0247	21.9108	21.8765	23.9192	23.9602	23.8932	23.6024	23.4908	23.6865	23.684
+	3.95921	0.000109846	-1.48691	pre-rRNA processing protein FTSJ3	FTSJ3	6115	NaN	19.5087	19.8106	18.9806	NaN	18.8824	21.094	20.8009	21.2243	20.9155	20.5823	20.3434	20.517
+	6.24548	5.68222e-07	-1.48371	Probable rRNA-processing protein EBP2	EBNA1BP2	3729	20.0931	20.1637	20.0759	19.4609	19.6462	19.3062	21.2763	21.4618	21.2243	21.3667	21.2302	21.2013	21.1624
+	5.06582	8.5936e-06	-1.48347	Cation-independent mannose-6-phosphate receptor	IGF2R	4518	19.6112	18.5625	19.7304	18.8722	18.8247	18.8858	20.56	20.3413	20.4816	20.7963	20.4626	20.5164	20.794
+	4.13645	7.30381e-05	-1.4829	Golgin subfamily A member 2	GOLGA2	609	20.2103	20.3785	19.7819	18.7503	19.3208	19.7196	21.4011	21.3863	21.4114	21.0752	20.932	20.8982	21.1311
+	5.67184	2.1289e-06	-1.48117	28S ribosomal protein S34, mitochondrial	MRPS34	3056	19.2281	19.8201	19.6109	NaN	19.0541	19.0258	20.7233	21.0223	20.9835	21.0401	20.6793	20.6718	20.6825
+	5.00348	9.92025e-06	-1.47821	Laminin subunit gamma-1	LAMC1	4502	18.4652	19.4161	19.179	19.0775	19.3462	18.1976	20.503	20.367	20.4501	20.575	20.237	20.5044	20.3395
+	2.91991	0.0012025	-1.46999	U4/U6.U5 tri-snRNP-associated protein 2	USP39	3007	18.108	19.8888	20.0568	19.0539	NaN	18.7197	20.9962	20.4828	20.7307	21.0026	20.5463	20.4802	20.2092
+	4.15722	6.9627e-05	-1.46861	Nucleolar protein 11	NOL11	6929	20.1125	20.5331	20.6424	20.463	19.9745	19.1022	21.8897	21.8848	21.8631	21.4395	21.3881	21.3619	21.4188
+	4.66977	2.13911e-05	-1.46786	Kunitz-type protease inhibitor 2	SPINT2	4050	20.2688	18.9555	20.446	19.7709	19.985	20.0398	21.3591	21.4368	21.3198	21.1155	21.2705	21.5109	21.6394
+	3.12614	0.000747926	-1.46673	Cytochrome c oxidase subunit 3	MT-CO3	4344	20.864	19.6013	NaN	20.2207	20.4633	NaN	21.6189	NaN	21.2995	21.5307	21.7383	22.2816	22.0553
+	3.98467	0.000103594	-1.45381	Methylcrotonoyl-CoA carboxylase beta chain, mitochondrial	MCCC2	776	20.1697	20.4412	20.5545	18.7617	20	19.8422	21.582	21.5613	21.4084	21.3661	21.2892	21.3065	21.394
+	4.94673	1.13049e-05	-1.45333	Mitochondrial Rho GTPase 2	RHOT2	6106	19.9363	20.0722	19.8598	18.9277	19.1072	19.5694	20.9348	21.1596	21.4028	20.9814	20.9198	20.8287	20.9976
+	4.71516	1.92683e-05	-1.45199	Periodic tryptophan protein 2 homolog	PWP2	204	19.2451	19.0578	18.9329	NaN	NaN	NaN	20.6918	20.927	20.5342	20.2135	20.6847	20.3853	20.2776
+	3.24206	0.000572719	-1.45063	39S ribosomal protein L1, mitochondrial	MRPL1	6789	20.7213	20.6829	20.6593	19.3337	19.5567	18.9511	21.4043	21.4476	21.3632	21.432	21.6267	21.2025	21.5673
+	4.96864	1.07488e-05	-1.44467	Histone H4	HIST1H4A	5204	28.2075	28.2575	28.2651	27.3095	27.306	27.3687	29.164	29.3381	29.2996	29.1906	29.2078	29.1692	29.2434
+	3.75317	0.000176535	-1.43675	NADH dehydrogenase [ubiquinone] 1 alpha subcomplex subunit 12	NDUFA12	7268	20.3366	20.3581	20.3978	NaN	NaN	19.1984	21.8031	21.5383	21.6988	21.4285	21.2129	21.3473	21.5374
+	3.32089	0.000477647	-1.43591	DnaJ homolog subfamily A member 3, mitochondrial	DNAJA3	6480	21.301	21.371	20.1476	19.8028	NaN	20.7441	22.3934	22.2756	22.3601	22.0539	22.0139	21.6402	22.0274
+	4.60081	2.5072e-05	-1.43252	NADH dehydrogenase [ubiquinone] flavoprotein 1, mitochondrial	NDUFV1	3536	21.0437	21.1491	21.2126	20.1647	20.5724	19.9791	22.2634	22.2608	22.2455	22.0827	21.9288	21.973	22.082
+	6.25094	5.61123e-07	-1.43198	Ribosome biogenesis protein WDR12	WDR12	6820	NaN	NaN	19.072	19.5397	19.102	19.1753	20.7275	20.6898	20.482	20.4882	20.4995	20.8719	20.8207
+	3.6441	0.000226933	-1.43071	Symplekin	SYMPK	6378	18.7409	19.3204	19.1346	18.4201	17.4757	18.7863	20.4366	20.3007	20.1258	19.743	20.0971	19.784	20.0521
+	3.64274	0.000227644	-1.42897	Thyroid hormone receptor-associated protein 3	THRAP3	7406	21.3754	21.231	21.4371	20.8047	20.5263	19.6776	22.3433	22.5652	22.4785	22.3279	22.061	22.0846	22.0364
+	4.16833	6.78681e-05	-1.42198	28S ribosomal protein S27, mitochondrial	MRPS27	880	20.4215	20.4069	20.0457	19.4306	19.1493	19.1777	21.355	21.2211	21.4023	21.0986	21.101	21.0306	21.1489
+	5.39609	4.01704e-06	-1.41866	Histone H2A.V;Histone H2A.Z;Histone H2A	H2AFV;H2AFZ	4481	22.9884	22.8558	22.8294	22.258	22.2098	22.0738	23.7268	24.2492	24.0061	24.1061	23.998	23.7536	23.8419
+	3.3449	0.000451961	-1.41354	28S ribosomal protein S22, mitochondrial	MRPS22	705	20.414	20.2879	20.1881	18.7401	19.1735	19.1973	21.298	21.2831	21.314	21.2164	20.9246	20.7596	20.7668
+	2.85848	0.00138521	-1.39642	Exosome component 10	EXOSC10	5314	19.8831	19.3817	20.007	18.2928	18.9397	17.8728	20.6129	20.3443	20.3524	20.5255	20.7046	20.4357	20.2395
+	4.93336	1.16584e-05	-1.39181	NADH dehydrogenase [ubiquinone] 1 alpha subcomplex subunit 9, mitochondrial	NDUFA9	5695	20.538	20.3996	20.3967	19.6391	19.6858	19.5004	21.451	21.5218	21.547	21.5962	21.1938	21.3366	21.2825
+	5.47656	3.33761e-06	-1.39054	Cytochrome c oxidase subunit 5A, mitochondrial	COX5A	4640	23.0398	22.8402	22.8972	22.3394	22.2231	22.0991	23.9732	24.0206	24.1371	24.1144	23.9668	23.7231	23.8105
+	5.66806	2.14753e-06	-1.37929	NADH dehydrogenase [ubiquinone] flavoprotein 2, mitochondrial	NDUFV2	3263	20.376	20.5056	20.4698	19.6755	19.7915	19.8254	21.5303	21.3723	21.5632	21.6414	21.2372	21.5289	21.5328
+	5.3437	4.5321e-06	-1.37881	Serine/arginine-rich splicing factor 7	SRSF7	5684	22.3972	22.8293	22.4062	21.9577	21.8445	21.9283	23.7996	23.2731	23.7794	23.5201	23.4315	23.765	23.6734
+	5.07249	8.46269e-06	-1.3688	Cytochrome c oxidase subunit 5B, mitochondrial	COX5B	4496	23.3773	23.3333	23.3801	22.7119	22.463	22.6569	24.5676	24.4844	24.5662	24.2547	24.0696	24.3042	24.2445
+	5.12331	7.52818e-06	-1.36158		SLC25A3	3490	24.4052	24.3748	24.1628	23.5987	23.4981	23.6215	25.5776	25.2221	25.2447	25.5362	25.2318	25.2239	25.0994
+	8.24434	5.6972e-09	-1.35421	DNA topoisomerase 2-alpha	TOP2A	4515	20.9166	20.8649	20.9563	20.4776	20.5238	20.5679	22.1684	22.0745	22.112	22.0238	22.0092	22.0757	22.0408
+	3.22483	0.000595902	-1.34821	Ribosome biogenesis protein BRX1 homolog	BRIX1	6285	21.0319	20.8084	20.7882	20.2464	19.4403	19.3894	21.3619	21.6376	21.7278	21.5763	21.9811	21.4266	21.7149
+	3.76242	0.000172816	-1.33936	Golgi-specific brefeldin A-resistance guanine nucleotide exchange factor 1	GBF1	592	18.9507	19.4975	20.0068	NaN	NaN	18.9298	20.9775	20.7152	20.4993	20.8683	20.8572	20.4624	20.419
+	3.56158	0.000274424	-1.33599	Cytochrome b-c1 complex subunit 9	UQCR10	7233	21.4239	21.3965	21.3318	20.4061	20.5603	20.1859	22.0195	22.4863	22.554	22.6266	22.0456	21.6674	22.1411
+	3.02106	0.000952675	-1.33426	E3 ubiquitin-protein ligase UHRF1	UHRF1	23	19.9901	19.5256	20.0505	NaN	18.5876	18.5409	20.8588	20.9503	20.5352	20.3568	20.6195	20.5668	20.825
+	4.60662	2.47386e-05	-1.32761	NADH dehydrogenase [ubiquinone] 1 beta subcomplex subunit 10	NDUFB10	3691	21.5474	21.532	21.4317	20.8044	20.4465	20.9907	22.2074	22.5844	22.7618	22.5287	22.4748	22.4828	22.1315
+	5.82144	1.50856e-06	-1.32382	Protein transport protein Sec61 subunit gamma	SEC61G	5123	20.4987	20.9087	20.3626	19.9484	20.3524	20.0558	21.7639	21.5228	21.5323	21.6535	21.8538	21.8698	21.5517
+	5.03317	9.26458e-06	-1.31792	OCIA domain-containing protein 2	OCIAD2	5746	21.0354	21.07	21.1085	20.2762	20.3409	20.326	22.1218	22.1855	22.1427	22.1121	21.7432	21.8971	21.8729
+	3.8247	0.000149728	-1.31696	Probable ATP-dependent RNA helicase DDX27	DDX27	2983	20.4484	20.4191	20.2456	19.4109	19.2485	19.2457	21.1565	21.3261	21.3894	21.2336	20.971	20.9582	21.0385
+	2.98962	0.00102419	-1.31628	SRA stem-loop-interacting RNA-binding protein, mitochondrial	SLIRP	41	21.5887	20.6891	21.9684	20.4513	20.2946	20.5187	22.6099	22.6262	22.5942	22.0739	21.9695	21.963	21.8065
+	3.93398	0.000116418	-1.31374	Pumilio domain-containing protein KIAA0020	KIAA0020	5627	NaN	20.0258	20.0596	19.0046	20.0024	19.5522	21.3112	21.5182	20.8037	21.1505	20.6894	20.9381	20.8875
+	4.17477	6.68695e-05	-1.31352	U3 small nucleolar RNA-associated protein 18 homolog	UTP18	7479	18.9101	19.3617	19.2431	NaN	18.7488	18.4862	20.5473	20.5189	20.4406	20.2489	19.5625	20.2421	20.2842
+	4.95877	1.09958e-05	-1.3134	NADH dehydrogenase [ubiquinone] iron-sulfur protein 3, mitochondrial	NDUFS3	4183	20.8523	20.6609	20.473	19.7859	20.0196	19.9241	21.6687	21.6697	21.6041	21.8172	21.5833	21.4712	21.3814
+	4.93207	1.1693e-05	-1.30719	Mitochondrial import receptor subunit TOM22 homolog	TOMM22	7049	22.0398	21.9638	21.7583	21.1161	21.0616	21.1732	23.0161	22.7798	22.7661	22.8236	22.8656	22.817	22.7137
+	4.97623	1.05627e-05	-1.30574	Stomatin-like protein 2, mitochondrial	STOML2	7291	22.7733	22.7789	22.6877	21.9977	22.0012	21.8786	23.7808	23.7046	23.7196	23.8262	23.5182	23.5598	23.5013
+	4.0574	8.76197e-05	-1.30217	Mitochondrial carrier homolog 2	MTCH2	7515	21.1158	21.0996	21.3439	20.3951	20.5945	19.9068	22.0878	22.3929	22.0535	22.0189	22.036	21.8046	21.9198
+	4.46337	3.4406e-05	-1.30016	NADH dehydrogenase [ubiquinone] 1 beta subcomplex subunit 9	NDUFB9	7524	21.187	21.0356	21.277	NaN	20.5096	20.6667	22.0379	22.6785	22.3516	22.5272	22.1369	21.8051	22.1102
+	4.25867	5.51231e-05	-1.29632	Transmembrane protein 126A	TMEM126A	6835	21.0329	20.7345	20.9219	20.1253	19.9744	20.0547	22.0885	21.6794	21.8682	22.0209	21.7218	21.6369	21.3762
+	3.90451	0.000124592	-1.29491	Histone H3	HIST2H3PS2	5825	23.851	24.1602	24.2385	23.2588	23.0719	23.0236	25.1004	24.7575	25.1699	24.83	25.034	24.5617	24.8155
+	4.34279	4.54159e-05	-1.29013	Histone H3.2	HIST2H3A	5969	27.5248	27.256	27.5765	26.4971	26.5227	26.5424	28.3897	28.3667	28.3366	28.2391	28.1576	28.2274	28.2199
+	4.60944	2.45786e-05	-1.2853	DnaJ homolog subfamily C member 11	DNAJC11	7082	19.8421	19.687	19.6936	18.7419	18.9766	19.1246	20.677	20.2693	20.596	20.7735	20.8055	20.6581	20.6278
+	5.44556	3.58462e-06	-1.28139	Probable 28S rRNA (cytosine(4447)-C(5))-methyltransferase	NOP2	4909	20.5284	20.7973	21.0564	20.3297	20.2023	19.9971	21.8525	21.7825	21.8444	21.7297	21.6564	21.6842	21.8164
+	4.57178	2.68051e-05	-1.27957	Core histone macro-H2A.1;Histone H2A	H2AFY	4169	22.6286	22.6018	22.6884	21.7418	21.8091	21.7086	23.4603	23.5156	23.607	23.553	23.4232	23.3932	23.3794
+	5.70221	1.98512e-06	-1.2793	Succinate dehydrogenase [ubiquinone] flavoprotein subunit, mitochondrial	SDHA	4768	21.7561	21.6569	21.7846	21.0971	21.183	21.0251	22.8607	22.846	22.7228	22.6775	22.5608	22.6571	22.5501
+	3.80438	0.000156898	-1.27761	Histone H2B;Histone H2B type 1-L;Histone H2B type 1-M;Histone H2B type 1-N;Histone H2B type 1-H;Histone H2B type 2-F;Histone H2B type 1-C/E/F/G/I;Histone H2B type 1-D;Histone H2B type F-S;Histone H2B type 1-K;Histone H2B type 1-A	HIST1H2BN;HIST1H2BL;HIST1H2BM;HIST1H2BH;HIST2H2BF;HIST1H2BC;HIST1H2BD;H2BFS;HIST1H2BK;HIST1H2BA	4136	28.3603	28.3533	28.2518	27.2559	27.2356	27.1778	29.0969	29.0926	28.963	28.9886	29.0319	29.0991	29.0783
+	4.23554	5.81383e-05	-1.27326	Cytochrome c oxidase subunit 4 isoform 1, mitochondrial	COX4I1	4536	23.7718	23.802	23.9199	22.992	22.8174	22.9828	24.7494	24.8417	24.875	24.6492	24.3973	24.4491	24.618
+	4.71291	1.93684e-05	-1.26791	NADH dehydrogenase [ubiquinone] 1 beta subcomplex subunit 1	NDUFB1	4178	20.0696	19.9802	20.1016	19.4949	19.6529	19.4337	21.3995	21.0431	21.3803	21.3492	20.8276	20.8793	20.5181
+	4.17248	6.7224e-05	-1.26733	Pyruvate dehydrogenase E1 component subunit beta, mitochondrial	PDHB	4507	21.1904	21.4342	21.525	20.565	20.5001	20.3479	22.3939	22.0602	22.0436	22.4387	22.1363	22.187	22.1013
+	5.00173	9.9602e-06	-1.26324	Proline-, glutamic acid- and leucine-rich protein 1	PELP1	6129	19.7112	19.7735	19.9232	18.985	19.8637	19.1156	20.9855	20.8138	21.007	20.9269	20.6897	20.7683	20.5857
+	3.81075	0.000154614	-1.26241	Histone H1.5	HIST1H1B	4583	25.3995	25.4212	25.5308	24.3255	24.383	24.4002	26.1018	26.2379	26.1998	26.2134	26.1172	26.0975	26.2395
+	5.24985	5.62539e-06	-1.25879	RNA-binding protein with serine-rich domain 1	RNPS1	3676	20.5482	20.641	20.7507	20.3635	20.1413	20.0356	21.3737	21.7416	22.1189	21.944	21.4897	21.5495	21.4878
+	4.53264	2.93333e-05	-1.25046	Cytochrome c oxidase subunit 6C	COX6C	4473	22.3701	22.5434	22.6984	21.568	21.7836	22.1512	23.6838	23.5476	23.6023	23.2447	23.1326	23.4147	23.428
+	6.04731	8.96785e-07	-1.25029	ATP-dependent Clp protease proteolytic subunit, mitochondrial;ATP-dependent Clp protease proteolytic subunit	CLPP	5692	20.7192	20.7821	20.548	20.2219	20.2593	20.1265	21.861	21.9317	21.7333	21.6885	21.4142	21.5263	21.6969
+	6.19918	6.32148e-07	-1.25026	Non-histone chromosomal protein HMG-14	HMGN1	4396	21.2431	21.5428	21.496	21.0024	20.9301	20.9412	22.4991	22.6684	22.5494	22.2347	22.2338	22.4617	22.4529
+	4.33513	4.62242e-05	-1.24664	Cytochrome b-c1 complex subunit Rieske, mitochondrial;Cytochrome b-c1 complex subunit 11;Putative cytochrome b-c1 complex subunit Rieske-like protein 1	UQCRFS1;UQCRFS1P1	4932	22.1889	21.9073	21.9591	21.2255	21.2672	20.9808	22.941	22.8325	22.8266	23.067	22.7751	22.7759	22.6253
+	8.20527	6.23351e-09	-1.24641	DNA repair protein XRCC1	XRCC1	4620	19.3356	19.0716	19.2961	19.1397	19.0291	NaN	20.5209	20.5637	20.4055	20.461	20.3547	20.2482	20.3918
+	4.33088	4.66788e-05	-1.2422	Voltage-dependent anion-selective channel protein 3	VDAC3	7376	23.2189	23.0275	23.3521	22.2328	22.3518	22.4076	24.1046	24.1146	24.1271	24.0991	23.8089	23.95	23.8469
+	5.31958	4.79091e-06	-1.23984	Nucleolar protein 56	NOP56	3942	21.6021	21.5755	21.6205	20.9469	20.8749	20.876	22.5424	22.5772	22.6061	22.4874	22.3948	22.4917	22.3245
+	5.01788	9.59661e-06	-1.23829	GrpE protein homolog 1, mitochondrial	GRPEL1	6960	21.5263	21.4943	21.5173	20.8811	20.6871	20.7668	22.4506	22.5865	22.4876	22.3342	22.2612	22.3076	22.2587
+	4.79019	1.62111e-05	-1.23824	Sperm-specific antigen 2	SSFA2	3349	19.6143	19.0876	19.8754	19.2255	20.0044	19.1432	20.8909	20.9087	20.545	20.5909	20.9383	20.8089	20.4271
+	4.22633	5.93843e-05	-1.23789	ATP synthase F(0) complex subunit B1, mitochondrial	ATP5F1	4686	22.6627	22.597	22.7959	22.0509	21.8654	21.808	23.6536	23.7614	23.9023	23.6146	23.2381	23.2904	23.2814
+	4.27834	5.2682e-05	-1.23755	Probable 2-oxoglutarate dehydrogenase E1 component DHKTD1, mitochondrial	DHTKD1	6515	19.3141	19.2062	19.874	18.3569	19.144	19.1233	20.5387	20.5726	20.4729	20.2651	20.4634	20.4236	20.1148
+	5.5903	2.5686e-06	-1.23045	DNA topoisomerase 1	TOP1	4514	21.5775	21.6847	21.8485	21.1009	21.0724	21.115	22.7275	22.7858	22.6845	22.7213	22.4529	22.5285	22.5115
+	6.16096	6.90296e-07	-1.22986	rRNA 2-O-methyltransferase fibrillarin	FBL	4661	22.1212	22.1854	22.2194	21.7674	21.7877	21.7428	23.2337	23.3911	23.502	23.1247	22.849	23.0793	23.2238
+	4.6167	2.41715e-05	-1.22634	Apoptotic chromatin condensation inducer in the nucleus	ACIN1	3271	20.1405	20.1899	20.3076	19.3923	19.3826	19.5971	21.0338	21.1254	21.3623	20.7791	20.9018	21.1087	21.1183
+	7.08275	8.26519e-08	-1.22449	Apolipoprotein C-III	APOC3	965	NaN	NaN	NaN	21.3422	21.395	21.1594	22.57	22.5619	22.4616	22.5138	22.4088	22.6714	22.476
+	2.70589	0.00196839	-1.22316	28S ribosomal protein S35, mitochondrial	MRPS35	5271	NaN	20.456	NaN	19.2369	NaN	19.6005	21.1112	20.9843	21.1078	21.2845	21.0004	21.0138	20.4114
+	4.28625	5.17315e-05	-1.21986	Metaxin-2	MTX2	4176	20.5994	21.071	21.0107	20.7664	20.2354	20.7136	22.1964	22.2537	22.0584	22.4054	21.4265	21.783	21.5449
+	2.68046	0.00208709	-1.21926	DnaJ homolog subfamily C member 13	DNAJC13	4158	19.4735	19.7754	18.8016	17.5975	18.851	19.4426	20.4152	19.9096	20.3222	20.4109	20.2392	19.9515	20.2181
+	3.40178	0.000396475	-1.21915	Reactive oxygen species modulator 1	ROMO1	5127	20.8453	NaN	21.1839	NaN	20.0136	20.2417	21.9515	21.9129	22.0237	21.8538	21.4023	21.706	21.6817
+	2.97521	0.00105874	-1.21795	Nuclear pore complex protein Nup155	NUP155	4202	21.1241	21.11	21.2643	20.2651	19.5463	20.2347	21.9667	22.0309	22.1055	21.9152	21.626	21.488	21.5286
+	4.42382	3.76858e-05	-1.21577	ATPase family AAA domain-containing protein 3B	ATAD3B	5817	22.5968	22.584	22.5906	21.7855	21.7333	21.6885	23.5264	23.5115	23.4264	23.4456	23.2498	23.2654	23.2271
+	3.18711	0.000649961	-1.20699	Protein RRP5 homolog	PDCD11	507	19.9372	19.4874	19.5699	20.5917	NaN	NaN	21.7162	21.1396	21.1494	20.8311	20.8898	20.9421	21.0566
+	4.53111	2.9437e-05	-1.20545	ATP synthase subunit O, mitochondrial	ATP5O	4933	22.5833	22.5313	22.4978	21.6319	21.785	21.7889	23.4472	23.3031	23.362	23.5717	23.2262	23.3667	23.1158
+	3.97649	0.000105562	-1.2032	cDNA FLJ60124, highly similar to Mitochondrial dicarboxylate carrier		2938	22.0793	21.8496	21.9246	20.8496	21.2255	21.2184	22.7409	22.9995	22.7871	22.9683	22.6352	22.4157	22.5472
+	3.77443	0.000168102	-1.20312	28S ribosomal protein S18b, mitochondrial	MRPS18B	7508	19.6126	20.1046	19.9461	NaN	NaN	NaN	21.2261	21.3694	21.1686	20.997	20.9114	20.6184	21.3453
+	4.16091	6.90377e-05	-1.20083	MICOS complex subunit MIC19	CHCHD3	3077	22.0655	21.9746	22.2923	21.2189	21.2137	21.2927	22.9796	23.0394	23.0517	22.8427	22.6099	22.7772	22.8393
+	4.18128	6.58748e-05	-1.20049	Acyl-CoA dehydrogenase family member 9, mitochondrial	ACAD9	6928	21.1685	21.1042	21.2298	20.057	20.3605	20.6308	22.0715	22.1094	22.1589	21.955	21.8315	21.7515	21.8349
+	3.34062	0.000456438	-1.19909	28S ribosomal protein S23, mitochondrial	MRPS23	7434	19.9271	19.9035	19.9603	19.659	19.3166	19.1993	21.0623	21.4214	21.2333	21.2736	20.4629	20.4711	20.0958
+	3.30572	0.000494625	-1.19735	Pentatricopeptide repeat-containing protein 1, mitochondrial	ATP5J2-PTCD1;PTCD1	3547	21.5655	21.45	21.57	20.5104	20.51	20.6199	22.3532	21.6121	22.1357	22.6888	22.4146	22.352	22.0885
+	3.86229	0.000137312	-1.19614	28S ribosomal protein S7, mitochondrial	MRPS7	3806	20.8881	20.726	20.7222	19.7054	20.8085	20.1842	21.8786	21.884	21.8699	22.0247	21.2496	21.5535	21.4528
+	6.72969	1.86341e-07	-1.19408	Chromosome-associated kinesin KIF4A	KIF4A	4275	18.6516	19.0791	19.2379	18.9112	18.8111	18.8983	19.9973	20.1903	20.2395	19.8053	20.3143	20.184	20.1486
+	4.13376	7.34915e-05	-1.19	U4/U6 small nuclear ribonucleoprotein Prp4	PRPF4	4041	19.6541	NaN	NaN	19.4344	20.0672	NaN	20.8505	21.2244	20.8001	20.8564	20.6212	21.0552	20.9522
+	5.75436	1.7605e-06	-1.18818	45 kDa calcium-binding protein	SDF4	557	19.7643	19.8783	20.2716	19.7808	19.6431	19.5673	20.8073	21.394	20.9767	21.0081	20.706	21.0583	21.0898
+	4.4379	3.64835e-05	-1.18739	MICOS complex subunit MIC60	IMMT	5700	22.7799	22.791	22.7854	21.9507	21.9616	21.9511	23.6775	23.6564	23.6581	23.6446	23.3847	23.426	23.4541
+	3.26616	0.000541801	-1.18695	28S ribosomal protein S2, mitochondrial	MRPS2	7418	19.8562	19.8257	19.5899	18.4732	19.1274	NaN	20.8721	20.4776	20.7359	20.6948	20.3708	20.24	20.5388
+	3.97518	0.000105881	-1.18651	Prohibitin-2	PHB2	6638	24.4586	24.4038	24.4741	23.5439	23.4869	23.4725	25.2618	25.3291	25.2945	25.1043	25.0378	25.0732	25.018
+	3.67758	0.000210099	-1.18382	Mitochondrial import inner membrane translocase subunit TIM50	TIMM50	5722	20.6788	20.5193	20.0372	20.0379	20.1461	19.2212	21.4007	21.3488	21.3774	21.6842	21.1013	21.2646	20.857
+	5.05553	8.79966e-06	-1.18189	WD repeat-containing protein 43	WDR43	5598	20.1526	20.2321	20.2272	NaN	20.1206	19.7502	21.4036	21.5649	21.653	21.245	20.9995	20.9805	21.1025
+	5.49491	3.19954e-06	-1.17976	Protein FAM83H	FAM83H	535	19.6058	19.6379	19.7267	19.2273	19.6459	19.4173	20.6774	20.8004	20.8783	21.2389	20.4158	20.6331	20.4188
+	4.30203	4.98849e-05	-1.17904	ATP synthase subunit alpha, mitochondrial	ATP5A1	4697	24.4998	24.3917	24.5258	23.5553	23.6681	23.7302	25.3387	25.4514	25.3521	25.3021	25.1102	24.9784	25.1531
+	5.29665	5.05063e-06	-1.17859	Pyruvate dehydrogenase E1 component subunit alpha, somatic form, mitochondrial	PDHA1	4448	20.8214	20.8109	21.0835	20.1478	20.613	20.4251	21.7582	22.0601	22.0253	21.8911	21.8156	21.6228	21.629
+	7.66286	2.1734e-08	-1.17637	Reticulon-3	RTN3	4268	22.9945	NaN	23.2475	23.177	23.0552	23.1905	24.355	24.4235	24.5542	24.239	24.1717	24.1938	24.228
+	5.95014	1.12165e-06	-1.17564	Kinesin-like protein KIFC1	KIFC1	6750	19.5042	19.5246	19.3303	18.8343	19.3235	19.3299	20.8749	20.4075	20.3827	20.3776	20.3308	20.6014	20.4092
+	3.81162	0.000154304	-1.17498	OCIA domain-containing protein 1	OCIAD1	7119	21.0053	21.3622	20.9531	20.7242	19.9641	20.2047	22.0053	21.9028	21.885	22.1561	21.7492	21.7807	21.6616
+	6.45847	3.47963e-07	-1.17441	Isovaleryl-CoA dehydrogenase, mitochondrial	IVD	170	20.3677	20.5662	20.354	20.1962	19.9661	20.3151	21.5764	21.4504	21.7642	21.4033	21.1937	21.5896	21.3028
+	4.61815	2.40905e-05	-1.17281	Aurora kinase A	AURKA	3985	19.8272	19.3833	19.5067	19.1566	20.291	19.415	20.9786	20.9047	20.8083	20.9312	20.643	20.5294	20.5909
+	3.61333	0.000243594	-1.17258	Sulfide:quinone oxidoreductase, mitochondrial	SQRDL	7525	22.4702	22.3861	22.3715	21.5736	21.6366	21.2285	23.1243	23.1871	23.4364	23.3547	23.0118	22.778	22.9267
+	4.18173	6.5806e-05	-1.17064	Cytochrome c oxidase subunit 6B1	COX6B1	4559	21.6917	21.6205	21.6302	21.14	20.7349	20.8525	22.2472	22.2847	22.4913	22.9028	22.4093	22.2134	22.5939
+	4.03551	9.21481e-05	-1.17063	Sideroflexin-1	SFXN1	6945	22.8035	22.9162	22.8433	21.878	22.0999	21.9036	23.7195	23.7218	23.6377	23.6799	23.4744	23.4524	23.3606
+	3.97379	0.00010622	-1.16765	Amine oxidase [flavin-containing] A	MAOA	4649	21.274	21.3165	21.3401	20.4937	20.4166	20.2958	22.1023	22.181	22.1467	22.1393	21.7976	21.8765	21.923
+	4.05764	8.75707e-05	-1.16324	ADP/ATP translocase 3;ADP/ATP translocase 3, N-terminally processed	SLC25A6	4527	25.9221	25.8456	25.8856	24.9846	24.9693	24.9989	26.6444	26.6189	26.7612	26.7636	26.4383	26.4897	26.467
+	4.40797	3.90865e-05	-1.15933	NADH dehydrogenase [ubiquinone] iron-sulfur protein 8, mitochondrial	NDUFS8	3394	20.1897	20.072	20.1313	19.8661	NaN	NaN	21.3535	21.3386	21.3646	21.4857	21.2884	20.6226	21.1153
+	4.16709	6.80624e-05	-1.15881	Dihydrolipoyllysine-residue succinyltransferase component of 2-oxoglutarate dehydrogenase complex, mitochondrial	DLST	4841	22.2446	22.335	22.1942	21.2885	21.4317	21.4568	23.0581	23.1338	23.1451	22.9391	22.8702	22.8614	22.8799
+	3.99633	0.000100848	-1.15839	ATP synthase subunit beta, mitochondrial;ATP synthase subunit beta	ATP5B	4413	25.0051	24.9831	25.0071	24.1809	24.1245	24.103	25.7189	25.9065	25.8948	25.957	25.6177	25.427	25.5578
+	2.23516	0.00581886	-1.15726	39S ribosomal protein L44, mitochondrial	MRPL44	6948	20.138	20.0688	19.5508	NaN	NaN	18.3296	20.9123	20.5122	20.7482	20.9071	20.6486	20.7139	20.3111
+	2.97185	0.00106698	-1.15164	Succinyl-CoA:3-ketoacid coenzyme A transferase 1, mitochondrial	OXCT1	5099	20.8162	20.8867	20.8834	20.0939	19.1383	20.6058	21.5518	21.5306	21.5348	21.4298	21.5256	21.7733	21.5439
+	6.15563	6.98832e-07	-1.14924	Ribosomal RNA small subunit methyltransferase NEP1	EMG1	6396	20.3745	20.2196	20.1446	19.798	19.9212	20.1678	21.315	21.3657	21.5489	21.3281	20.9256	21.195	21.0964
+	4.5989	2.51827e-05	-1.149	Serine--tRNA ligase, mitochondrial	SARS2	3868	20.3175	20.5034	20.651	19.7609	19.9183	19.5978	21.297	21.2779	21.4068	21.3809	21.1647	21.2822	21.1072
+	3.9931	0.000101601	-1.14649	Prohibitin	PHB	4806	24.103	24.0646	24.0547	23.211	23.1582	23.111	24.8326	24.8504	24.7846	24.9152	24.6395	24.7151	24.6076
+	4.28083	5.23806e-05	-1.14582	ADP/ATP translocase 1	SLC25A4	4526	21.297	21.2357	21.3748	20.3158	20.6227	20.6816	21.8343	22.0547	22.2648	22.3202	22.0974	21.9187	21.9795
+	5.19563	6.37343e-06	-1.14186	Nucleolar protein 58	NOP58	7408	21.27	21.4415	21.3831	20.6396	20.7476	20.766	22.2623	22.2403	22.2708	22.2497	21.9774	22.1395	22.1421
+	3.45683	0.000349281	-1.14066	Carnitine O-palmitoyltransferase 1, liver isoform	CPT1A	4994	20.6057	20.6834	20.7879	19.5661	19.8218	19.6923	21.6269	21.4739	21.5116	21.2533	21.1499	21.1673	21.1518
+	4.60536	2.48107e-05	-1.1399	Cyclin-dependent kinase 11B;Cyclin-dependent kinase 11A	CDK11B;CDK11A	244	19.446	19.5599	19.4195	18.9361	19.0589	18.9355	20.3148	20.4757	20.4202	20.8726	19.8311	20.3642	20.2826
+	4.21995	6.02628e-05	-1.13635	NADH dehydrogenase [ubiquinone] 1 alpha subcomplex subunit 8	NDUFA8	5033	21.0399	21.0301	21.082	20.1302	20.4702	20.4057	21.8655	21.8442	22.073	22.0579	21.8402	21.3692	21.7556
+	4.34261	4.54354e-05	-1.13629	C-terminal-binding protein 2	CTBP2	5109	20.1129	20.0607	20.098	19.7259	19.7341	19.9474	21.1669	21.2566	21.374	21.6364	20.9179	20.4736	20.7541
+	3.11013	0.000776023	-1.13512	Apolipoprotein E	APOE	4358	21.7685	21.6404	21.882	20.2858	21.1733	20.7157	22.4388	22.4534	22.6393	22.3868	22.2655	22.2281	22.2439
+	3.95308	0.000111408	-1.13373	ATPase family AAA domain-containing protein 3A	ATAD3A	7085	22.1122	22.2731	22.01	21.2243	21.1653	21.2673	22.8545	22.8439	22.8125	22.9545	22.701	22.7127	22.7846
+	3.65138	0.000223164	-1.13309	ATP synthase subunit g, mitochondrial	ATP5L	500	23.0681	22.6988	22.681	21.8872	21.9183	21.9726	23.4995	23.7715	23.7448	23.5641	23.4288	23.1357	23.3842
+	4.62511	2.37076e-05	-1.12987	Trifunctional enzyme subunit beta, mitochondrial;3-ketoacyl-CoA thiolase	HADHB	5088	22.6647	22.6565	22.6399	21.8807	21.924	21.9203	23.4596	23.5974	23.5099	23.4095	23.3795	23.2029	23.3174
+	5.0379	9.16434e-06	-1.12356	2-oxoglutarate dehydrogenase, mitochondrial	OGDH	5321	21.2891	21.1998	21.125	20.5166	20.5167	20.5674	22.0496	22.1066	22.0607	22.0622	21.9128	21.9235	21.8332
+	3.29788	0.000503642	-1.12229	Protein PML	PML	4738	20.5532	20.569	20.8029	19.6759	19.6048	19.4281	21.3556	21.3124	21.1239	21.1773	21.0049	21.3146	21.3069
+	3.87991	0.000131854	-1.12186	NADH dehydrogenase [ubiquinone] 1 alpha subcomplex subunit 5	NDUFA5	5691	21.2275	21.2552	20.7656	20.5371	20.3067	20.3465	22.1709	21.4693	21.7188	22.2251	21.7371	22.0228	21.6874
+	5.21091	6.15299e-06	-1.11794	NAD-dependent malic enzyme, mitochondrial	ME2	371	20.1588	20.216	20.1773	19.6576	19.8792	19.4179	20.9692	20.9229	20.8384	21.3324	21.1134	21.0074	21.0665
+	7.04236	9.07061e-08	-1.1174	Cytochrome c oxidase subunit 7A-related protein, mitochondrial	COX7A2L	3958	20.5475	20.3357	20.3971	20.1205	NaN	20.1797	21.5302	21.47	21.4354	21.5879	21.2295	21.4046	21.3769
+	4.88778	1.29485e-05	-1.11666	Cytochrome b-c1 complex subunit 1, mitochondrial	UQCRC1	4775	23.1483	23.1956	23.0485	22.4081	22.4592	22.5096	24.0121	23.8154	23.9477	24.1531	23.8141	23.8486	23.7898
+	4.57026	2.68993e-05	-1.11576	ATP-dependent RNA helicase DDX54	DDX54	6284	NaN	19.1764	19.5942	NaN	19.0465	NaN	20.3698	20.4152	20.6432	20.4179	20.16	20.3345	20.3763
+	4.36942	4.27148e-05	-1.11449	Nucleolar complex protein 2 homolog	NOC2L	7442	20.3239	20.5158	20.2656	19.4941	19.7477	19.5731	21.1612	21.323	21.098	21.152	20.9678	20.9741	21.0322
+	2.77277	0.00168745	-1.1129	Calcium uniporter protein, mitochondrial	MCU	6227	19.6854	18.9714	19.3486	19.4273	NaN	NaN	20.8363	20.6705	20.6148	21.1021	20.0381	20.0674	19.9683
+	4.52814	2.96385e-05	-1.10858	ATP synthase subunit gamma, mitochondrial	ATP5C1	4833	22.6288	22.5152	22.4589	21.8304	21.7666	21.6937	23.2595	23.3691	23.3079	23.2758	23.1516	23.2052	23.2335
+	3.81189	0.000154209	-1.10789	Aldehyde dehydrogenase, mitochondrial	ALDH2	4394	19.5602	19.6123	18.8344	NaN	18.9946	18.7864	20.4577	20.4438	20.583	20.2407	20.0858	19.8278	20.2195
+	3.66137	0.000218089	-1.10772	39S ribosomal protein L38, mitochondrial	MRPL38	6462	20.6718	20.6048	21.0168	19.9911	NaN	19.8006	21.3953	21.779	21.6113	21.5428	21.4434	21.4337	21.4677
+	3.84363	0.000143341	-1.1066	Signal recognition particle receptor subunit alpha	SRPR	4446	20.0971	20.2145	19.9408	19.4971	19.3358	19.4068	21.3263	20.7788	21.1373	21.0544	20.4424	20.6438	20.604
+	3.8094	0.000155097	-1.10437	Crooked neck-like protein 1	CRNKL1	5777	19.1005	NaN	19.4171	NaN	18.6871	18.6524	20.5356	19.9872	19.9379	20.212	20.0088	19.8734	19.9256
+	4.25912	5.50656e-05	-1.10048	60 kDa heat shock protein, mitochondrial	HSPD1	4500	26.3086	26.2248	26.1933	25.4185	25.4706	25.3934	27.0034	26.8856	26.9547	27.1036	26.94	26.8858	26.7743
+	3.83982	0.000144605	-1.09775	Voltage-dependent anion-selective channel protein 2	VDAC2	133	24.5603	24.5364	24.6725	23.7426	23.6541	23.7542	25.2584	25.458	25.4067	25.3421	25.1232	24.9703	25.199
+	6.88275	1.30994e-07	-1.09758	Pre-mRNA-processing factor 40 homolog A	PRPF40A	703	20.3284	20.1628	20.4527	20.0523	19.8614	20.2688	21.5309	21.2516	21.2088	21.3343	21.2221	21.2493	21.2002
+	4.03561	9.21268e-05	-1.09719	39S ribosomal protein L50, mitochondrial	MRPL50	6174	19.7307	19.7977	20.2231	19.497	NaN	19.0746	20.8242	20.8962	20.9032	20.8995	20.751	20.6088	20.4498
+	2.38125	0.00415673	-1.0971	Lanosterol 14-alpha demethylase	CYP51A1	837	19.8603	20.1427	19.8465	NaN	NaN	18.5037	21.0063	20.9465	20.6066	20.6716	20.5999	20.4152	20.5517
+	5.04265	9.06469e-06	-1.09447	Ribosomal L1 domain-containing protein 1	RSL1D1	3822	25.1965	25.179	25.268	24.4439	24.8141	24.6293	26.2439	26.1413	26.0298	25.9597	25.8069	26.0216	25.9107
+	3.99662	0.000100781	-1.09424	Tricarboxylate transport protein, mitochondrial	SLC25A1	5053	21.9557	22.054	21.7817	21.2824	21.067	21.0964	22.6931	22.4494	22.7555	22.9989	22.5489	22.4607	22.5299
+	3.10803	0.00077978	-1.09331	Tyrosine--tRNA ligase, mitochondrial;Tyrosine--tRNA ligase	YARS2	7410	19.8987	19.6258	19.5623	19.1568	18.6003	18.3942	20.5714	20.1749	20.0382	20.4922	20.2005	20.2815	20.3389
+	5.62329	2.38072e-06	-1.09174	Histone deacetylase complex subunit SAP18	SAP18	3719	20.2194	20.3134	20.4031	19.67	20.0154	19.9488	21.2691	21.17	21.3937	21.0839	20.8755	21.2192	21.2959
+	4.72161	1.8984e-05	-1.09049	Glutamate dehydrogenase 1, mitochondrial;Glutamate dehydrogenase 2, mitochondrial	GLUD1;GLUD2	4339	22.7229	22.6965	22.7266	22.0128	22.0179	22.0966	23.3784	23.6424	23.6618	23.5883	23.3034	23.3199	23.3914
+	3.77657	0.000167275	-1.08983	Acyl-CoA synthetase family member 2, mitochondrial	ACSF2	3331	20.7602	20.5199	20.6978	19.7579	19.7515	19.8093	21.5712	21.4073	21.2441	21.3752	21.2243	21.0911	21.2283
+	3.54726	0.000283624	-1.08942	Cytochrome c oxidase subunit 2	MT-CO2	4343	23.932	23.8295	23.8148	22.8854	22.876	23.0595	24.4671	24.1037	24.4803	24.7449	24.6744	24.4505	24.5018
+	4.03033	9.32544e-05	-1.08458	ATP synthase subunit d, mitochondrial	ATP5H	4223	22.5639	22.6047	22.5503	21.7798	21.7796	21.679	23.5167	23.3369	23.1655	23.1687	23.175	23.2947	23.0514
+	4.23838	5.77588e-05	-1.0835	Enhancer of mRNA-decapping protein 4	EDC4	5898	22.1117	21.0367	21.9939	21.8249	21.8443	21.3224	22.7891	22.7977	22.9551	22.8802	22.5542	22.9086	22.5225
+	4.81115	1.5447e-05	-1.0816	Serine hydroxymethyltransferase, mitochondrial;Serine hydroxymethyltransferase	SHMT2	4802	22.7663	22.8059	22.8441	22.1571	21.9979	22.214	23.5189	23.6604	23.6081	23.6561	23.4529	23.4383	23.486
+	5.59854	2.52033e-06	-1.07893	Prosaposin;Saposin-A;Saposin-B-Val;Saposin-B;Saposin-C;Saposin-D	PSAP	4431	22.3916	22.4366	22.534	21.7582	22.0889	22.0453	23.3806	23.4209	23.431	23.1372	23.1342	23.2618	23.2505
+	5.97492	1.05944e-06	-1.07872	G2/mitotic-specific cyclin-B1	CCNB1	4558	20.704	NaN	20.4164	20.6375	21.0288	20.5155	21.6627	21.9306	21.7543	21.8581	21.624	21.5917	21.7527
+	4.00257	9.94094e-05	-1.07743	NADH dehydrogenase [ubiquinone] iron-sulfur protein 5	NDUFS5	4095	20.4505	20.5633	20.6714	19.8489	19.794	19.6935	21.322	21.5125	21.2461	21.2299	20.874	21.2456	21.3038
+	5.35675	4.3979e-06	-1.07533	60S ribosome subunit biogenesis protein NIP7 homolog	NIP7	7367	20.0915	19.8466	20.0975	19.7335	NaN	19.7116	21.168	20.9174	21.1053	21.2006	20.6019	21.0099	20.7972
+	4.55645	2.77683e-05	-1.07391	28S ribosomal protein S15, mitochondrial	MRPS15	5274	NaN	NaN	NaN	19.4274	19.6621	19.4859	20.5001	20.3745	20.6295	20.3506	20.7101	20.7454	20.8831
+	5.7995	1.58672e-06	-1.07388	Kunitz-type protease inhibitor 1	SPINT1	4047	19.1074	19.2148	19.2391	18.8937	19.1623	18.6157	20.3436	20.1269	20.1743	19.8686	19.9708	19.9995	20.3053
+	3.48029	0.000330911	-1.07289	Sorting and assembly machinery component 50 homolog	SAMM50	7465	20.7272	20.8048	20.7206	19.7356	19.7441	19.8226	21.3583	21.368	21.5202	21.4137	21.1251	21.23	21.309
+	8.54842	2.82869e-09	-1.07053	Succinate dehydrogenase [ubiquinone] iron-sulfur subunit, mitochondrial	SDHB	4655	21.2866	21.235	21.3205	21.132	21.016	20.977	22.3113	22.1463	22.3	22.1703	22.3215	22.2212	22.1514
+	5.438	3.64757e-06	-1.06978	Cellular tumor antigen p53	TP53	297	21.7773	21.8999	21.8889	21.3863	21.3547	21.1683	22.7934	22.7347	22.7038	22.6344	22.4859	22.643	22.5479
+	4.91588	1.21372e-05	-1.06944	10 kDa heat shock protein, mitochondrial	HSPE1	5160	25.1689	25.117	25.1531	24.5148	24.5266	24.6149	26.0334	25.6643	26.0541	26.0705	26.0398	25.6915	25.877
+	2.87913	0.00132091	-1.06739	Statherin	STATH	4364	21.2961	21.2374	20.479	21.44	21.2522	21.3716	21.9699	22.2454	22.0631	22.7087	NaN	NaN	NaN
+	5.98884	1.02603e-06	-1.06161	39S ribosomal protein L46, mitochondrial	MRPL46	6874	20.0401	20.0323	19.8471	19.7502	19.4953	19.6826	21.0853	21.0873	20.8447	20.989	20.7154	20.719	20.6461
+	5.39433	4.03342e-06	-1.06055	Enoyl-CoA hydratase, mitochondrial	ECHS1	4752	22.1213	22.1546	22.0526	21.6562	21.5309	21.5459	23.0608	22.958	22.8848	23.0369	22.6844	22.9671	22.7369
+	2.9394	0.00114975	-1.05605	Aspartate--tRNA ligase, mitochondrial	DARS2	5915	21.2659	21.306	21.2464	20.6048	19.9321	20.3017	21.5571	22.0584	22.0896	22.1162	21.8026	21.5749	21.6266
+	3.73071	0.000185906	-1.05304	Pescadillo homolog	PES1	2962	20.9774	20.381	20.993	19.9372	20.2581	20.1172	21.4721	21.9442	21.5751	21.5218	21.4203	21.2875	21.2582
+	4.49355	3.20961e-05	-1.05237	RNA-binding protein 25	RBM25	4974	20.8852	20.9114	20.785	20.3495	20.2008	20.302	21.7963	21.9972	21.67	21.7284	21.3546	21.3649	21.4614
+	4.22344	5.9781e-05	-1.05231	Mitochondrial 2-oxoglutarate/malate carrier protein	SLC25A11	3742	22.6992	22.6274	22.6622	22.0099	21.8761	21.8919	23.2784	23.5103	23.4889	23.554	23.2575	23.1285	23.2097
+	3.12952	0.000742134	-1.04997	WD repeat-containing protein 75	WDR75	6090	NaN	19.9324	19.6178	NaN	NaN	19.1467	20.6633	20.4424	20.9539	20.9012	20.5512	20.2894	20.5078
+	4.66462	2.1646e-05	-1.0494	Dihydrolipoyl dehydrogenase, mitochondrial;Dihydrolipoyl dehydrogenase	DLD	4471	22.3254	22.5163	22.5151	21.7958	21.7338	21.792	23.2782	23.2812	23.2206	23.1938	22.9876	23.0924	23.0835
+	4.84899	1.41584e-05	-1.04884	Metaxin-1	MTX1	5477	20.3467	20.2296	19.9194	19.8281	19.5953	NaN	21.252	20.83	21.0533	21.1049	21.1133	21.0642	20.8109
+	3.56348	0.000273227	-1.04825	Protein NipSnap homolog 1	NIPSNAP1	6659	20.8112	20.6504	20.4911	NaN	NaN	19.7724	21.6459	21.4562	21.39	21.6423	21.5705	21.3993	21.2525
+	3.40919	0.000389767	-1.04758	Signal transducer and activator of transcription 3;Signal transducer and activator of transcription	STAT3	668	20.9186	20.4957	20.8983	20.7314	20.4817	19.5748	21.8443	21.8637	21.5648	21.5962	21.4034	21.4051	21.2728
+	4.34361	4.53302e-05	-1.04524	Putative pre-mRNA-splicing factor ATP-dependent RNA helicase DHX16	DHX16	4099	19.2052	18.3256	19.0033	18.7369	19.2337	19.2976	20.3948	19.804	19.9347	19.9815	19.9027	20.1096	19.9587
+	4.44547	3.58536e-05	-1.04482	Leucine-rich PPR motif-containing protein, mitochondrial	LRPPRC	769	22.2873	22.2437	22.2328	21.4673	21.5471	21.5245	23.0363	22.9791	22.9472	22.9991	22.858	22.8938	22.7867
+	4.39282	4.04742e-05	-1.04286	Lamin-B receptor	LBR	5570	20.9903	20.9744	21.0058	20.2975	20.2423	20.3333	21.7942	21.7394	21.8994	21.6515	21.4295	21.7501	21.5201
+	6.60378	2.49009e-07	-1.04066	Nucleolar RNA helicase 2	DDX21	7026	22.0403	22.0203	22.0045	21.5956	21.6603	21.6518	22.9152	22.8822	22.9848	23.0208	22.7706	22.8268	22.6858
+	5.03778	9.16679e-06	-1.03603	Barrier-to-autointegration factor;Barrier-to-autointegration factor, N-terminally processed	BANF1	4187	23.4757	23.538	23.1631	22.7245	23.07	22.9694	24.2173	24.2823	24.3987	24.3573	24.0327	24.0917	23.9697
+	2.36702	0.00429512	-1.03556	Mitochondrial dicarboxylate carrier	SLC25A10	7231	19.0554	19.1162	19.179	NaN	NaN	NaN	20.6552	20.544	20.5543	20.1652	19.8116	19.6795	19.6572
+	5.97194	1.06674e-06	-1.03388	NHP2-like protein 1;NHP2-like protein 1, N-terminally processed	NHP2L1	5097	22.3187	22.6023	22.5948	22.095	22.2171	22.6594	23.5803	23.6778	23.5114	23.3372	23.34	23.269	23.4233
+	3.16944	0.000676956	-1.0325	ATP-dependent RNA helicase DDX24	DDX24	3556	NaN	19.9078	18.8546	19.1023	NaN	18.9778	20.0755	20.5206	20.4829	20.2482	19.9321	20.3024	20.1402
+	4.53424	2.92255e-05	-1.02833	Monofunctional C1-tetrahydrofolate synthase, mitochondrial	MTHFD1L	47	20.9378	20.9991	20.8095	20.3228	20.2316	20.1478	21.6581	21.6969	21.7071	21.6731	21.6047	21.4318	21.45
+	5.24254	5.72087e-06	-1.02607	Enhancer of rudimentary homolog	ERH	5283	23.1915	23.1746	23.4201	22.8052	22.684	22.763	23.8756	24.1553	24.2006	24.1331	23.8024	24.0393	24.021
+	3.85467	0.000139742	-1.02588	Delta-1-pyrroline-5-carboxylate synthase;Glutamate 5-kinase;Gamma-glutamyl phosphate reductase	ALDH18A1	5082	21.8684	21.8234	21.9377	21.1341	21.0222	21.1105	22.5209	22.7206	22.7226	22.6236	22.3446	22.2723	22.3556
+	5.2963	5.05474e-06	-1.0177	Stress-70 protein, mitochondrial	HSPA9	3207	24.3775	24.388	24.4531	23.8169	23.796	23.8334	25.1914	25.1023	25.1754	25.1771	25.0497	25.1195	25.0842
+	4.10378	7.87444e-05	-1.01746	Calcium-binding mitochondrial carrier protein SCaMC-1	SLC25A24	5885	22.3651	22.3014	22.3169	21.5014	21.5885	21.5769	23.0429	23.0196	23.0794	23.0835	22.8118	22.8476	22.8293
+	4.34611	4.507e-05	-1.01602	Calcium-binding mitochondrial carrier protein Aralar2	SLC25A13	7282	21.6592	21.6807	21.5676	21.0317	20.9077	20.8262	22.4208	22.2776	22.2833	22.4791	22.2244	22.213	22.1659
+	5.29375	5.08448e-06	-1.01572	Nucleophosmin	NPM1	688	26.3775	26.4429	26.3569	25.8574	25.7823	25.872	27.2877	27.109	27.1739	27.0376	27.1091	27.2293	26.9673
+	4.97903	1.04947e-05	-1.01464	Apoptosis-inducing factor 1, mitochondrial	AIFM1	623	21.0913	20.9153	21.0214	20.5081	20.3793	20.4931	22.0598	21.8384	21.7558	21.6113	21.6637	21.7164	21.6003
+	4.12433	7.51051e-05	-1.01447	LEM domain-containing protein 2	LEMD2	6210	20.5237	20.5382	20.5899	19.5945	20.0246	19.9116	21.3965	21.1469	21.1387	21.0042	21.1901	21.2	21.4045
+	4.71086	1.94597e-05	-1.01379	Dynein light chain 2, cytoplasmic	DYNLL2	6484	22.3721	22.3223	22.3029	22.6761	22.4169	22.6923	23.7441	23.6947	23.7077	23.7188	23.0421	23.2984	23.1371
+	4.42508	3.75766e-05	-1.01061	RNA-binding protein 14	RBM14	6572	21.7764	21.8077	21.9903	21.4475	21.1683	21.1616	22.6193	22.7168	22.8897	22.5216	22.3678	22.4792	22.3903
+	6.33843	4.58743e-07	-1.00979	NADH dehydrogenase [ubiquinone] 1 beta subcomplex subunit 4	NDUFB4	4265	20.3569	20.4598	20.3614	20.0415	NaN	NaN	21.2692	21.3848	21.29	21.4459	21.3623	21.1991	21.2515
+	3.7227	0.000189366	-1.008	Glycerol-3-phosphate dehydrogenase, mitochondrial	GPD2	4894	21.9338	21.8698	21.9942	21.1125	21.0139	21.0585	22.5325	22.577	22.5925	22.5945	22.4342	22.3883	22.4168
+	3.63827	0.00023	-1.00493	Cytochrome b-c1 complex subunit 8	UQCRQ	3983	21.4029	21.4347	21.5615	20.7136	20.7582	20.8268	22.1892	22.4474	22.3526	22.2734	21.8957	21.6194	22.0708
+	3.78518	0.00016399	-1.0039	Cytochrome b-c1 complex subunit 2, mitochondrial	UQCRC2	4670	23.3839	23.3291	23.4887	22.6106	22.6707	22.7018	23.8362	24.2451	24.2724	24.2097	23.9472	23.6722	24.0601
+	4.45392	3.51625e-05	-1.002	39S ribosomal protein L11, mitochondrial	MRPL11	7423	20.6585	20.2351	20.5706	19.9041	20.019	NaN	21.3233	21.2123	21.3354	21.5764	21.2526	21.185	21.0712
+	4.78836	1.62794e-05	-1.0001	Beta-hexosaminidase;Beta-hexosaminidase subunit alpha	HEXA	3687	19.6448	19.9804	19.7313	19.3471	19.7998	19.6319	20.9682	20.6327	20.3322	20.9259	20.6917	20.9404	20.3341
+	4.96214	1.09108e-05	-0.998414	Thioredoxin-dependent peroxide reductase, mitochondrial	PRDX3	4749	23.2831	23.2738	23.2542	22.6843	22.5839	22.6411	23.9907	23.9955	23.9682	23.9391	23.9229	23.9582	23.8881
+	2.16414	0.00685267	-0.996305	G-rich sequence factor 1	GRSF1	3613	21.537	21.2634	20.7907	19.8357	19.7934	19.8042	21.4743	21.5976	21.4333	21.5644	21.3759	21.5094	21.5477
+	4.05269	8.8574e-05	-0.993847	Serine/arginine repetitive matrix protein 2	SRRM2	7361	20.8062	20.9783	21.0562	20.1032	20.1733	20.3614	21.6054	21.7489	21.6731	21.5594	21.348	21.5653	21.5152
+	4.2389	5.76904e-05	-0.992975	NADH dehydrogenase [ubiquinone] 1 beta subcomplex subunit 3	NDUFB3	4073	20.5163	20.5378	20.7643	NaN	NaN	20.0725	21.6241	21.5396	21.5483	21.4728	21.0714	21.5426	21.4611
+	5.21655	6.07367e-06	-0.992643	Mitochondrial ribonuclease P protein 1	TRMT10C	5975	20.8844	20.7524	20.7749	20.259	20.313	20.4207	21.6496	21.7871	21.7419	21.5654	21.3742	21.3698	21.4323
+	4.66524	2.1615e-05	-0.990815	Serine/arginine-rich splicing factor 6	SRSF6	5448	23.0793	23.084	23.3105	22.7539	22.6451	22.6682	24.0484	24.0354	24.1465	24.1513	23.5745	23.7453	23.6988
+	5.28174	5.22713e-06	-0.988374	39S ribosomal protein L24, mitochondrial	MRPL24	6417	20.0575	20.1273	19.9461	NaN	19.6432	19.5026	20.8767	21.0793	20.8239	20.7433	20.8385	20.7529	20.7914
+	3.71573	0.000192427	-0.988286	Microsomal glutathione S-transferase 3	MGST3	3977	22.3704	22.4466	22.3151	21.8039	21.5312	21.5874	23.1841	22.8247	22.9257	23.3817	22.9291	23.0044	22.732
+	4.94764	1.12814e-05	-0.987452	Nucleobindin-1	NUCB1	5330	21.297	21.2807	21.2733	20.8164	20.5722	20.6292	22.005	22.037	22.0092	21.9226	21.9212	21.9201	21.944
+	4.92732	1.18217e-05	-0.984805	Cytochrome b-c1 complex subunit 6, mitochondrial	UQCRH	4437	22.2214	22.1718	22.103	21.6508	21.6715	21.5735	22.9611	22.6033	22.9607	23.1371	22.793	22.9269	22.8022
+	4.47922	3.31724e-05	-0.984109	Probable histidine--tRNA ligase, mitochondrial	HARS2	423	19.7876	20.0442	19.6253	19.9711	19.2024	NaN	20.8095	20.7231	20.8995	20.6469	20.6787	20.4662	20.7477
+	4.03713	9.18053e-05	-0.983091	Trifunctional enzyme subunit alpha, mitochondrial;Long-chain enoyl-CoA hydratase;Long chain 3-hydroxyacyl-CoA dehydrogenase	HADHA	3637	22.921	22.9457	22.9618	22.1908	22.1087	22.245	23.6706	23.5595	23.4952	23.6963	23.4682	23.5637	23.3633
+	4.46427	3.43348e-05	-0.981119	Beta-hexosaminidase subunit beta;Beta-hexosaminidase subunit beta chain B;Beta-hexosaminidase subunit beta chain A	HEXB	4432	21.4302	21.292	21.2058	20.4964	20.9084	20.6466	21.9381	21.951	21.8311	22.1413	21.9844	22.0824	21.9155
+	3.41123	0.000387946	-0.980371	Fibronectin type-III domain-containing protein 3A	FNDC3A	7388	19.3025	19.9155	19.7979	18.9571	19.2865	NaN	20.2985	20.9738	20.487	20.4597	20.3052	20.2242	20.2775
+	5.41285	3.865e-06	-0.975243	DNA-dependent protein kinase catalytic subunit	PRKDC	5259	22.9117	22.906	22.9333	22.3569	22.3558	22.4063	23.6921	23.6779	23.66	23.6568	23.5511	23.5819	23.5219
+	2.35012	0.00446563	-0.972348	Integrator complex subunit 3	INTS3	5861	NaN	19.0829	NaN	18.7754	NaN	19.9261	20.4615	20.3096	20.5788	20.2228	19.9294	20.1056	20.029
+	5.48418	3.27957e-06	-0.972115	Protein FAM162A	FAM162A	826	19.7266	19.8872	19.8116	NaN	19.6546	19.698	20.4866	21.0874	20.658	20.4741	20.8615	20.8382	20.6882
+	5.54022	2.88256e-06	-0.971641	Protein DEK	DEK	3617	21.2975	21.2135	21.5977	21.0342	21.0401	20.9625	22.0095	22.4712	22.2075	22.2085	22.0131	22.026	22.2021
+	4.67689	2.10429e-05	-0.97056	Prelamin-A/C	LMNA	5717	21.0184	21.2025	21.4001	21.1607	NaN	20.868	22.1451	22.0613	22.5359	22.0938	22.1195	22.0049	21.743
+	5.98637	1.03188e-06	-0.969168	Thioredoxin-related transmembrane protein 2	TMX2	7414	20.6039	20.7364	20.4316	20.3767	20.3994	20.1689	21.5935	21.4758	21.6128	21.4994	21.3259	21.2459	21.2006
+	4.91914	1.20465e-05	-0.968788	Very long-chain specific acyl-CoA dehydrogenase, mitochondrial	ACADVL	4971	22.5188	22.6568	22.5783	22.0271	21.9564	21.9917	23.3199	23.3116	23.3672	23.3149	23.1234	23.1476	23.2142
+	4.60224	2.49899e-05	-0.968033	Mitochondrial-processing peptidase subunit alpha	PMPCA	5390	20.5362	20.2859	20.4134	19.9877	19.898	19.6406	21.2085	21.0464	20.925	21.1893	21.1314	21.25	20.9144
+	4.44824	3.56256e-05	-0.965645	Surfeit locus protein 4	SURF4	4018	22.4023	21.9962	21.7102	21.5131	21.4344	21.8181	22.892	22.5952	22.9354	22.9102	22.8106	22.6689	22.6339
+	3.38648	0.000410691	-0.965481	Voltage-dependent anion-selective channel protein 1	VDAC1	4653	24.9855	25.0178	25.0599	24.0758	24.1627	24.2067	25.4607	25.7084	25.706	25.7078	25.4152	25.2734	25.58
+	4.05618	8.78663e-05	-0.96494	Acyl-coenzyme A thioesterase 9, mitochondrial	ACOT9	7411	21.4243	21.5406	21.2562	20.7369	20.7845	20.5408	22.1326	22.1167	21.9929	22.0786	21.9187	21.9929	21.8527
+	4.612	2.44345e-05	-0.962766	Lamin-B2	LMNB2	5336	20.3594	20.4501	20.4943	19.8603	19.771	19.7695	21.1332	21.2202	21.1817	21.0179	20.9599	21.0854	20.9631
+	4.35603	4.40525e-05	-0.962297	Mitochondrial import receptor subunit TOM40 homolog	TOMM40	4332	22.5118	22.4464	22.3555	21.5827	21.9055	21.848	23.0818	23.0733	23.05	23.178	23.1734	23.0441	22.8937
+	4.43631	3.66175e-05	-0.961371	39S ribosomal protein L41, mitochondrial	MRPL41	6108	19.5484	19.3955	19.2011	NaN	19.0826	18.7879	20.4088	20.3034	19.9883	20.2594	20.2202	20.0829	19.8883
+	3.83437	0.000146429	-0.960812	39S ribosomal protein L19, mitochondrial	MRPL19	4961	19.7144	19.5521	19.9616	19.3751	NaN	19.0061	20.5391	20.7534	20.6338	20.6195	20.2475	20.2537	20.3317
+	5.41625	3.83487e-06	-0.960255	Serine/arginine-rich splicing factor 1	SRSF1	3801	22.7782	22.7821	22.8717	22.3802	22.3674	22.4685	23.6416	23.6784	23.8064	23.7089	23.3725	23.3675	23.4026
+	6.97597	1.05689e-07	-0.95945	Importin subunit alpha-1	KPNA2	660	22.0038	22.0107	22.1272	21.6748	21.6971	21.9029	22.8119	22.9736	22.9431	22.9748	22.7635	22.799	22.7695
+	2.68956	0.00204383	-0.958884	Exportin-T	XPOT	4066	19.4346	19.1139	18.3896	18.8184	18.2065	19.6057	20.3003	19.5721	19.6716	19.9258	19.8118	19.7169	20.2105
+	4.817	1.52406e-05	-0.958712	Ancient ubiquitous protein 1	AUP1	7510	19.9446	19.8516	19.5811	19.7401	19.4036	19.6779	20.9801	20.7968	20.6722	20.9673	20.4373	20.3731	20.3829
+	2.93129	0.0011714	-0.95738	Lipoamide acyltransferase component of branched-chain alpha-keto acid dehydrogenase complex, mitochondrial	DBT	755	19.8414	20.6658	19.8499	NaN	19.431	20.347	21.2264	20.5973	20.9709	21.3614	20.8361	21.0562	20.8425
+	3.50677	0.000311337	-0.956064	Transmembrane protein 70, mitochondrial	TMEM70	6722	20.1255	20.0189	20.2975	NaN	19.5767	NaN	21.3267	20.9157	21.232	20.8362	20.8186	20.6073	20.9885
+	2.4252	0.00375663	-0.955829	Hydroxysteroid dehydrogenase-like protein 2	HSDL2	5945	21.4434	21.3929	21.5197	20.0435	NaN	21.404	22.3313	22.0349	22.3907	22.2697	21.8593	22.1335	21.7963
+	3.51048	0.00030869	-0.955728	LETM1 and EF-hand domain-containing protein 1, mitochondrial	LETM1	4269	21.7719	21.9491	21.9015	21.0587	21.0022	20.9512	22.4746	22.3995	22.4791	22.5146	22.2929	22.2825	22.3206
+	4.37542	4.21292e-05	-0.954819	Cell division cycle and apoptosis regulator protein 1	CCAR1	6103	20.1442	19.8033	19.5884	19.9472	19.3407	19.2824	20.8651	20.8942	20.5519	20.497	20.4884	20.5497	20.628
+	4.37032	4.26267e-05	-0.954	Translocation protein SEC62	SEC62	6621	20.7186	21.0469	21.083	20.4917	20.4441	20.1253	21.6821	21.7276	21.5149	21.4587	21.5383	21.7128	21.6048
+	3.71692	0.000191902	-0.952893	Nucleolar GTP-binding protein 1	GTPBP4	6801	20.9527	20.9713	21.1216	20.22	20.5122	20.1099	21.704	21.73	21.8049	21.6654	21.4314	21.3857	21.4845

## Sheet: Comparable in Both MVs
						Mab-infected_MVs						Uninfected_MVs
Significant	=-LOG(P-value)	Difference	T: Protein names	T: Gene names	T: id	LFQ intensity 2007_bio_I1_tr1	LFQ intensity 2007_bio_I1_tr2	LFQ intensity 2007_bio_I1_tr3	LFQ intensity 2007_bio_I2_tr1	LFQ intensity 2007_bio_I2_tr2	LFQ intensity 2007_bio_I2_tr3	LFQ intensity 2007_bio_UI3_tr1	LFQ intensity 2007_bio_UI3_tr2	LFQ intensity 2007_bio_UI3_tr4	LFQ intensity 2007_bio_UI3_tr5	LFQ intensity 2007_bio_UI4_tr1	LFQ intensity 2007_bio_UI4_tr2	LFQ intensity 2007_bio_UI4_tr3
+	0.851943	-0.480811	Myotrophin	MTPN	5121	22.4862	22.3768	22.5167	22.6664	22.5374	22.731	23.7836	23.7136	23.7869	23.0097	22.4415	22.2253	22.272
+	0.920213	0.44686	Fructose-2,6-bisphosphatase TIGAR	TIGAR	7009	NaN	NaN	20.361	NaN	20.4179	20.2348	19.6804	20.3285	20.3055	NaN	NaN	19.4053	19.7355
+	0.968005	-0.474523	Platelet-activating factor acetylhydrolase IB subunit beta	PAFAH1B2	5247	19.5989	21.2892	20.9093	21.2077	21.5289	21.3276	21.5213	21.2606	21.4199	21.4579	21.6237	21.6028	21.274
+	0.989145	-0.353961	WD repeat-containing protein 5	WDR5	5166	19.8988	19.9124	20.6138	NaN	20.4239	NaN	20.7405	20.9433	20.5868	20.7298	20.559	20.1325	20.2714
+	1.00868	0.338834	Tyrosine-protein kinase Lyn	LYN	4438	20.1005	NaN	20.2576	20.9793	20.9544	20.2813	20.4884	20.0234	20.4167	20.0926	19.9988	19.9088	20.3018
+	1.01917	-0.3829	Tyrosine-protein phosphatase non-receptor type 2;Tyrosine-protein phosphatase non-receptor type;Protein-tyrosine-phosphatase	PTPN2	4601	19.743	20.0184	19.6509	NaN	NaN	19.9157	20.3306	19.7836	20.3189	20.6258	20.5641	19.5971	20.2842
+	1.04572	-0.360736	Golgi SNAP receptor complex member 1	GOSR1	3830	NaN	NaN	19.8187	19.3364	19.7487	19.6712	20.4368	19.7247	19.8136	20.1014	19.9488	19.5697	20.4364
+	1.06143	-0.901123	Histone H2B type 2-E;Histone H2B type 1-B;Histone H2B type 1-O;Histone H2B type 1-J;Histone H2B type 3-B	HIST2H2BE;HIST1H2BB;HIST1H2BO;HIST1H2BJ;HIST3H2BB	4421	24.446	24.2917	24.4044	23.5796	23.5498	23.4749	24.9882	22.4581	24.9369	25.6477	25.2769	25.3772	25.327
+	1.06315	-0.596686	Serine/arginine-rich splicing factor 4	SRSF4	5365	NaN	20.5114	20.2371	NaN	NaN	18.9677	20.7018	20.5584	20.7013	20.2314	20.6065	20.385	20.3302
+	1.07454	-0.405035	Splicing factor 3A subunit 2	SF3A2	5633	20.1684	20.2614	20.4636	19.8671	20.2851	19.8589	21.1262	20.8916	21.0576	20.4301	19.9118	20.2347	20.2385
+	1.08216	-0.3803	Golgi SNAP receptor complex member 2	GOSR2	370	NaN	19.2412	NaN	NaN	19.7347	19.4422	20.2943	19.4735	19.7739	20.0903	19.9299	19.8527	19.5564
+	1.09295	0.32429	RNA-binding motif, single-stranded-interacting protein 1	RBMS1	3290	20.15	19.8966	NaN	19.7708	19.5556	19.6117	19.0282	NaN	19.5792	19.7485	19.4219	19.2594	19.7987
+	1.1053	0.342326	Protein S100-A10	S100A10	5133	25.2698	25.1264	25.1464	25.8026	25.788	26.0221	24.8593	25.0162	25.3989	25.5847	25.1291	25.1375	25.1592
+	1.11473	-0.293204	Cytochrome b5	CYB5A	4336	19.857	19.878	19.8335	NaN	NaN	20.0712	20.515	20.2603	20.6207	19.9024	19.9845	20.0033	20.1357
+	1.12433	-0.555933	Microsomal glutathione S-transferase 1	MGST1	4497	24.2176	24.0059	23.9933	24.3045	NaN	NaN	24.9197	25.1074	25.1744	25.1465	24.3211	23.8486	24.2861
+	1.12795	0.90588	Surfeit locus protein 6	SURF6	4199	22.1268	23.76	22.0571	NaN	NaN	22.7621	NaN	22.344	22.2471	NaN	21.1416	21.5223	21.5981
+	1.159	-0.292832		MYL6	3583	NaN	NaN	20.4082	20.7404	20.903	20.8557	21.2976	20.7689	20.8014	21.257	21.0752	21.1429	20.7946
+	1.16489	0.366614	Glutathione peroxidase 1	GPX1	4424	20.4474	20.2111	20.8136	NaN	NaN	NaN	19.7015	20.2776	19.9658	20.0876	20.1577	20.3785	20.2999
+	1.16989	-0.278723	Heterogeneous nuclear ribonucleoprotein L-like	HNRNPLL	3012	19.6234	19.8814	18.9254	NaN	19.44	19.5204	19.6422	19.8108	19.7107	19.8204	19.738	19.6813	19.8945
+	1.20224	0.270354	Syntaxin-binding protein 2	STXBP2	5661	NaN	NaN	19.6421	20.3988	20.1081	19.9883	19.7823	19.6925	19.5673	19.7536	19.7906	19.9317	19.8298
+	1.20796	0.413476	Protein PRRC2A	PRRC2A	4944	NaN	NaN	NaN	18.9806	19.3594	19.5022	18.7541	18.9209	18.4598	18.8822	18.7178	18.9677	19.3683
+	1.21533	-0.575666	39S ribosomal protein L43, mitochondrial	MRPL43	972	20.626	20.61	NaN	NaN	NaN	19.6074	21.2386	21.184	21.041	20.6663	20.5753	20.6462	20.6462
+	1.23233	-0.369162	Deoxynucleotidyltransferase terminal-interacting protein 2	DNTTIP2	5780	19.5919	19.7675	19.1432	NaN	NaN	NaN	20.0113	20.1751	19.963	19.814	19.5101	19.8382	19.7785
+	1.24521	-0.361501	7SK snRNA methylphosphate capping enzyme	MEPCE	5981	19.6465	19.4886	19.8494	NaN	NaN	NaN	20.3642	20.2516	19.9655	20.135	19.6473	20.0036	19.7938
+	1.25558	0.544857	Pannexin-1	PANX1	6591	NaN	20.8623	20.6625	20.9469	NaN	NaN	20.142	19.9566	19.8627	20.4042	20.9269	20.6587	20.0022
+	1.262	-0.479838	NADH dehydrogenase [ubiquinone] iron-sulfur protein 7, mitochondrial	NDUFS7	3424	20.6043	20.1499	20.5473	NaN	NaN	NaN	20.6145	21.013	21.2954	21.1986	20.7144	20.4329	21.1269
+	1.26531	-0.327553	Ras-related GTP-binding protein C;Ras-related GTP-binding protein D	RRAGC;RRAGD	6963	19.8927	19.9604	19.6118	20.0147	19.3791	19.4891	20.1966	20.1473	20.2061	20.3761	19.9608	19.5116	19.9668
+	1.26923	-0.451416		HLA-C	323	23.5228	23.7854	23.5886	24.0008	24.6951	23.7194	24.5143	24.1781	24.6992	NaN	23.9364	24.4012	24.2914
+	1.29025	-0.3956	Coiled-coil-helix-coiled-coil-helix domain-containing protein 2;Putative coiled-coil-helix-coiled-coil-helix domain-containing protein CHCHD2P9, mitochondrial	CHCHD2;CHCHD2P9	7520	21.123	NaN	21.0739	NaN	NaN	20.4896	21.3813	21.082	21.4753	NaN	21.1309	21.2097	21.4674
+	1.30185	0.574024	Arfaptin-2	ARFIP2	109	20.2348	NaN	20.2285	NaN	19.7139	NaN	19.9686	19.452	19.8453	19.163	19.7521	18.9733	19.241
+	1.31312	0.273534	Phosphopantothenate--cysteine ligase	PPCS	6953	19.8907	19.6764	NaN	19.839	20.3393	20.0057	19.562	19.8524	19.6859	19.3402	19.7903	19.8074	19.6986
+	1.31648	0.297883	Cytoplasmic dynein 1 light intermediate chain 1	DYNC1LI1	7519	20.7518	20.2586	20.1682	20.3445	19.97	20.4634	20.136	20.1182	20.1417	20.1853	19.8437	19.6117	20.1608
+	1.31756	-0.64925	MICOS complex subunit MIC10	MINOS1	28	20.985	21.2734	21.1964	NaN	NaN	NaN	22.3521	NaN	NaN	21.3852	21.6929	NaN	21.7732
+	1.31806	0.312147	Sjoegren syndrome/scleroderma autoantigen 1	SSSCA1	3633	21.0651	21.2041	21.0167	21.298	21.0024	20.9329	20.6212	20.9125	20.6378	20.2618	21.0038	20.7322	21.2514
+	1.32697	0.24726	Actin, cytoplasmic 1;Actin, cytoplasmic 1, N-terminally processed	ACTB	5130	27.0814	27.2002	27.1678	26.8473	26.8173	27.0409	26.8131	26.6742	26.5312	26.4856	27.0079	27.0726	26.8653
+	1.32876	-0.295745	Cytidine deaminase	CDA	4789	21.302	21.121	21.6619	21.3769	21.1797	21.7884	21.6955	21.8802	21.9915	21.8176	21.3863	21.5676	21.5664
+	1.33217	0.296743	Glia maturation factor beta	GMFB	3553	NaN	19.2281	19.266	19.4262	NaN	19.1861	18.9115	18.9184	18.6132	19.3598	19.1258	19.1018	18.8285
+	1.33905	-0.371418	Nucleoporin Nup37	NUP37	6241	20.2827	20.9362	20.613	NaN	19.9902	NaN	20.9391	21.0271	20.7904	20.7825	20.6596	20.7714	20.8185
+	1.34216	-0.374363	Dynein light chain 1, cytoplasmic	DYNLL1	5230	22.2688	22.2005	22.3804	22.1738	NaN	22.2379	22.2732	22.7105	23.0768	23.062	22.6761	22.2234	22.3645
+	1.34617	0.696283	Proteasome subunit beta type-10	PSMB10	3810	19.7676	19.9529	19.9441	19.9475	21.058	20.0222	NaN	NaN	NaN	19.2763	19.414	NaN	19.567
+	1.3465	0.297171	Caspase-3;Caspase-3 subunit p17;Caspase-3 subunit p12	CASP3	4886	20.7379	20.754	20.8629	20.9093	21.0976	20.7827	20.3509	20.7866	20.5455	21.0779	20.3621	20.2139	20.5847
+	1.35697	-0.328825	BRCA2 and CDKN1A-interacting protein	BCCIP	7189	20.359	20.0976	NaN	20.3001	20.4587	20.5004	20.4734	20.6835	20.3969	21.0721	21.0691	20.4572	20.5517
+	1.3582	0.289311	DnaJ homolog subfamily C member 8	DNAJC8	4221	20.0562	NaN	19.9105	20.3693	20.2602	20.199	19.9696	19.8765	19.869	19.395	19.8386	19.9845	20.1549
+	1.36749	-0.242271	V-type proton ATPase subunit E 1	ATP6V1E1	4834	20.879	20.8799	20.6718	20.7331	21.0399	20.7241	21.0908	20.7457	20.9293	21.3878	21.1145	21.2827	20.8942
+	1.3693	-0.342564	Exosome complex component RRP4	EXOSC2	5509	19.9734	20.2199	20.3192	19.7734	20.2008	20.1928	19.8477	20.5314	20.7831	20.5866	20.7001	20.2757	20.4661
+	1.37447	0.239348	Prefoldin subunit 5	PFDN5	6625	20.4291	20.7059	20.3705	20.4832	20.6178	20.6109	20.3931	20.017	19.9912	20.2624	20.399	20.6111	20.4044
+	1.376	0.302134	Actin-related protein 2/3 complex subunit 5	ARPC5	4034	21.586	21.5702	21.9721	21.7473	21.869	NaN	21.3871	21.4797	21.6766	20.9408	21.543	21.4412	21.6591
+	1.38862	0.267364	THUMP domain-containing protein 1	THUMPD1	7127	19.6776	20.1696	20.3271	20.4276	20.4773	20.0659	19.8404	19.9071	19.9668	19.8565	19.8714	19.9569	20.0653
+	1.39387	-0.414728	V-type proton ATPase 116 kDa subunit a isoform 3;V-type proton ATPase subunit a	TCIRG1	5474	20.8905	20.9902	20.9065	20.0266	20.2486	20.228	20.8072	20.6628	21.098	21.1199	21.1702	21.0572	20.8266
+	1.40591	0.262619	Exocyst complex component 5	EXOC5	163	19.7314	NaN	NaN	19.8546	19.8849	NaN	19.6368	19.5914	19.5853	19.2156	19.7019	19.7184	19.4777
+	1.41817	-0.394553	Heparan sulfate 2-O-sulfotransferase 1	HS2ST1	836	NaN	19.7738	20.2795	NaN	NaN	19.4743	20.0884	20.4082	20.3771	20.2476	20.2507	20.0906	20.197
+	1.4229	-0.266914	E3 ubiquitin-protein ligase RNF114	RNF114	7464	20.8281	20.9633	20.5644	20.9067	20.6469	20.761	21.1773	20.7235	21.0054	20.7425	21.0908	21.3265	21.2512
+	1.42625	0.250559	Kinesin-like protein KIF14	KIF14	5597	21.5136	21.7125	21.7241	21.9485	21.9718	21.8516	21.5903	21.5204	21.4368	21.1965	21.4877	21.8557	21.6678
+	1.43041	0.307275	Mitogen-activated protein kinase kinase kinase kinase 4	MAP4K4	246	20.7449	NaN	NaN	20.9726	20.4801	20.5567	20.3565	20.3742	20.5859	20.3987	20.1314	20.1763	20.6461
+	1.43662	0.239888	Unconventional myosin-Id	MYO1D	4242	20.4698	20.9026	20.9898	21.0695	20.943	20.9498	20.5809	20.5599	20.4067	20.7046	20.6545	20.8763	20.7498
+	1.45141	-0.227289	UBX domain-containing protein 7	UBXN7	4246	19.5577	19.5545	19.5385	19.4691	NaN	NaN	19.9753	19.519	NaN	19.7083	19.7442	NaN	19.8394
+	1.45564	0.30615	Eukaryotic translation initiation factor 3 subunit M	EIF3M	5980	21.862	21.7055	21.4557	21.642	21.8101	21.8438	21.4722	20.9448	21.264	21.8685	21.47	21.4389	21.4375
+	1.46838	0.256305	Synaptic vesicle membrane protein VAT-1 homolog	VAT1	6627	21.6581	21.4367	21.8158	21.9708	21.806	21.8668	21.3303	21.2581	21.4446	21.8206	21.4389	21.6041	21.6225
+	1.47235	-0.256486	Erlin-1	ERLIN1	4182	21.3459	21.2728	21.3452	21.2353	21.0053	21.4293	21.2991	21.6387	21.4456	21.968	21.4531	21.3928	21.5042
+	1.47257	-0.528152	Nuclear pore glycoprotein p62	NUP62	4843	20.7596	NaN	NaN	NaN	20.1882	19.7096	20.783	20.786	20.7774	21.056	20.6009	20.672	20.5557
+	1.47362	0.274267	Translation initiation factor eIF-2B subunit beta	EIF2B2	4978	20.7349	20.8438	21.0835	20.712	20.4148	20.6466	20.6599	20.3336	20.3534	20.4776	20.1761	20.6817	20.5727
+	1.47883	0.291536	UPF0488 protein C8orf33	C8orf33	471	20.4394	20.481	20.7468	20.4466	NaN	NaN	20.1229	20.2755	20.4783	20.3643	20.4227	19.9438	20.0509
+	1.4878	-0.371814	Probable dimethyladenosine transferase	DIMT1	738	18.9536	19.4757	19.1707	NaN	NaN	NaN	19.288	19.6721	19.508	19.3662	19.7755	19.7222	19.6707
+	1.49404	0.462281	Plastin-1	PLS1	5560	NaN	NaN	19.8881	20.7131	NaN	20.5831	19.6651	19.7854	20.0944	20.0522	19.9662	20.0096	19.9545
+	1.49543	0.338558	Sorting nexin-24	SNX24	949	NaN	NaN	18.6725	18.9835	NaN	18.8941	18.5484	18.3132	NaN	18.5286	NaN	18.6557	NaN
+	1.49667	0.288017	Glucosamine 6-phosphate N-acetyltransferase	GNPNAT1	6472	21.8767	21.5767	21.2803	21.9021	21.9507	21.7222	21.5492	21.2799	21.3966	21.3443	21.2672	21.7331	21.4404
+	1.49816	-0.234174	Lysosome-associated membrane glycoprotein 1	LAMP1	4512	23.1872	22.9579	23.1291	23.0188	22.9441	22.9866	23.5906	23.3554	23.4408	23.1575	23.1662	22.9374	23.2523
+	1.51403	-0.363311	Bystin	BYSL	5512	19.4826	19.4451	19.5303	NaN	NaN	18.8959	19.6937	19.8198	19.7266	20.0129	19.609	19.6082	19.4423
+	1.51635	-0.259073	Gasdermin-D	GSDMD	3540	20.8843	20.6739	20.8684	21.054	20.8081	21.1868	20.9342	21.3527	21.3087	21.3669	21.0352	21.2551	20.9488
+	1.52302	-0.406242	Translocon-associated protein subunit gamma	SSR3	3037	22.3039	22.131	22.3644	21.4028	21.7327	21.701	22.4538	22.022	22.1684	22.4237	22.442	22.5562	22.3527
+	1.52638	-0.348068	Dynein assembly factor 5, axonemal	DNAAF5	6068	19.6186	19.9444	19.192	NaN	19.148	19.5243	19.9125	19.7343	19.7767	19.9777	20.0307	19.6408	19.762
+	1.53285	0.247318	Oxygen-dependent coproporphyrinogen-III oxidase, mitochondrial	CPOX	4835	19.9088	20.2868	19.9721	20.0949	20.1603	20.2817	19.6598	19.5524	19.9535	20.0449	19.9584	19.8682	20.0536
+	1.53408	-0.38291	Pre-mRNA-splicing factor ATP-dependent RNA helicase PRP16	DHX38	6365	NaN	19.0965	19.2073	NaN	NaN	18.6453	19.3323	19.4491	19.6788	19.2798	19.3283	19.3695	19.1238
+	1.53464	0.34624	Putative 60S ribosomal protein L39-like 5;60S ribosomal protein L39	RPL39P5;RPL39	5215	22.0195	NaN	22.3241	22.1617	22.4651	22.5863	NaN	NaN	NaN	22.0713	21.8886	21.8383	22.0622
+	1.53484	0.845913	E3 ubiquitin-protein ligase CHIP	STUB1	7339	NaN	19.7721	19.1927	19.9429	19.3186	19.2876	NaN	NaN	NaN	19.2439	NaN	18.2376	18.4891
+	1.53685	-0.493203	Transmembrane protein 165	TMEM165	6968	20.7752	20.9259	20.9559	NaN	20.0179	NaN	21.112	21.4228	21.386	21.1235	20.9487	20.8963	21.2442
+	1.5483	0.289227	Copper chaperone for superoxide dismutase	CCS	3771	20.0286	20.0285	20.1254	20.0328	20.1623	20.2445	19.4488	19.9741	19.7456	20.2014	19.5647	19.7397	20.0269
+	1.55258	-0.230162	YTH domain-containing family protein 1	YTHDF1	6792	21.1732	20.9791	21.4325	21.074	21.4292	21.3602	21.3972	21.6504	21.6241	21.4632	21.2896	21.3648	21.5114
+	1.55776	0.282897	Ubiquitin-associated protein 2	UBAP2	792	19.0259	19.3268	NaN	19.5829	19.4249	19.6027	19.263	19.0037	19.2901	19.0416	19.2327	18.9179	19.0192
+	1.56988	-0.545834	Thiosulfate sulfurtransferase/rhodanese-like domain-containing protein 1	TSTD1	6246	21.4677	20.7886	21.0039	20.6356	20.6538	20.4214	21.7928	21.6636	21.5787	NaN	21.2999	20.9711	20.9399
+	1.57155	0.227707	Serine/threonine-protein phosphatase 6 regulatory subunit 3	PPP6R3	3366	20.9687	20.8271	20.9742	21.2557	21.0754	21.4548	20.7528	20.9001	20.8613	20.964	20.8597	20.8375	20.8792
+	1.58057	0.247281	Protein S100-A16	S100A16	6485	22.9063	23.0818	23.132	23.3938	23.3247	23.4344	23.1754	23.0107	22.9528	22.7477	22.83	23.0037	23.0339
+	1.58751	0.839416	Bleomycin hydrolase	BLMH	3864	20.3187	20.2474	20.2453	21.2747	21.1131	21.144	19.926	19.2632	NaN	NaN	20.2379	NaN	20.1107
+	1.58875	-0.515157	Cytochrome b-245 light chain	CYBA	885	21.7421	22.6478	NaN	21.5647	22.1138	21.5956	22.3696	22.7051	22.674	22.4501	22.1111	22.5894	22.2364
+	1.59758	-0.496775	PERQ amino acid-rich with GYF domain-containing protein 2	GIGYF2	3737	19.3496	NaN	18.772	NaN	19.5528	19.0691	19.9202	19.5551	19.3037	19.8961	NaN	19.8082	19.6126
+	1.60077	-0.291457	Zinc finger RNA-binding protein	ZFR	6546	19.6781	19.4947	19.6194	NaN	NaN	NaN	19.9153	20.1416	20.0389	19.6867	19.6831	19.8595	19.8969
+	1.60911	0.242472	Sorbitol dehydrogenase	SORD	5301	21.427	21.6559	21.4125	21.6125	21.8243	21.7938	21.2644	21.1905	21.3	21.2732	21.6036	21.5571	21.4609
+	1.61426	-0.325823	Importin subunit alpha-5;Importin subunit alpha-5, N-terminally processed	KPNA1	5037	20.7828	20.1231	20.5774	20.4101	20.3065	20.5609	20.7543	20.7612	21.0378	21.1096	20.7468	20.5542	20.5378
+	1.62089	0.441926	E2/E3 hybrid ubiquitin-protein ligase UBE2O	UBE2O	6814	19.6297	19.6284	19.1878	20.1513	20.0849	19.552	18.943	19.1456	19.0335	19.2657	19.4408	19.3575	19.6602
+	1.62167	0.301311	CTP synthase 2	CTPS2	7031	20.7885	20.8143	NaN	20.7629	20.6068	21.2097	20.3918	20.3816	20.4718	20.8663	20.5703	20.4457	20.6184
+	1.62759	-0.34962	Nuclear pore complex protein Nup88	NUP88	3763	19.9891	NaN	19.7706	NaN	19.9048	NaN	20.1277	20.613	20.283	20.0536	20.3536	20.1802	20.0534
+	1.63171	-0.286285	Poly(A)-specific ribonuclease PARN	PARN	521	NaN	22.3212	22.1837	22.5652	NaN	NaN	22.449	22.5543	22.7482	22.6339	22.7879	22.5566	22.771
+	1.63277	0.28505	Ankyrin repeat domain-containing protein SOWAHC	SOWAHC	5740	NaN	17.9927	NaN	17.9312	18.179	18.0755	17.9006	17.8071	17.955	NaN	17.5132	17.8216	17.5598
+	1.63599	-0.232474	Peroxiredoxin-4	PRDX4	5439	21.9636	21.8527	21.9722	21.5337	21.5825	21.7068	21.8907	22.1417	22.1382	22.1186	21.8964	21.8648	21.957
+	1.64015	0.491455	Overexpressed in colon carcinoma 1 protein	C12orf75;OCC1	3477	20.9778	21.7512	21.0334	NaN	21.2737	21.1913	20.7858	20.6969	20.5861	NaN	NaN	20.9473	NaN
+	1.65127	0.323531	Exocyst complex component 7	EXOC7	142	21.7595	21.4161	21.6847	21.8755	21.7262	21.9037	21.0775	21.7095	21.3381	21.7683	21.3592	21.3528	21.2232
+	1.65727	0.396439	Vinexin	SORBS3	3622	20.0776	19.7583	NaN	19.8553	NaN	NaN	19.3737	19.4661	19.7116	19.768	19.5855	19.1355	19.464
+	1.66975	-0.481402	Transmembrane emp24 domain-containing protein 4	TMED4	6020	21.7567	21.7404	21.7689	21.2926	21.0185	21.2698	21.6963	22.2364	21.8023	22.2616	21.8058	21.5318	22.357
+	1.67024	0.362726	Methionine adenosyltransferase 2 subunit beta	MAT2B	879	20.5645	20.0895	20.3395	20.9431	20.6898	20.8991	20.218	19.9756	20.2808	20.2976	20.4015	20.1588	20.2417
+	1.67431	0.221447	14-3-3 protein theta	YWHAQ	4714	24.1457	24.1197	24.3938	24.395	24.4443	24.4793	24.1295	24.0478	24.1061	23.8652	24.079	24.2075	24.3222
+	1.67439	-0.362212	Ataxin-2	ATXN2	417	19.7863	20.2693	20.071	19.9973	19.6812	19.907	19.8469	20.4856	20.0876	20.3755	20.6032	20.2883	20.5125
+	1.67494	-0.220481	Bifunctional UDP-N-acetylglucosamine 2-epimerase/N-acetylmannosamine kinase;UDP-N-acetylglucosamine 2-epimerase (hydrolyzing);N-acetylmannosamine kinase	GNE	7368	20.7898	20.8073	20.6376	20.3245	20.5595	20.6981	20.8273	20.9996	20.9682	20.7916	20.8922	20.8614	20.656
+	1.67526	-0.4661	Membrane magnesium transporter 1	MMGT1	6164	NaN	20.6317	20.7717	NaN	NaN	20.7296	21.1297	NaN	21.544	21.4098	20.9118	21.1648	20.9025
+	1.69244	0.416853		CAST	231	20.7288	20.8392	20.6788	20.53	NaN	20.6383	20.4699	19.7349	NaN	20.0358	20.4969	20.4734	20.3861
+	1.69745	-0.271643	Enoyl-CoA delta isomerase 2, mitochondrial	ECI2	228	20.3079	20.1486	20.0706	NaN	NaN	NaN	20.5656	20.4753	20.3638	20.6446	20.4239	20.4507	20.2075
+	1.7025	-0.258103	Uncharacterized protein C7orf50	C7orf50	3072	20.5106	20.4173	20.6084	20.3748	20.4587	20.3337	20.5659	21.0344	20.9139	20.6827	20.3937	20.7038	20.6664
+	1.70271	-0.402386	Small nuclear ribonucleoprotein G;Putative small nuclear ribonucleoprotein G-like protein 15	SNRPG;SNRPGP15	948	21.5081	21.552	21.5595	21.3939	21.2576	21.4685	22.1975	21.5525	21.3449	22.1061	22.2126	21.9482	21.6511
+	1.7039	0.249629	COP9 signalosome complex subunit 8	COPS8	3341	21.0456	21.3826	21.1766	21.1212	20.9585	20.7853	20.7867	20.8485	20.6216	20.9573	20.8881	20.9655	20.733
+	1.70861	0.236345	Ubiquitin carboxyl-terminal hydrolase isozyme L1;Ubiquitin carboxyl-terminal hydrolase	UCHL1	4478	23.5116	23.4923	23.6495	23.7342	23.8035	23.7624	23.1484	23.4742	23.612	23.5496	23.2633	23.3502	23.5603
+	1.70875	-0.374476	Laminin subunit beta-1	LAMB1	3568	19.8113	19.2699	19.7877	NaN	NaN	NaN	20.0798	20.0344	20.2119	19.8589	19.8798	19.9422	19.9751
+	1.71652	0.465562	Nuclear ubiquitous casein and cyclin-dependent kinase substrate 1	NUCKS1	6856	21.0697	21.3582	21.3856	21.54	21.374	21.3667	21.1476	20.8649	21.0558	20.0419	20.8636	21.1355	21.075
+	1.72412	0.307552	40S ribosomal protein S6	RPS6	5203	24.5527	24.6479	24.5768	24.5042	24.4339	24.4823	23.8629	24.3754	24.3281	24.3809	24.3909	23.8221	24.4176
+	1.7247	-0.327465	HEAT repeat-containing protein 3	HEATR3	6010	19.5422	NaN	19.5069	19.3233	19.1093	18.9234	19.5531	19.8261	19.4945	19.7602	19.602	19.6007	19.4228
+	1.72606	-0.208183	Plakophilin-2	PKP2	6657	20.9388	20.6594	20.776	20.8444	20.8688	20.8015	21.0624	21.2501	21.1984	20.8569	20.8553	21.0489	20.889
+	1.72867	-0.371945	Plasminogen activator inhibitor 1	SERPINE1	4398	21.2796	21.0898	21.1935	20.7421	20.6957	20.9506	21.4759	21.2794	21.286	20.9021	21.3833	21.6394	21.5807
+	1.73101	0.321321	Hematological and neurological expressed 1-like protein	HN1L	918	20.8067	20.7053	20.939	20.8157	21.0693	21.2617	20.4044	20.7431	20.6524	20.4121	20.593	20.474	21.0024
+	1.73134	-0.378453	Protein transport protein Sec24A	SEC24A	4302	19.8394	19.8209	19.2203	19.7778	19.2931	19.2227	20.1695	19.7531	19.9648	19.7875	20.0414	19.9522	19.6839
+	1.73253	-0.357143	39S ribosomal protein L21, mitochondrial	MRPL21	5998	19.4638	19.4882	19.3014	NaN	NaN	NaN	19.9822	19.7809	19.7211	20.086	19.6982	19.5711	19.5851
+	1.73259	-0.207514	Four and a half LIM domains protein 2	FHL2	5530	20.7953	20.8249	20.9789	20.7292	20.7768	20.7855	21.2259	21.1605	21.1248	20.8766	20.7574	21.0253	20.9878
+	1.73312	-0.444504	Charged multivesicular body protein 1b	CHMP1B	5994	20.3049	20.4602	20.4481	NaN	19.545	20.291	20.8078	20.6532	20.899	20.4381	20.507	20.6539	20.6214
+	1.74132	-0.234784	DNA primase small subunit;DNA primase	PRIM1	566	19.9396	19.938	19.6958	19.4614	19.7158	19.5515	19.9088	19.9834	19.921	19.7837	19.9172	20.0704	20.0781
+	1.74677	-0.469078	Sulfhydryl oxidase 2	QSOX2	5952	18.4812	18.7061	18.7507	NaN	NaN	18.355	19.0794	19.3088	18.6918	19.3389	18.8929	19.299	18.6855
+	1.74737	-0.213752	Calcium-regulated heat stable protein 1	CARHSP1	7404	22.7163	22.6737	22.6578	22.5814	22.7852	22.7438	22.8877	23.0092	23.1739	23.0299	22.8111	22.7746	22.6611
+	1.74775	0.636423	Rab11 family-interacting protein 1	RAB11FIP1	5939	25.0036	26.4649	25.7363	25.0376	25.0916	25.3826	24.6576	24.8486	24.8225	24.4444	24.9507	25.008	24.9826
+	1.74994	-0.2506	Probable ATP-dependent RNA helicase DDX60	DDX60	721	19.3985	19.4861	19.7773	19.5061	19.3047	19.7865	19.8393	19.5968	19.6946	19.847	19.9506	19.8935	19.7348
+	1.75233	0.203543	Cytoplasmic dynein 1 light intermediate chain 2	DYNC1LI2	4043	20.9667	21.0533	21.2617	21.4637	21.2474	21.2312	20.9133	21.0162	21.0276	21.0889	21.0223	20.8723	21.0626
+	1.75517	0.241208	Ubiquitin-protein ligase E3A	UBE3A	254	19.4538	19.2202	19.4432	19.492	19.2905	19.2324	18.9863	19.3222	19.376	19.0066	18.8921	19.071	19.1448
+	1.76148	-0.30709	Proline-serine-threonine phosphatase-interacting protein 2	PSTPIP2	6938	19.3327	19.3931	19.4436	19.5773	19.5001	19.4578	19.7622	19.8517	19.7841	19.2375	19.7361	20.0765	19.8569
+	1.76422	0.714817	Acid ceramidase;Acid ceramidase subunit alpha;Acid ceramidase subunit beta	ASAH1	337	23.0576	23.0473	22.1853	22.3159	NaN	22.8152	21.7105	21.2514	21.6603	22.3104	22.2872	22.099	22.4673
+	1.77494	0.462991	DCN1-like protein;DCN1-like protein 1	DCUN1D1	3080	19.8597	NaN	19.3999	20.1092	NaN	19.9201	19.5256	19.0856	19.1681	19.5504	19.3914	NaN	19.4343
+	1.77543	-0.571962	Cytochrome c oxidase subunit 7A2, mitochondrial	COX7A2	3225	23.4178	23.4429	23.3461	NaN	NaN	NaN	24.1444	23.7349	24.1844	24.4461	23.9442	23.4865	23.8791
+	1.77716	-0.3398	Peptidyl-prolyl cis-trans isomerase;Peptidyl-prolyl cis-trans isomerase FKBP11	FKBP11	3485	21.6664	21.6211	21.5372	21.2879	21.2682	21.1098	22.0153	21.3698	21.7906	21.8397	21.8787	21.7898	21.6004
+	1.77914	-0.671621	Mitochondrial import receptor subunit TOM6 homolog	TOMM6	6432	21.0746	21.414	21.3574	20.215	NaN	NaN	22.0685	21.6313	21.503	21.7263	21.7701	21.7184	21.3905
+	1.78564	-0.340061	Pleiotropic regulator 1	PLRG1	4070	20.6575	20.2602	20.4659	20.3837	NaN	NaN	20.867	21.019	20.8217	20.3993	20.7611	20.7336	20.8715
+	1.78583	-0.750002	GPI transamidase component PIG-T	PIGT	363	20.4816	20.6021	20.413	20.0645	18.9955	19.3832	20.5784	20.7608	20.752	21.2428	20.5854	20.5573	20.7032
+	1.78591	-0.253557	Oxysterol-binding protein-related protein 3	OSBPL3	6896	NaN	19.0626	18.7276	19.1185	19.1727	19.1361	19.3091	19.209	19.5238	19.1406	19.2143	19.3553	19.3273
+	1.79278	0.273508	Neural cell adhesion molecule L1	L1CAM	4785	NaN	NaN	19.7152	19.9673	19.8821	20.0535	19.4978	NaN	19.7325	19.5134	19.8222	19.5269	19.6933
+	1.80434	0.629592	Ethanolamine-phosphate cytidylyltransferase	PCYT2	3743	18.5577	18.9985	19.2299	19.4359	18.9466	19.2005	NaN	NaN	NaN	18.7833	18.6458	18.0322	18.2664
+	1.80608	-0.394921	Translational activator of cytochrome c oxidase 1	TACO1	6696	21.29	21.1451	21.2641	20.5851	21.4265	21.3623	21.7009	21.7207	21.6125	21.8153	21.4645	21.3879	21.3146
+	1.81019	-0.358806	Glycerol-3-phosphate acyltransferase 3	AGPAT9	5731	19.5955	19.6853	19.6391	19.5313	NaN	19.5302	20.2195	19.6167	19.8642	20.3695	19.958	19.7109	19.9468
+	1.81106	0.597012	Receptor-interacting serine/threonine-protein kinase 1	RIPK1	5482	19.2942	20.2632	20.0891	20.0912	19.2069	19.6597	19.0465	19.2023	19.4248	19.4181	19.5099	18.8365	18.7545
+	1.81196	0.367034	Thiopurine S-methyltransferase	TPMT	5024	19.3381	NaN	NaN	NaN	19.5222	19.7421	19.2176	19.3105	19.2607	18.9663	19.0397	19.001	19.3739
+	1.81836	0.203886	60S ribosomal protein L10	RPL10	4715	24.3308	24.4078	24.2493	24.4322	24.2495	24.5312	24.0772	24.0949	24.0322	24.2712	24.2275	24.4005	24.0369
+	1.82163	-0.266433	Sorting nexin-3	SNX3	4112	21.5112	21.5609	21.4361	21.5203	21.3647	21.1926	21.7009	21.9895	21.6285	21.9044	21.6584	21.4924	21.5077
+	1.82335	0.429866	Phosducin-like protein 3	PDCL3	6869	19.8432	20.0605	20.2809	20.1675	20.1488	20.206	20.3237	19.5565	NaN	19.3959	19.5485	19.6482	19.6549
+	1.82647	-0.391592	Protein jagunal homolog 1	JAGN1	6173	19.5791	NaN	19.5694	NaN	19.6175	19.4923	NaN	NaN	NaN	NaN	19.7329	20.1578	19.9778
+	1.83016	0.263812	Tyrosine-protein phosphatase non-receptor type 11	PTPN11	834	21.2182	21.4635	21.3259	21.5838	21.5081	21.5722	21.0479	20.9622	21.0902	21.078	21.3807	21.3007	21.4106
+	1.83155	0.20154	SUMO-activating enzyme subunit 2	UBA2	7225	21.958	21.7731	21.8802	22.1239	21.8643	21.9354	21.7588	21.4974	21.6286	21.6897	21.9028	21.8111	21.7582
+	1.8334	-0.411272	2-oxoisovalerate dehydrogenase subunit alpha, mitochondrial	BCKDHA	3453	20.199	19.634	19.3314	NaN	19.5776	NaN	20.1818	20.0581	20.0841	20.0429	20.1157	20.0209	20.1739
+	1.8349	0.254747	Nucleosome assembly protein 1-like 4	NAP1L4	6645	21.896	22.154	22.0828	22.3104	22.3278	22.2792	22.0221	21.8458	21.6354	21.8855	22.06	22.0548	21.9384
+	1.83898	-0.227526	Mitochondrial import inner membrane translocase subunit Tim13	TIMM13	7485	20.4561	20.5058	20.3837	20.2131	20.5212	20.1912	20.4056	20.6511	20.6726	20.5216	20.6968	20.4915	20.8031
+	1.84663	-0.207724	GTP-binding nuclear protein Ran	RAN	2968	25.1922	25.0812	25.0774	25.2741	25.2369	25.255	25.1838	25.4237	25.4511	25.5908	25.1825	25.4294	25.4957
+	1.85326	0.262023	Prefoldin subunit 3	VBP1	5162	20.684	20.7693	20.7604	NaN	20.9625	20.8637	20.5866	20.291	20.6768	20.3261	20.6097	20.5767	20.7548
+	1.85662	-0.362886	U4/U6 small nuclear ribonucleoprotein Prp31	PRPF31	3305	20.2654	20.3243	20.2301	19.9518	20.0355	19.9825	20.6851	20.4107	19.9752	20.5541	20.749	20.6736	20.4137
+	1.86361	0.54988	Integrator complex subunit 7	INTS7	7083	22.4579	22.7609	22.7902	22.6901	22.4961	22.032	21.5606	21.4097	22.0935	21.936	22.2873	22.221	22.4078
+	1.86701	-0.340474	Manganese-transporting ATPase 13A1	ATP13A1	6984	20.3264	20.2815	20.0581	NaN	20.1298	19.6159	20.4251	20.3012	20.2846	20.5221	20.4138	20.5268	20.4861
+	1.86767	0.787733	Brain acid soluble protein 1	BASP1	5266	19.5478	19.9197	19.557	20.2755	20.1081	20.1229	19.0905	NaN	19.5642	NaN	NaN	NaN	18.7476
+	1.87473	-0.512893	RNA polymerase II subunit A C-terminal domain phosphatase SSU72	SSU72	6992	19.8963	19.8421	19.1305	19.2635	19.5591	19.493	20.2136	20.1333	19.9376	19.5459	20.2599	20.4703	19.7449
+	1.87551	-0.508343	Transmembrane protein 214	TMEM214	5887	19.8706	19.7223	19.4423	NaN	NaN	NaN	20.4414	20.1368	20.3057	20.4082	19.917	20.2703	19.8278
+	1.87821	0.67573	Glucosamine-6-phosphate isomerase;Glucosamine-6-phosphate isomerase 1;Glucosamine-6-phosphate isomerase 2	GNPDA1;GNPDA2	3190	19.705	19.5933	NaN	20.2882	20.0599	20.4575	18.7628	19.6083	19.2338	19.2709	NaN	19.3907	19.8038
+	1.8865	-0.285157	Catechol O-methyltransferase	COMT	4657	22.7392	22.8418	22.2793	22.5854	22.7207	22.5644	23.0799	22.768	22.8417	23.0547	22.9883	22.9395	22.6766
+	1.89391	0.588205		HLA-B	7643	24.2029	24.5487	23.7706	24.2159	23.8208	24.3215	23.5349	23.0889	22.9812	23.8042	23.8383	24.0607	23.6015
+	1.89523	-0.472866	Nucleoporin Nup43	NUP43	6240	20.401	20.5653	NaN	20.2207	19.7404	20.0247	20.6123	20.653	21.0424	20.802	20.7033	20.4656	20.3644
+	1.89725	0.260793		HLA-B	3229	21.4592	21.5319	21.5625	21.6255	21.5259	21.8677	21.5453	21.0717	21.1807	21.3431	21.4835	21.2913	21.427
+	1.89812	0.276288	DnaJ homolog subfamily C member 5	DNAJC5	6885	21.0222	21.0147	21.3113	20.9956	21.2641	21.1752	20.9214	21.0226	20.8566	20.6068	20.8171	21.1165	20.6386
+	1.89897	0.453486	Nicastrin	NCSTN	6354	20.0212	NaN	19.994	20.2748	20.133	20.1626	19.6084	19.4234	19.2702	NaN	19.6582	19.9231	20.0985
+	1.90369	-0.293393	Glutamate-rich WD repeat-containing protein 1	GRWD1	6665	20.9138	20.7602	21.0694	20.9744	20.793	20.9825	21.0737	21.2712	21.2475	21.6334	21.0237	21.1909	21.0222
+	1.90385	-0.269576	DNA polymerase alpha subunit B	POLA2	5528	19.7896	19.9819	19.9046	19.492	19.6566	19.7759	19.7671	20.0386	20.0494	20.2857	20.0643	20.0475	20.0018
+	1.90588	-0.270386	Conserved oligomeric Golgi complex subunit 6	COG6	7405	19.7399	19.8258	19.8946	NaN	19.8753	NaN	20.1298	20.011	19.8143	20.0768	20.2	20.1683	20.3298
+	1.90638	0.218774	E3 ubiquitin-protein ligase listerin	LTN1	4240	20.1662	19.874	20.124	20.1205	20.0781	19.8827	19.8222	19.8677	19.8682	20.0348	19.742	19.8256	19.5945
+	1.91019	0.463712	Septin-10	SEPTIN10	2971	19.9232	NaN	20.5485	20.5563	20.471	20.7462	20.07	19.8573	19.8096	20.2388	20.3041	19.7549	19.8626
+	1.91147	-0.630221	Serine/arginine-rich splicing factor 9	SRSF9	5446	21.5964	21.5659	21.5664	20.6651	21.0306	20.6577	21.8636	22.1529	22.104	21.9016	21.66	21.2612	21.7307
+	1.91513	-0.5129	Ribosomal RNA processing protein 1 homolog A	RRP1	5104	21.1909	21.1098	21.0659	20.4434	20.3581	20.4459	21.2836	21.4456	21.4758	21.478	21.2488	20.8804	21.1611
+	1.92484	-0.289857	Condensin complex subunit 2	NCAPH	5580	21.3616	21.3737	21.6205	20.9806	21.454	21.2094	21.7548	21.7886	21.5404	21.511	21.4986	21.7074	21.5613
+	1.92594	0.273828	Myeloid-associated differentiation marker	MYADM	539	20.9816	20.7009	20.8114	21.113	20.7369	21.0598	20.502	20.9382	20.5044	20.5389	20.6901	20.5726	20.6412
+	1.92754	0.433815	Ras-related protein R-Ras	RRAS	4492	19.772	19.8351	NaN	NaN	19.5709	20.0607	19.2212	19.5543	19.1633	19.5595	NaN	19.381	NaN
+	1.92971	0.372434	U6 snRNA-associated Sm-like protein LSm8	LSM8	3415	20.4207	20.2205	20.2604	20.4149	20.6303	20.475	20.0803	19.9732	19.6109	20.0735	20.0643	20.5109	19.9053
+	1.93109	-0.240026	Ras-related C3 botulinum toxin substrate 2	RAC2	4565	21.7822	21.6657	21.7395	21.4504	21.8989	21.7294	21.9714	22.1672	22.0677	21.7612	21.9062	21.83	21.9536
+	1.93171	0.717638	Transmembrane protein 2	TMEM2	7262	20.1478	20.3227	20.2801	20.1686	20.3183	20.3397	19.9971	19.8068	19.5468	18.3236	19.4339	19.9111	19.7973
+	1.93308	0.257445	S-adenosylmethionine synthase isoform type-2	MAT2A	4771	21.7418	21.9233	21.8957	22.0408	21.9607	21.9686	21.3451	21.906	21.6305	21.5364	21.7492	21.6696	21.8138
+	1.93379	0.268631	BRCA1-A complex subunit BRE	BRE	3510	19.9327	19.8436	19.7442	19.7219	19.878	19.8027	19.674	19.7029	19.8767	19.4231	19.3243	19.4945	19.3677
+	1.9374	-0.21169	Putative ATP-dependent RNA helicase DHX30	DHX30	3712	21.9377	21.9999	21.882	NaN	NaN	NaN	22.2422	22.201	22.2873	22.0378	22.0623	22.1903	22.04
+	1.9453	-0.438457	DDRGK domain-containing protein 1	DDRGK1	6514	20.7587	21.1587	20.6641	20.3187	20.4315	21.0309	21.0881	21.0716	21.3531	21.3513	21.1156	21.3191	20.8601
+	1.94582	-0.475224	Endonuclease domain-containing 1 protein	ENDOD1	4252	20.1127	NaN	20.6645	20.6767	NaN	NaN	20.8189	20.8755	20.9857	20.793	21.1118	20.9165	21.2176
+	1.95849	-0.209385	Pseudouridylate synthase 7 homolog	PUS7	6577	20.0617	19.9046	NaN	19.9837	19.9272	19.8018	20.21	20.3632	20.0087	20.1268	20.0061	20.1023	20.1992
+	1.96338	-0.5884	H/ACA ribonucleoprotein complex subunit 2	NHP2	7117	20.6517	20.5813	20.4608	NaN	NaN	NaN	21.1901	20.6394	20.8728	21.4104	21.2743	21.2425	21.4415
+	1.96361	-0.548339	39S ribosomal protein L27, mitochondrial	MRPL27	3198	20.6641	NaN	20.7102	NaN	21.1569	20.8135	21.2898	21.7459	21.7118	21.6121	21.0966	21.0943	21.1411
+	1.96363	0.36909	Cytochrome c	CYCS	3050	22.2663	22.326	22.4004	22.5137	22.5374	22.531	22.0869	21.8819	21.6864	21.8285	22.4043	22.3687	22.1636
+	1.96498	0.576584	Neprilysin	MME	646	NaN	19.3441	19.013	19.7763	19.5796	NaN	18.5389	18.7799	18.9226	NaN	19.0201	19.1643	18.6842
+	1.96537	0.467833	Alpha-endosulfine	ENSA	382	19.4141	19.4584	19.4589	19.5774	19.6416	19.8866	19.2284	NaN	18.9424	18.6566	19.2835	19.4141	NaN
+	1.96663	-0.508414	ATPase family AAA domain-containing protein 1	ATAD1	6205	20.0374	20.237	20.388	NaN	NaN	NaN	20.7202	21.1076	20.8818	20.8673	20.4546	20.5176	20.5554
+	1.97502	-0.336981	Apoptosis regulator BAX	BAX	5361	20.8882	20.8899	20.911	20.5095	20.6443	20.8967	20.7594	21.0595	21.2211	21.2947	20.9377	21.2655	21.3505
+	1.97655	-0.290952	Putative RNA-binding protein Luc7-like 2	LUC7L2	189	21.3451	21.3836	21.6942	21.3818	21.2803	21.3476	21.7029	21.7202	21.8042	21.3527	21.5545	21.8615	21.8787
+	1.97694	0.262948	UPF0687 protein C20orf27	C20orf27	6822	20.2973	NaN	NaN	NaN	20.4566	20.181	19.9186	19.9776	19.9383	20.1875	20.1482	20.0618	20.1088
+	1.97699	-0.214733	Histone-binding protein RBBP7	RBBP7	5681	21.5219	21.7728	21.9373	21.7587	21.9317	21.719	21.9457	22.1069	22.057	22.0428	21.8507	21.8853	22.0297
+	1.97981	-0.27079	Protein disulfide-isomerase TMX3	TMX3	6532	20.6235	20.915	20.8113	20.5349	20.4603	20.4738	20.9741	20.6667	20.9642	20.9647	20.8175	21.0545	20.9091
+	1.98254	-0.324714	Serine/threonine-protein kinase N2	PKN2	5676	20.3526	20.4115	20.6369	20.3111	20.0689	20.379	20.7111	20.8894	20.9637	20.6508	20.5308	20.4009	20.6463
+	1.98299	0.218933	Calpain small subunit 1	CAPNS1	240	23.0381	23.0569	22.944	23.3481	23.2605	23.2124	23.1117	22.8961	22.8801	22.8098	22.929	22.9906	22.8535
+	1.98471	-0.362378	Chitobiosyldiphosphodolichol beta-mannosyltransferase	ALG1	6702	20.013	20.1921	19.9888	19.5877	19.5298	19.8261	20.252	20.0849	20.526	20.2587	20.2506	20.0642	20.094
+	1.98711	0.43668	Protein scribble homolog	SCRIB	273	20.3935	20.3837	20.359	20.5162	20.5038	20.7128	20.0953	19.5892	19.8901	20.6047	20.2019	20.0855	19.8237
+	1.99287	-0.362785	Splicing factor 3B subunit 6	SF3B6	7422	20.8043	20.9702	NaN	20.8252	20.6096	20.8997	21.1456	21.1517	21.3254	21.4673	20.9315	20.8709	21.3997
+	1.99304	0.275466	Eukaryotic translation initiation factor 3 subunit K	EIF3K	7219	21.5775	21.5245	21.5102	21.3056	21.7591	21.6313	21.1608	21.5413	21.0772	21.4543	21.2998	21.2182	21.1797
+	1.99464	0.205621	Chloride intracellular channel protein 4	CLIC4	7511	23.7122	23.7669	23.6639	23.9389	23.963	24.0092	23.7279	23.4794	23.6754	23.5529	23.7143	23.686	23.6212
+	1.9954	-0.309236	V-type proton ATPase subunit G 1	ATP6V1G1	4166	21.4364	21.4958	21.4075	21.5469	21.5491	21.3906	22.0638	21.7668	21.9368	21.9979	21.6712	21.6177	21.4078
+	2.00428	0.422946	Volume-regulated anion channel subunit LRRC8E	LRRC8E	5883	18.6884	NaN	NaN	18.8078	18.5031	18.9174	18.375	17.9752	18.1004	18.6307	18.4596	18.359	18.2437
+	2.00645	0.507055	Tissue factor	F3	4545	22.0961	22.1563	21.9181	22.2331	22.1641	22.1192	21.6926	20.8277	21.3899	21.8703	21.8996	21.8319	21.74
+	2.00699	-0.208588		HLA-C	321	23.9559	24.0526	24.1294	23.8662	24.0535	24.1607	24.1757	24.3504	24.354	24.1181	24.0526	24.3721	24.2919
+	2.01402	0.387752	Unconventional myosin-XVIIIa	MYO18A	6363	20.4714	20.1159	20.6985	20.6407	20.4435	20.7912	19.9673	19.8546	20.1846	20.1238	20.3555	20.4373	20.0507
+	2.01906	-0.188219	Thymidine kinase, cytosolic;Thymidine kinase	TK1	4380	21.7692	21.7741	21.7213	21.6071	21.7556	21.6079	21.9497	21.8919	21.9959	22.0419	21.8121	21.9086	21.6585
+	2.01926	-0.350667	PHD finger-like domain-containing protein 5A	PHF5A	5995	21.0107	21.1332	21.3028	20.9326	20.9184	20.9293	21.6639	21.642	21.5535	21.3097	21.0564	21.1978	21.2962
+	2.02366	0.209252	Serine/threonine-protein phosphatase 4 catalytic subunit;Serine/threonine-protein phosphatase	PPP4C	5126	20.8394	20.6942	20.8681	20.7421	20.9594	20.96	20.7368	20.5278	20.7094	20.4827	20.8224	20.5242	20.639
+	2.0265	-0.18875	Protein SEC13 homolog	SEC13	5096	21.8114	21.6757	21.4981	21.6714	21.5815	21.7738	21.8378	21.7409	21.8264	22.0397	21.9275	21.8568	21.7727
+	2.03005	0.674069	Annexin;Annexin A6	ANXA6	3251	22.1754	22.1549	21.8498	22.5967	22.4004	21.9741	21.5034	21.1304	20.9368	21.8393	22.3255	21.3936	21.4957
+	2.03164	0.512391	Protein phosphatase 1 regulatory subunit 12A	PPP1R12A	3986	19.9157	20.4251	20.7131	20.586	20.2417	20.293	20.1644	20.1682	20.0074	19.5634	19.4515	19.9916	19.6038
+	2.03382	-0.554683	Epoxide hydrolase 1	EPHX1	4422	21.3515	20.7642	21.2185	20.3169	20.8538	20.384	20.9861	21.5496	21.289	21.4845	21.4595	21.3677	21.4501
+	2.0393	-0.526372	Probable ATP-dependent RNA helicase DDX56	DDX56	7136	19.5386	19.3982	19.0106	NaN	NaN	NaN	20.1623	19.568	19.8322	19.9408	19.9645	19.7966	19.6308
+	2.04168	-0.839527	Hexokinase-2;Hexokinase	HK2	5047	20.9742	20.7342	20.8072	19.2139	20.4496	19.8688	21.4573	21.2911	21.2522	21.2925	20.8899	21.0669	21.016
+	2.04295	-0.337115	Redox-regulatory protein FAM213A	FAM213A	6692	19.7202	19.6539	19.7894	19.5996	NaN	19.3964	19.9062	20.0454	19.771	20.0188	20.3449	19.9065	19.7903
+	2.05103	0.190645	Prolyl 4-hydroxylase subunit alpha-1	P4HA1	4544	21.6574	21.6459	21.8152	21.4514	21.4138	21.4766	21.3912	21.4049	21.339	21.4414	21.4101	21.3495	21.3664
+	2.05287	0.224017	Caveolin;Caveolin-1	CAV1	3322	23.4404	23.4772	23.5792	23.7542	23.5594	23.6175	23.313	23.2852	23.2019	23.1904	23.4016	23.5526	23.4864
+	2.06569	-0.353414	3-ketodihydrosphingosine reductase	KDSR	3861	20.4035	20.8538	20.5148	NaN	NaN	NaN	20.9343	20.9303	21.1241	20.9403	21.0015	20.7781	20.9002
+	2.06622	0.383955	NAD(P)H-hydrate epimerase	APOA1BP	6216	20.9557	20.9112	20.6755	20.8276	20.6986	21.2053	20.2384	20.443	20.286	20.3805	20.8611	20.7498	20.5064
+	2.06966	-0.383121	Importin-11	IPO11	7269	19.4931	18.7299	19.3099	19.4155	19.0394	19.1375	19.6633	19.6036	19.8169	19.4338	19.5508	19.508	19.4183
+	2.08082	-0.391743	Cleft lip and palate transmembrane protein 1-like protein	CLPTM1L	6540	20.4559	NaN	20.4298	19.8793	20.2054	NaN	20.7425	20.5595	20.5206	20.8347	20.7091	20.5631	20.5109
+	2.084	-0.276115	Retinoblastoma-binding protein 5	RBBP5	5616	19.455	19.4842	19.6493	NaN	NaN	NaN	19.741	19.8288	19.8036	20.0213	19.7507	19.6414	19.8525
+	2.09377	0.206514	AP-1 complex subunit mu-2	AP1M2	7526	20.6649	20.6793	20.8599	20.6841	20.9269	20.8481	20.6295	20.5874	20.6471	20.5096	20.5433	20.3596	20.7183
+	2.09592	-0.319736	RNA-binding protein EWS	EWSR1	961	21.9244	21.8452	22.1532	21.8202	21.876	22.0243	22.2742	22.421	22.5837	22.1586	22.0021	22.0317	22.3507
+	2.09632	-0.287891	Eukaryotic translation initiation factor 2D	EIF2D	4870	18.933	19.0583	18.9194	19.3075	NaN	19.1342	19.4665	19.1987	19.3379	19.518	19.3833	19.1443	19.4599
+	2.09834	0.755111	Thymosin beta-4;Hematopoietic system regulatory peptide	TMSB4X	5193	NaN	23.3695	23.4496	24.1844	24.271	23.8382	23.0725	23.2315	22.9302	22.2921	23.2611	23.264	23.4206
+	2.09989	-0.677348	Ubiquitin-conjugating enzyme E2 D1;Ubiquitin-conjugating enzyme E2 D4	UBE2D1;UBE2D4	5027	20.729	20.4148	20.5428	21.1288	20.6077	20.2901	21.2996	21.4168	21.2938	21.8838	21.6923	20.7812	20.706
+	2.10253	0.259922	Diablo homolog, mitochondrial	DIABLO	7025	21.6499	21.4896	21.9179	21.7743	21.7479	21.8145	21.3506	21.6307	21.3374	21.7079	21.4317	21.4341	21.4146
+	2.10288	0.266009	Proto-oncogene tyrosine-protein kinase Src	SRC	4533	20.4473	20.2926	20.3207	20.5556	20.6565	20.6449	20.3169	20.2	20.2998	20.2292	20.3717	20.1744	19.9498
+	2.11091	0.245571	Actin-related protein 2/3 complex subunit 4	ARPC4-TTLL3;ARPC4	3526	22.4927	22.2843	22.4279	22.4948	22.6225	22.514	21.9844	22.2583	22.2468	22.371	22.3733	22.049	22.3071
+	2.11278	0.230814	Cytoplasmic dynein 1 intermediate chain 2	DYNC1I2	5457	21.7461	21.616	21.4855	21.9114	21.8185	21.5775	21.5623	21.4169	21.4827	21.3984	21.4129	21.6036	21.355
+	2.12228	0.269557	14 kDa phosphohistidine phosphatase	PHPT1	7044	21.9858	NaN	NaN	22.3761	22.1024	22.0553	21.9306	21.8932	21.7709	21.7314	21.7961	21.9899	21.9103
+	2.12336	0.70749	Ubiquitin-fold modifier 1	UFM1	5165	NaN	20.5523	20.0904	20.9489	20.8361	20.7195	19.7892	NaN	NaN	NaN	19.9458	20.1901	19.7627
+	2.13101	0.385986	Abl interactor 1	ABI1	153	20.0571	20.2343	20.7697	20.4438	20.6214	20.2689	19.8555	20.0231	20.1302	19.7431	20.0935	20.0978	20.1493
+	2.13213	0.727497	Titin	TTN	180	21.3343	21.1879	21.3497	21.6493	21.2679	21.3026	20.6864	20.7723	20.9579	NaN	19.7621	NaN	20.9269
+	2.13443	0.264481	Aldose reductase	AKR1B1	4564	21.1817	21.4216	21.2942	21.6678	21.6789	21.6152	21.1774	21.1632	21.2364	21.1615	21.2484	21.2348	21.2629
+	2.14174	0.394558	Trophoblast glycoprotein	TPBG	5495	20.6979	20.3426	20.193	20.3299	20.6297	20.5165	19.983	19.7207	19.8715	20.0817	20.4011	20.2788	20.0625
+	2.14513	0.58861	Protein CutA	CUTA	4143	20.5608	20.5953	20.0802	20.8968	21.0359	20.7602	20.0194	19.9446	19.6539	19.9236	20.6277	20.292	20.0026
+	2.14595	-0.216345	Cellular nucleic acid-binding protein	CNBP	5199	22.9034	22.9967	22.7583	22.9203	22.965	22.798	23.1844	23.2534	23.2362	23.0899	22.891	23.1191	22.9724
+	2.15807	-0.703974	Laminin subunit alpha-3	LAMA3	184	20.4861	20.6062	20.5984	19.372	19.6273	20.2831	21.1737	20.9152	20.8135	20.9788	20.7703	20.6146	20.797
+	2.16237	-0.661964	Long-chain-fatty-acid--CoA ligase 1	ACSL1	3261	20.3512	NaN	20.4754	19.6021	20.1903	NaN	20.9037	21.1269	20.7402	20.9221	21.0371	20.488	20.499
+	2.16271	-0.591383	G2 and S phase-expressed protein 1	GTSE1	7146	18.3709	18.8807	NaN	18.5343	18.4722	19.1212	19.809	19.1666	19.3762	19.1245	18.9359	19.3772	19.0813
+	2.1667	-0.402381	Adenosine 3-phospho 5-phosphosulfate transporter 1	SLC35B2	6265	20.8033	20.9623	21.1129	20.6035	20.4675	20.4049	21.0691	21.3076	21.2473	21.0515	20.8929	21.0887	21.2397
+	2.17109	0.319976	Eukaryotic translation initiation factor 4E	EIF4E	4417	21.8295	21.94	21.8135	22.0757	22.0026	22.0173	21.2602	21.8211	21.5641	21.7361	21.5258	21.5824	21.8955
+	2.17132	-0.183257	Tubulin--tyrosine ligase-like protein 12	TTLL12	5527	21.8703	21.7922	21.6657	21.8858	21.8242	21.7258	21.9573	21.8685	21.9222	22.1945	21.969	22.0305	21.8988
+	2.18092	-0.267967	Extended synaptotagmin-2	ESYT2	3710	20.8354	20.594	20.6609	20.5852	20.6003	20.4042	20.8061	20.7413	20.8566	21.0839	21.0712	20.8985	20.7115
+	2.18322	-0.382639	Serine palmitoyltransferase 1	SPTLC1	849	20.7162	20.9567	21.1275	20.6439	20.4663	20.493	21.1292	21.3379	21.0625	20.9209	21.0032	21.1056	21.2567
+	2.18386	0.358074	Mediator of RNA polymerase II transcription subunit 17	MED17	379	19.9718	19.6351	19.5842	20.0874	20.2374	19.9802	19.5005	19.3473	19.6412	19.6235	19.4985	19.6575	19.6371
+	2.1887	0.371234	TLD domain-containing protein 1	TLDC1	5907	20.9269	20.8651	20.6616	21.1024	21.3271	21.1675	20.3333	20.5827	20.6353	20.7007	20.6117	20.7732	20.8235
+	2.19358	0.403571	Nucleosome assembly protein 1-like 1	NAP1L1	3447	23.5907	23.7538	23.3264	23.5274	23.7271	23.6152	23.1952	22.8268	22.8517	23.4283	23.3586	23.4397	23.2054
+	2.1937	-0.903437	Alanine--tRNA ligase, mitochondrial	AARS2	5768	19.8309	20.0446	19.6451	NaN	19.0068	18.3997	20.3307	20.371	20.6483	20.1933	20.1192	20.1317	20.2278
+	2.19459	-0.202545	ADP-ribosylation factor 5	ARF5	5282	24.1189	23.9635	23.8935	24.0628	24.0151	24.0145	24.3451	24.3126	24.3219	24.2727	24.057	24.0523	24.1359
+	2.19811	-0.685999	Lamina-associated polypeptide 2, isoforms beta/gamma;Thymopoietin;Thymopentin	TMPO	4881	22.3852	22.187	22.0674	21.1811	21.3938	21.5963	22.4936	22.4959	22.5453	22.9271	22.4252	22.1512	22.3763
+	2.19813	0.298639	High affinity cationic amino acid transporter 1	SLC7A1	4765	20.4858	20.6571	20.5135	20.666	20.5895	20.8811	20.2473	20.1371	20.3996	20.6225	20.298	20.4625	20.1677
+	2.20742	-0.845015	Parafibromin	CDC73	5893	19.5045	19.9013	18.8779	NaN	NaN	NaN	20.2499	20.1464	20.0316	20.5881	20.5305	19.9635	20.4004
+	2.21149	-0.345347	Alcohol dehydrogenase class-3	ADH5	4519	22.4818	22.3782	22.5132	22.3569	22.5461	22.6006	22.6875	22.9476	23.1321	22.9637	22.835	22.4037	22.8041
+	2.21594	-0.443519	General transcription factor 3C polypeptide 5	GTF3C5	7489	NaN	NaN	19.3752	19.3102	19.1661	18.9938	19.8616	19.5818	19.7558	19.9773	19.4547	19.4391	19.5136
+	2.21912	0.289007	Sedoheptulokinase	TRPV1;SHPK	200	NaN	19.8553	19.97	19.9185	20.2624	20.1155	NaN	19.8089	19.7605	19.5992	19.7004	19.883	19.66
+	2.22345	-0.555546	Tissue alpha-L-fucosidase	FUCA1	4372	19.0101	18.7843	19.0497	NaN	18.926	NaN	19.6278	19.031	19.322	19.6582	19.7591	19.8161	19.2723
+	2.22752	0.579174	6-phosphogluconolactonase	PGLS	4282	20.5683	19.9866	19.8793	20.7471	20.4904	20.5334	19.4213	19.7375	19.7112	19.7326	20.0106	19.6605	20.2447
+	2.22864	0.371079	UBX domain-containing protein 1	UBXN1	3406	22.118	22.3961	22.1018	22.2301	21.988	21.8983	21.7991	21.5785	21.8769	22.1423	21.5203	21.6618	21.6779
+	2.24268	-0.453457	Transmembrane and TPR repeat-containing protein 3	TMTC3	5961	20.5778	20.0006	20.3253	19.9566	20.0427	20.2316	21.0224	20.786	20.3748	20.653	20.4137	20.7859	20.4621
+	2.24665	-0.475878	Lysophospholipid acyltransferase 7	MBOAT7	6561	22.4118	22.2119	22.1493	21.7326	21.7821	21.8866	22.5455	22.8676	22.6042	22.6701	22.2976	22.3136	22.2359
+	2.25128	-0.659407	Protein odr-4 homolog	ODR4	5795	20.0234	19.9728	NaN	19.3393	19.1703	NaN	19.9742	20.3306	20.4383	20.5177	20.2803	20.1545	20.3054
+	2.25658	-0.348214	Aspartyl/asparaginyl beta-hydroxylase	ASPH	5397	22.6249	22.6487	22.5499	22.1068	22.2699	22.129	22.7295	22.8381	22.7846	22.7072	22.5994	22.8516	22.6445
+	2.26569	-0.555034	Magnesium transporter protein 1	MAGT1	32	20.8334	21.0476	21.2131	20.7341	20.5357	NaN	21.334	21.3323	21.7075	21.6287	21.27	20.9944	21.7278
+	2.2672	-0.310557	Mitochondrial import inner membrane translocase subunit Tim17-B	TIMM17B	864	19.6479	19.6014	19.4037	NaN	NaN	NaN	19.8431	19.8461	19.8789	19.8634	20.09	19.7994	19.71
+	2.26881	-0.440626	AP-3 complex subunit delta-1	AP3D1	3962	20.2379	20.1255	19.9401	19.4484	20.001	19.6028	20.1857	20.4434	20.3856	20.389	20.2255	20.1824	20.5211
+	2.26993	0.435953	Choline transporter-like protein 1	SLC44A1	6332	20.2963	NaN	20.2225	20.0588	20.0308	20.2137	19.6894	NaN	19.5694	NaN	NaN	NaN	19.9266
+	2.27021	-0.452003	Mitochondrial import inner membrane translocase subunit Tim9	TIMM9	7481	21.1117	21.0716	21.1757	20.4877	NaN	20.7055	21.3504	21.3972	21.4008	21.5208	21.111	21.263	21.4939
+	2.27244	-0.239357	BolA-like protein 2	BOLA2	6880	22.912	23.0532	23.2292	22.9908	22.9655	23.1307	23.3835	23.3834	23.4822	23.1899	23.1266	23.1991	23.2391
+	2.27286	0.60434	Ras-related protein Rap-1A	RAP1A	5207	21.3056	21.1076	21.3947	21.5728	21.5203	21.5637	20.521	20.1951	21.0407	21.162	21.1461	20.5011	21.0791
+	2.27387	0.207407	F-actin-capping protein subunit alpha-2	CAPZA2	4927	23.4028	23.3774	23.5381	23.4764	23.4373	23.4359	23.0941	23.5213	23.2064	23.2199	23.2285	23.2474	23.1431
+	2.27547	-0.581562	Protein FAM136A	FAM136A	6441	20.2112	20.3121	20.2298	20.0423	20.0435	19.1339	20.6379	20.7029	20.6402	20.4122	20.5485	20.565	20.5325
+	2.27599	0.482116	Protein DDI1 homolog 2	DDI2	5824	20.0871	20.2568	20.1538	20.4168	20.2803	20.4079	19.4427	19.7594	20.0405	19.9744	20.0771	19.9383	19.2626
+	2.28605	-0.382995	Small nuclear ribonucleoprotein Sm D1	SNRPD1	5190	22.4563	22.5272	22.655	22.4386	22.7025	22.6352	23.2757	23.0484	23.2242	22.8123	22.5782	22.8043	22.9218
+	2.28939	-0.410548	Rhotekin	RTKN	6698	NaN	NaN	20.3394	NaN	20.4644	20.1246	20.4377	20.7764	20.6981	20.9169	20.7054	20.8274	20.6782
+	2.29045	-0.280338	Deoxycytidine kinase	DCK	3221	20.6058	20.7481	20.3993	20.6785	20.5798	20.6007	20.837	20.8378	20.9822	21.066	20.9403	20.5582	20.9551
+	2.29174	0.229424	BRISC complex subunit Abro1	FAM175B	5584	18.959	19.3801	19.2336	19.3197	19.2135	19.2451	19.0375	19.0904	19.0502	18.8535	18.885	18.9987	19.0549
+	2.29607	0.457128	40S ribosomal protein S15	RPS15	201	22.3732	22.8365	22.8452	23.0476	22.9628	22.7521	22.7334	22.2628	22.258	22.4174	21.9527	22.4435	22.3526
+	2.29776	0.505033	Myc box-dependent-interacting protein 1	BIN1	3939	24.8186	24.7517	24.3986	24.9916	24.7572	24.1261	23.9127	24.3009	24.2553	24.3842	24.2043	24.014	23.8778
+	2.29784	-0.483971	Lanosterol synthase	LSS	4940	19.7482	19.5571	19.6281	NaN	NaN	19.0634	20.184	19.9593	20.1122	19.8561	20.0773	19.8882	19.8051
+	2.30177	-0.487588	Translocating chain-associated membrane protein 1	TRAM1	3569	20.4789	20.346	20.121	19.9329	19.8671	19.6218	20.5005	20.7885	20.7967	20.4526	20.3487	20.52	20.4351
+	2.3036	-0.773095	Pinin	PNN	6875	NaN	20.4854	20.6737	NaN	NaN	19.7173	21.0311	21.2413	21.0572	21.2125	21.2135	20.8328	20.8682
+	2.30947	-0.177945	Serine/threonine-protein phosphatase PP1-beta catalytic subunit;Serine/threonine-protein phosphatase	PPP1CB	5174	22.0426	22.0777	22.0805	22.0627	22.0617	22.1967	22.1149	22.3405	22.3583	22.3895	22.2112	22.3115	22.1286
+	2.31017	-0.384371	Ceramide synthase 2	CERS2	6492	21.0313	20.9353	NaN	20.8841	20.7197	NaN	21.0685	21.5054	21.4697	21.3061	21.0752	21.1554	21.3585
+	2.3149	0.276514	Aldehyde dehydrogenase family 16 member A1	ALDH16A1	6128	20.0239	20.1067	20.1274	NaN	20.039	20.1014	NaN	NaN	NaN	NaN	19.6953	19.9567	19.7575
+	2.31953	0.187764	Serine hydroxymethyltransferase, cytosolic	SHMT1	4801	21.2874	21.2933	21.3189	21.3915	21.4728	21.3682	20.9794	21.1962	21.2724	21.287	21.1403	21.068	21.2298
+	2.33656	0.385271	Epidermal growth factor receptor substrate 15	EPS15	4885	19.5699	NaN	19.3049	NaN	19.4863	NaN	19.0335	19.0559	19.0277	19.044	19.3864	18.9323	18.9992
+	2.33827	-0.193959	Ataxin-10	ATXN10	7205	21.6811	21.7296	21.797	21.5609	21.6069	21.5364	21.9278	21.8963	21.9776	21.8677	21.7689	21.7372	21.7461
+	2.3414	-0.459252	Nitric oxide synthase-interacting protein	NOSIP	7412	20.2906	20.35	20.1323	NaN	20.0519	20.2343	20.6058	20.2643	20.4049	20.9645	20.811	20.9087	20.7383
+	2.34507	0.305888	60S acidic ribosomal protein P1	RPLP1	4404	25.1982	25.1384	24.8527	24.7621	24.9822	25.0743	24.8354	24.4228	24.6785	24.7723	24.7692	24.7818	24.608
+	2.34732	0.573745	E3 ubiquitin-protein ligase UBR1	UBR1	6099	19.8884	19.9599	19.9965	19.9811	20.1561	20.0703	18.6754	19.7946	19.6425	19.3013	19.6692	19.6466	19.3152
+	2.3533	-0.307064	Serine/threonine-protein phosphatase 2A 65 kDa regulatory subunit A beta isoform	PPP2R1B	4757	20.4426	20.6886	20.5223	20.6358	20.8914	20.6632	20.9829	20.8301	20.8464	20.8048	20.9671	21.2616	20.9411
+	2.35712	0.802899	Ubiquitin-conjugating enzyme E2 K	UBE2K	3210	19.9395	19.7286	19.9944	20.456	20.2386	19.7001	19.4129	NaN	NaN	NaN	18.9746	NaN	19.2324
+	2.36453	-0.342464	Cyclin-dependent kinase 4	CDK4	4520	20.1096	20.019	20.3092	20.2613	20.0847	20.2581	20.4031	20.8244	20.6073	20.5148	20.5219	20.1497	20.5916
+	2.36727	-0.328912	Long-chain-fatty-acid--CoA ligase 4	ACSL4	4111	20.1253	20.4347	20.3583	20.1035	20.0535	20.4104	20.6025	20.9054	20.5192	20.5575	20.4043	20.5706	20.4762
+	2.36842	-0.360662	Minor histocompatibility antigen H13	HM13	504	23.7001	23.8743	23.8698	23.3222	23.5287	23.3557	23.8534	23.9455	24.1212	23.8741	23.9428	23.9625	24.0844
+	2.36845	-0.209178	Ras-related protein Rab-1B	RAB1B	6849	23.2879	23.4956	23.2371	23.1347	23.3681	23.4911	23.529	23.5894	23.5793	23.5807	23.5892	23.4952	23.4517
+	2.36883	-0.463598	Cytoskeleton-associated protein 5	CKAP5	5514	20.1876	20.1515	19.3263	20.0538	19.8394	19.9963	20.4354	20.1863	20.2985	20.3404	20.5265	20.4895	20.4493
+	2.36926	-0.657574	Endoplasmic reticulum-Golgi intermediate compartment protein 1	ERGIC1	6412	20.3688	20.2037	20.0334	19.3833	19.8193	19.3568	20.2633	20.3358	20.3288	20.5209	20.5619	20.8222	20.7963
+	2.37268	-0.792118	Mitochondrial chaperone BCS1	BCS1L	7375	19.9121	19.9973	19.2956	18.9211	NaN	NaN	20.4331	20.1948	20.0335	20.4316	20.3867	20.5789	20.2069
+	2.37352	-0.530103	Activating signal cointegrator 1 complex subunit 3	ASCC3	6155	19.6092	19.8692	19.9678	19.9513	19.2266	20.0684	20.0804	20.6614	20.2969	20.4199	20.2182	20.4542	20.0543
+	2.378	0.302457	Endothelial differentiation-related factor 1	EDF1	4140	21.2576	21.3581	21.5751	21.511	21.5277	21.6565	21.3458	21.1538	21.0009	21.034	21.0786	21.4	21.2367
+	2.37815	-0.486072	U2 small nuclear ribonucleoprotein B	SNRPB2	4451	20.827	20.6721	20.6803	20.3909	20.5211	20.535	21.0664	21.4332	21.3226	20.7147	20.9285	20.7741	21.3938
+	2.38448	-0.506876	ATPase WRNIP1	WRNIP1	6601	19.5735	19.603	20.0482	NaN	NaN	NaN	20.3896	20.1912	20.1376	20.4669	20.2491	20.2766	20.0281
+	2.39518	-0.338629	Charged multivesicular body protein 1a	CHMP1A	617	20.7458	20.6013	20.9265	20.5015	20.3768	20.5327	20.8752	20.8066	20.8558	20.8776	21.2153	21.0228	21.0158
+	2.39774	0.437271	Formin-like protein 1	FMNL1	4298	NaN	19.8406	19.5805	NaN	NaN	19.864	19.4519	19.5692	19.2193	19.2555	19.4356	19.1721	19.1674
+	2.40284	0.806477	Nuclear transport factor 2	NUTF2	5167	21.9598	22.1193	21.8406	22.4011	22.3701	22.4253	21.3884	20.5186	20.9708	21.477	21.6544	21.9872	21.6605
+	2.403	-0.415329	Oxysterol-binding protein-related protein 8;Oxysterol-binding protein	OSBPL8	6803	19.5588	19.1509	19.4558	NaN	NaN	NaN	19.9223	20.0083	19.7923	19.6862	19.6702	19.8031	19.7444
+	2.40573	-0.478448	Translocation protein SEC63 homolog	SEC63	7245	20.8888	21.0891	20.7437	20.5375	20.5215	20.2878	21.0469	21.4202	21.1916	21.321	21.1813	20.868	21.0666
+	2.40925	-0.403728	Lipoma-preferred partner	LPP	90	20.2222	20.4282	20.6432	21.0007	20.4873	20.6828	21.0038	21.1485	21.0805	21.0251	20.793	20.9144	20.9026
+	2.42004	0.343607	LIM and senescent cell antigen-like-containing domain protein 1	LIMS1	285	NaN	20.4388	20.2006	20.2532	20.254	NaN	19.9429	19.9046	19.6938	20.0771	19.9406	20.1859	19.8564
+	2.42023	0.28855	MOB kinase activator 1A;MOB kinase activator 1B	MOB1A;MOB1B	6932	NaN	NaN	20.978	20.9224	21.135	21.0996	20.8838	20.5663	20.5979	20.8207	20.7603	20.8769	20.7105
+	2.4336	0.48	Ubiquilin-1	UBQLN1	7333	21.1134	21.1636	NaN	21.3009	20.9951	21.0125	20.4977	20.8583	20.57	20.7816	20.9902	20.2044	20.5575
+	2.43396	-0.230131	ATP-dependent RNA helicase DDX19A	DDX19A	3465	22.0157	21.9998	21.7265	21.909	21.8907	21.7514	22.2383	22.0233	22.1216	22.1758	22.1727	21.9277	22.1268
+	2.43616	-0.643386	ATP synthase-coupling factor 6, mitochondrial	ATP5J	943	22.0977	22.0035	21.9826	21.2414	NaN	NaN	22.4761	22.732	22.5218	22.5292	22.2263	22.5057	22.3317
+	2.43917	-0.252595	UPF0568 protein C14orf166	C14orf166	7369	21.8084	21.6432	21.4354	21.7812	21.6876	21.6914	22.1226	21.8767	21.908	21.7718	21.9327	22.0231	21.855
+	2.44174	-0.325623	Transmembrane protein 43	TMEM43	6712	21.3176	21.1822	21.2127	20.9143	20.7639	21.0685	21.5591	21.2838	21.2952	21.3744	21.4717	21.4863	21.3446
+	2.44205	0.172917	Leucine-rich repeat-containing protein 47	LRRC47	6147	21.1361	21.2625	21.1619	21.3279	21.4314	21.3225	21.1257	20.9973	21.1023	21.0731	21.1504	21.145	21.1118
+	2.44289	0.250791	Spermine synthase	SMS	5046	22.2004	22.0484	22.1567	22.3999	22.3433	22.3725	22.0431	21.9753	21.8407	21.9713	22.1551	22.0994	21.9343
+	2.44531	0.248902	40S ribosomal protein S17	RPS17	3681	23.0703	23.0844	22.8428	23.1333	23.0453	23.1486	22.8733	22.9223	22.6549	22.7568	22.801	22.9836	22.6446
+	2.44669	-0.555436	Bifunctional methylenetetrahydrofolate dehydrogenase/cyclohydrolase, mitochondrial;NAD-dependent methylenetetrahydrofolate dehydrogenase;Methenyltetrahydrofolate cyclohydrolase	MTHFD2	657	21.1419	21.0695	21.1841	20.4562	20.6771	20.4797	21.6171	21.4671	21.6584	21.3366	21.2876	21.1076	21.2569
+	2.45118	-0.643629	Hydroxymethylglutaryl-CoA lyase, mitochondrial	HMGCL	4828	NaN	19.6619	NaN	19.5753	19.4842	NaN	20.5374	19.7652	20.2261	20.4037	20.1929	20.3708	20.0259
+	2.45364	0.455264	Ras-related protein Rab-35	RAB35	5615	21.9344	21.9895	22.1708	22.2536	22.1015	22.2861	21.7631	21.6449	21.6586	21.5133	21.2312	21.734	22.1266
+	2.45386	-0.402734	Nucleoside diphosphate kinase 3;Nucleoside diphosphate kinase	NME3	5445	20.5483	20.0787	20.1799	NaN	NaN	NaN	20.6004	20.772	20.6339	20.6538	20.7083	20.7739	20.5596
+	2.45444	0.31859	Ubiquitin-conjugating enzyme E2 L3	UBE2L3	5243	21.9663	21.824	21.7418	22.2866	22.0425	21.9602	21.5892	21.7019	21.6929	21.5077	21.8048	21.7584	21.5066
+	2.45933	0.366286	Pre-mRNA-splicing factor CWC22 homolog	CWC22	2972	19.1193	19.1763	19.4972	19.1009	19.2926	18.8925	18.9088	18.9012	18.9127	18.9694	18.5961	18.6058	18.8006
+	2.45984	0.410723	Tetraspanin;CD151 antigen	CD151	3385	NaN	NaN	NaN	21.769	21.7135	21.6876	21.2859	21.09	21.5695	21.3409	21.1216	21.3953	21.3853
+	2.46194	-0.836771	Nuclear pore complex protein Nup107	NUP107	5119	20.0961	19.2427	19.1888	NaN	NaN	NaN	20.6357	20.3373	20.3395	20.4952	20.1	20.2594	20.2547
+	2.4678	0.300388	C-Jun-amino-terminal kinase-interacting protein 4	SPAG9	4103	20.3155	19.9607	20.3619	20.384	20.2555	20.3995	20.0386	20.0626	19.9988	19.7433	20.0222	20.1121	19.8763
+	2.47338	-0.646659	Protein transport protein Sec61 subunit beta	SEC61B	5125	23.0529	23.2574	23.3838	22.762	22.5651	22.7213	23.8776	23.881	23.8297	23.2213	23.4811	23.7342	23.2013
+	2.47383	-0.411712	Squamous cell carcinoma antigen recognized by T-cells 3	SART3	536	20.7527	20.5129	20.6809	20.6271	21.0536	20.3863	21.2195	21.0958	21.2822	21.2102	20.9578	20.9878	20.8111
+	2.48001	-0.342814	Nucleoporin p54	NUP54	881	NaN	20.2091	20.0793	20.156	20.2069	20.0697	20.5148	20.6601	20.5727	20.7494	20.3417	20.3398	20.2306
+	2.48182	-0.943229	Structural mainte0ce of chromosomes protein 1A;Structural mainte0ce of chromosomes protein	SMC1A	5563	21.5213	21.2886	21.3379	20.6003	22.4047	21.3576	22.5601	22.529	22.8543	21.9212	22.349	22.1375	22.1803
+	2.4825	-0.221841	Serine/threonine-protein kinase 3;Serine/threonine-protein kinase 3 36kDa subunit;Serine/threonine-protein kinase 3 20kDa subunit	STK3	5442	20.7239	20.9061	20.8018	20.7079	20.631	20.8614	21.1262	20.8199	20.8896	21.0035	21.0297	21.1037	20.9844
+	2.48254	0.252019	40S ribosomal protein S12	RPS12	4694	24.6345	24.539	24.5229	24.7105	24.6274	24.6763	24.1085	24.4749	24.4969	24.3832	24.2167	24.3943	24.4904
+	2.48271	0.312645	Eukaryotic translation initiation factor 4H	EIF4H	5595	21.2062	21.3352	21.1999	21.1925	21.3992	21.4233	20.8732	20.9804	21.3401	21.0401	20.9665	20.8673	20.7929
+	2.49491	-0.42534	Serum paraoxonase/arylesterase 2	PON2	286	20.6439	20.4339	20.6974	20.2892	20.2194	20.3197	21.0829	20.7895	20.4627	21.019	21.0013	20.787	20.8724
+	2.49649	-0.312212	Serine/threonine-protein phosphatase;Serine/threonine-protein phosphatase PP1-gamma catalytic subunit	PPP1CC	3501	20.768	20.2998	20.2607	20.3593	20.6378	20.6295	20.8921	20.7772	20.7702	20.7532	20.7853	20.8899	20.7652
+	2.49663	0.44025	Centrosomal protein of 55 kDa	CEP55	5732	22.5414	22.4496	22.3229	22.4728	22.5671	22.5565	21.6475	21.8783	21.9823	21.8881	22.2155	22.4387	22.2632
+	2.49902	-0.919581	1-acyl-sn-glycerol-3-phosphate acyltransferase epsilon	AGPAT5	7064	19.4343	NaN	20.053	NaN	19.4298	NaN	20.956	20.7972	20.7083	20.1235	20.2036	20.6371	20.4846
+	2.50376	-0.789857	39S ribosomal protein L45, mitochondrial	MRPL45	118	19.894	19.8928	20.9754	NaN	20.0299	19.8244	21.0953	20.5615	20.9995	21.1771	20.9184	20.6841	20.9562
+	2.50442	0.301574	cAMP-dependent protein kinase catalytic subunit alpha;cAMP-dependent protein kinase catalytic subunit beta;cAMP-dependent protein kinase catalytic subunit gamma	PRKACA;PRKACB;KIN27;PRKACG	682	19.5453	19.7963	19.6739	19.887	19.7857	20.0021	19.3861	19.3338	19.4622	19.3537	19.5537	19.6242	19.6473
+	2.50669	-0.624829	Probable asparagine--tRNA ligase, mitochondrial	NARS2	6520	19.7409	19.9572	19.9659	NaN	19.5688	NaN	20.8711	20.6208	20.4111	20.5347	20.1899	20.0497	20.3539
+	2.50994	0.306176	Sorting nexin-5	SNX5	7496	19.9101	19.8366	19.9597	20.0776	20.2778	20.296	19.633	19.7379	19.7391	19.7657	19.9295	19.7073	19.7617
+	2.51249	-0.335897	Peptidyl-prolyl cis-trans isomerase F, mitochondrial	PPIF	4758	21.9332	21.9132	21.5743	21.6938	21.6784	21.6526	22.1567	21.9387	21.9079	22.2135	22.2989	21.8655	22.1565
+	2.51363	0.401198	Eukaryotic translation initiation factor 3 subunit F	EIF3F	3631	21.8714	21.873	21.8305	21.9545	21.9914	22.0939	21.204	21.6544	21.6977	21.7064	21.5332	21.185	21.7614
+	2.51883	0.668296	Serine/threonine-protein phosphatase 2A activator	PPP2R4	5612	20.3508	19.6081	19.357	20.3976	20.2896	19.9055	19.5395	19.3056	19.1383	19.1883	19.4405	19.1353	19.4678
+	2.52399	0.175905	Platelet-activating factor acetylhydrolase IB subunit alpha	PAFAH1B1	4892	21.7104	21.8606	21.8917	21.998	21.8649	21.9348	21.7128	21.6684	21.6937	21.5741	21.7078	21.8058	21.7432
+	2.52965	0.43116	SLIT-ROBO Rho GTPase-activating protein 2;SLIT-ROBO Rho GTPase-activating protein 2C	SRGAP2;SRGAP2C	2996	20.0925	20.2253	19.7536	20.4104	20.3318	20.3895	19.8277	19.7652	19.5467	19.6192	19.9124	19.9942	19.7201
+	2.53325	0.309279	Protein S100;Protein S100-A6	S100A6	4415	26.1135	26.2559	26.3572	26.2573	26.2528	26.3524	25.9758	25.9931	25.9216	25.5894	25.9692	26.1669	26.073
+	2.53635	-0.673743	39S ribosomal protein L28, mitochondrial	MRPL28	5427	19.8542	20.1476	19.7438	NaN	NaN	NaN	21.0236	20.6446	20.707	20.3669	20.321	20.5875	20.472
+	2.53732	0.421464	Ribulose-phosphate 3-epimerase	RPE	6427	20.811	20.9257	20.6981	20.8887	20.9753	20.8471	20.2733	20.0449	20.3231	20.5457	20.7511	20.7235	20.3917
+	2.53865	0.614803	Catenin alpha-2	CTNNA2	4706	22.1283	22.0576	21.8414	22.156	22.0656	22.242	21.2622	21.3242	21.5543	22.2086	21.6075	21.1402	21.1721
+	2.54042	-0.221952	NEDD8-conjugating enzyme Ubc12	UBE2M	5142	21.9202	22.0342	22.1893	22.0385	21.9361	22.0049	22.1984	22.2698	22.4645	22.1768	22.111	22.2528	22.2241
+	2.54546	0.25329	Inverted formin-2	INF2	618	19.9526	19.9452	19.9302	20.2187	20.1454	20.2833	19.8924	19.9047	19.7092	19.888	19.8045	19.7484	19.8344
+	2.54863	0.702435	Mitotic interactor and substrate of PLK1	MISP	6087	19.6063	19.6446	19.5643	NaN	NaN	19.439	19.0604	19.1576	18.1611	18.98	18.7733	18.892	19.0034
+	2.55109	0.175802	Polyadenylate-binding protein-interacting protein 1	PAIP1	3214	20.96	20.8922	20.8563	20.9716	20.9718	20.9516	20.8134	20.8382	20.6015	20.8903	20.7369	20.6522	20.7743
+	2.55208	0.18354	cAMP-dependent protein kinase type II-alpha regulatory subunit	PRKAR2A	4548	20.5185	20.3441	20.5839	20.4214	20.6581	20.6185	20.3539	20.3318	20.2736	20.3448	20.3491	20.3987	20.3319
+	2.56367	-0.811074	28S ribosomal protein S17, mitochondrial	MRPS17;hCG_1984214	3326	21.1324	21.0887	21.046	20.6448	20.4253	20.0949	21.8079	21.576	21.9177	21.8792	21.4134	21.0945	21.1596
+	2.56483	-0.277448	Adenine phosphoribosyltransferase	APRT	4434	21.8445	21.9803	21.9888	21.8479	21.7607	21.8126	22.3589	21.9944	21.932	22.294	22.1751	22.2008	22.0942
+	2.567	-0.321883	Interferon-induced protein with tetratricopeptide repeats 5	IFIT5	5454	19.4398	19.4838	19.5699	19.6929	19.144	19.5425	19.8846	19.6986	20.0006	19.7974	19.6975	19.8177	19.7085
+	2.56801	-0.465022	Methylmalonate-semialdehyde dehydrogenase [acylating], mitochondrial	ALDH6A1	5323	19.858	NaN	19.9308	19.5908	20.0462	NaN	20.3089	20.5549	20.5249	20.2822	20.1756	20.0675	20.3363
+	2.57055	-0.59807	Zinc transporter 7	SLC30A7	6235	21.0196	21.107	21.3759	20.6461	20.4544	20.9003	21.4773	21.7478	21.7429	21.6318	21.5854	21.1949	21.2269
+	2.57293	0.348364	Alpha-centractin	ACTR1A	5147	21.2795	21.4432	21.3366	21.6405	21.6298	21.4979	21.152	21.0111	21.2066	21.1008	20.865	21.4262	21.0985
+	2.57386	-0.288281	High mobility group protein B1	HMGB1	4466	23.9055	23.905	24.0322	24.129	24.1856	24.0373	24.3189	24.4818	24.4799	24.3462	24.0566	24.2156	24.346
+	2.57687	0.3579	Serpin B8	SERPINB8	4996	19.5467	19.5585	19.9902	19.797	19.78	19.689	19.462	19.285	19.2309	19.3832	19.1491	19.6519	19.4209
+	2.58176	0.181204	T-complex protein 1 subunit beta	CCT2	5255	23.913	23.9088	23.8737	24.0623	24.0932	24.0922	23.8693	23.7515	23.7569	23.8637	23.7675	23.9008	23.7556
+	2.58283	-0.587664	Zinc finger CCCH domain-containing protein 18	ZC3H18	3277	19.4817	19.6448	19.503	NaN	19.4847	NaN	20.2553	20.4113	20.3405	20.0346	19.6016	19.9888	20.1814
+	2.58324	0.726553	Costars family protein ABRACL	ABRACL	7178	21.033	20.7258	20.7595	21.308	21.234	21.4165	20.592	20.0155	19.7884	20.1391	20.7719	20.4869	20.6766
+	2.58663	-0.497109	E3 ubiquitin-protein ligase Itchy homolog	ITCH	554	19.3534	19.4396	19.3852	19.9165	20.0704	19.9661	20.2817	20.1962	20.0756	20.2774	20.0731	20.1728	20.2227
+	2.58676	0.830101	Phosphoglucomutase-2	PGM2	6491	20.8592	20.1535	20.3201	20.7455	20.8886	21.0342	19.6449	NaN	NaN	NaN	20.0246	19.961	19.7165
+	2.58773	-0.670179	3-hydroxyisobutyrate dehydrogenase, mitochondrial	HIBADH	4776	21.2577	20.8691	21.246	20.4418	NaN	NaN	21.6326	21.6192	21.4887	21.6074	21.9154	21.7001	21.4034
+	2.5936	-0.677291	Protein RER1	RER1	4017	21.002	21.2409	21.8151	21.2067	21.6952	NaN	22.184	22.4851	22.182	21.8814	21.7546	21.909	22.0888
+	2.59373	-0.439968	Serine/threonine-protein phosphatase 4 regulatory subunit 3A	SMEK1	3565	19.1895	NaN	19.4601	19.1285	19.3231	19.0496	19.7578	20.0725	19.6596	19.4639	19.6313	19.4944	19.6114
+	2.59526	0.25459	Hsc70-interacting protein;Putative protein FAM10A5;Putative protein FAM10A4	ST13;ST13P5;ST13P4	5000	23.198	23.2181	23.376	23.4373	23.4432	23.3886	22.9126	22.9903	23.2264	23.0194	23.0855	23.2539	23.1345
+	2.60305	0.233378	Phosphoacetylglucosamine mutase	PGM3	4291	20.8778	21.0297	21.0556	21.0287	21.1551	21.1468	20.8057	20.6376	20.6985	20.8413	20.8893	20.9624	20.8742
+	2.60427	0.225219		SYPL1	3084	21.5091	21.558	21.78	21.6856	21.6905	21.6626	21.3245	21.5873	21.4532	21.3719	21.4712	21.482	21.2668
+	2.60697	-0.673443	Thiosulfate sulfurtransferase	TST	5693	19.3241	NaN	20.0958	19.8427	NaN	19.3386	20.3417	20.083	20.5025	20.1831	20.5519	20.3125	20.2915
+	2.60724	0.256519	Vesicle-associated membrane protein 3	VAMP3	5662	21.4295	21.4571	21.6587	21.6819	21.5696	21.6276	21.1242	21.5034	21.4037	21.3748	21.1996	21.2888	21.305
+	2.61051	0.196998	Probable ubiquitin carboxyl-terminal hydrolase FAF-X	USP9X	6399	20.74	20.7388	20.8654	20.8717	20.8896	20.7772	20.5934	20.7615	20.6467	20.4306	20.5842	20.7046	20.5965
+	2.61628	-0.378655	Torsin-1A	TOR1A	3965	20.9277	20.6999	20.7391	20.4947	20.7587	20.553	21.0291	20.9535	21.0172	21.4448	21.1726	21.0376	20.8644
+	2.61666	-0.370631	Small nuclear ribonucleoprotein E	SNRPE	5186	22.2551	22.4524	22.1351	22.0875	22.2725	22.2085	22.622	22.2597	22.507	22.5498	22.8427	22.8229	22.6366
+	2.61695	0.244552	Lipopolysaccharide-responsive and beige-like anchor protein	LRBA	533	19.9947	20.1561	20.1588	20.2557	20.1708	20.3935	19.8399	20.0597	19.9382	19.8037	19.9884	20.0239	19.9522
+	2.61986	0.245676	Heat shock 70 kDa protein 1B;Heat shock 70 kDa protein 1A	HSPA1B;HSPA1A	260	24.5552	24.591	24.5134	24.7167	24.7223	24.6954	24.407	24.2031	24.2636	24.3551	24.4856	24.5819	24.4103
+	2.62579	-0.183469	Angio-associated migratory cell protein	AAMP	3046	20.3302	20.4007	20.5426	20.2679	20.4415	20.3848	20.5409	20.6952	20.5897	20.4472	20.5817	20.5874	20.6045
+	2.62649	0.490733	Programmed cell death protein 10	PDCD10	6724	20.8189	21.1078	20.9358	21.1255	21.3584	21.2218	20.7803	20.201	20.4911	NaN	20.6882	20.7977	20.6655
+	2.62736	0.206893	60S acidic ribosomal protein P0;60S acidic ribosomal protein P0-like	RPLP0;RPLP0P6	4406	24.5065	24.4321	24.3992	24.5854	24.5427	24.4648	24.3926	24.0888	24.3041	24.3622	24.3621	24.2854	24.1757
+	2.6313	-0.726595	mRNA export factor	RAE1	3396	21.0836	20.8311	21.0261	21.0646	19.9105	20.9965	21.4854	21.704	21.7916	21.6628	21.4313	21.3195	21.4227
+	2.6325	-0.474276	Negative elongation factor B	NELFB	579	19.689	19.5384	19.6125	19.4096	19.0982	19.2297	19.9745	20.1353	20.1279	19.7845	19.8359	19.9193	19.5495
+	2.6327	-0.48395	Signal recognition particle receptor subunit beta	SRPRB	7486	22.1911	22.3378	22.2572	21.7386	21.6588	21.6656	22.5172	22.4849	22.444	22.4685	22.3595	22.387	22.5505
+	2.63635	-0.367513	Soluble calcium-activated nucleotidase 1	CANT1	6324	19.607	19.8616	19.6452	NaN	NaN	NaN	20.137	19.9718	19.9923	20.0311	20.3023	20.0657	20.0046
+	2.64146	-0.589328	Lysophosphatidylcholine acyltransferase 1	LPCAT1	278	20.0434	19.7572	19.5421	19.9145	19.3038	NaN	20.6529	20.149	20.1954	20.3887	20.4074	20.314	20.0033
+	2.64237	-0.313815	Tyrosine-protein phosphatase non-receptor type 6	PTPN6	4734	NaN	19.6402	19.537	19.6363	NaN	NaN	19.9142	19.8249	19.8167	19.8633	20.1037	20.0519	19.8535
+	2.64253	-0.469553	Dolichyl-diphosphooligosaccharide--protein glycosyltransferase subunit DAD1	DAD1	3425	22.0757	21.8517	22.1144	21.5964	21.7741	21.2895	22.1797	22.3374	22.2066	22.2873	22.3269	22.2184	22.216
+	2.64436	-0.188402	Drebrin-like protein	DBNL	7283	20.8478	20.9833	21.0122	20.7966	20.9555	20.9665	21.1413	21.1274	21.202	20.9334	21.0989	21.1642	21.1405
+	2.64685	0.23139	Tropomyosin alpha-4 chain	TPM4	5241	23.4156	23.4707	23.4094	23.6147	23.6041	23.5115	23.3608	23.2866	23.2717	23.2077	23.2812	23.0665	23.4361
+	2.65121	-0.586528	Pre-mRNA-splicing factor SPF27	BCAS2	4219	19.2061	NaN	19.9182	NaN	NaN	19.5278	20.1561	20.1716	20.0332	20.1675	20.0094	20.2354	20.1874
+	2.65606	-0.404729	Lysyl oxidase homolog 2	LOXL2	7458	NaN	23.1066	22.7613	22.8945	23.0784	NaN	23.4202	23.6165	23.4733	23.2423	23.2412	23.2181	23.3429
+	2.6613	0.28576	40S ribosomal protein SA	RPSA	219	24.9354	24.9092	24.8052	25.0519	25.1377	25.0341	24.6245	24.5249	24.5256	24.7891	24.8557	24.8203	24.712
+	2.66259	0.724767	Guanine nucleotide-binding protein subunit alpha-13	GNA13	5544	19.527	20.0847	19.8483	20.2568	19.9647	20.3723	19.2659	19.1989	18.9161	19.996	19.034	19.2207	19.3578
+	2.66298	0.199173	Glutamine--tRNA ligase	QARS	4931	21.4847	21.5639	21.4963	21.7595	21.7212	21.7149	21.384	21.4708	21.3795	21.4885	21.3747	21.4124	21.4598
+	2.66361	-0.232393	40S ribosomal protein S14	RPS14	437	24.2037	24.2641	24.3414	24.41	24.2173	24.3374	24.4571	24.6963	24.6828	24.5458	24.449	24.3744	24.4909
+	2.66387	0.271219	Cullin-associated NEDD8-dissociated protein 1	CAND1	6051	22.3967	22.2619	22.1652	22.5333	22.4336	22.4115	22.0874	21.8688	22.1125	22.2239	22.1948	22.1058	22.0775
+	2.66715	-0.364726	Exosome complex exonuclease RRP44	DIS3	7391	20.6114	20.4347	20.5324	20.367	20.1842	20.0646	20.8265	20.8904	20.6954	20.8315	20.644	20.6034	20.6219
+	2.67031	0.374871	GDP-L-fucose synthase	TSTA3	5492	21.1518	21.3179	21.3543	21.6126	21.1316	21.4598	20.8781	21.0603	20.9421	21.0738	20.6627	21.1207	21.0042
+	2.68546	-0.347752	Phosphomevalonate kinase	PMVK	5607	19.6854	20.0343	20.0663	19.8565	19.8031	19.8862	19.9656	20.3371	20.1657	20.4152	20.3658	20.089	20.3163
+	2.69383	-0.86392	Cytochrome b-c1 complex subunit 7	UQCRB	4563	22.2353	22.3097	22.4742	21.623	21.0866	21.9332	22.7653	22.7261	22.8755	23.2541	22.5643	22.6274	22.8404
+	2.7034	0.596026	Dynein light chain roadblock-type 1	DYNLRB1	6994	21.2177	20.9642	20.6934	21.4184	21.3456	21.3854	20.6077	20.2519	20.2942	20.6664	20.7444	20.95	20.5087
+	2.70805	-0.61145	CD2 antigen cytoplasmic tail-binding protein 2	CD2BP2	4294	20.1231	20.0605	NaN	20.0967	NaN	19.8443	20.6711	20.9341	20.5543	20.9113	20.565	20.1563	20.7061
+	2.70981	0.297543	Eukaryotic translation initiation factor 3 subunit H	EIF3H	2922	22.2253	22.2349	22.3096	22.3946	22.298	22.4006	22.0673	21.8523	21.9264	21.8348	22.0027	22.3125	22.0947
+	2.71004	0.444777	Tumor necrosis factor receptor superfamily member 10B	TNFRSF10B	3971	19.8355	19.9027	19.7297	NaN	NaN	NaN	19.5479	19.142	19.1774	19.3984	19.4428	19.4978	19.4387
+	2.71059	-0.318981	Secretory carrier-associated membrane protein 3	SCAMP3	3976	21.0907	21.183	21.2372	20.9358	20.7929	20.8542	21.3432	21.3617	21.4602	21.3418	21.1366	21.3345	21.3643
+	2.71615	0.262733	General vesicular transport factor p115	USO1	4134	21.6304	21.6803	21.8015	21.9602	21.9791	21.8597	21.4758	21.6433	21.5837	21.4733	21.4553	21.6783	21.5809
+	2.72098	-0.353817	N-terminal Xaa-Pro-Lys N-methyltransferase 1;N-terminal Xaa-Pro-Lys N-methyltransferase 1, N-terminally processed	NTMT1	6735	20.432	20.5676	20.2439	20.1776	20.3962	20.2874	21.046	20.6148	20.7046	20.6368	20.5316	20.7711	20.6273
+	2.73233	0.762703	Phospholipid scramblase 1	PLSCR1	3029	21.5366	21.5658	20.8523	21.8308	21.7126	21.5254	20.9319	20.4889	20.2493	20.518	21.1912	21.0048	20.8044
+	2.73301	0.201457	Clathrin light chain B	CLTB	4468	22.4021	22.3783	22.4443	22.4411	22.4612	22.4518	22.2601	22.2361	22.4607	22.1579	22.087	22.196	22.2006
+	2.7363	0.339698	Proteasome assembly chaperone 1	PSMG1	4297	20.3015	20.5281	20.6264	20.286	20.325	20.1433	19.9416	20.0637	19.821	20.0812	20.0502	20.2181	20.025
+	2.74072	-0.499719	Enoyl-CoA delta isomerase 1, mitochondrial	ECI1;DCI	4879	21.3565	21.3527	21.4359	20.9231	20.7728	21.0348	21.48	21.9026	21.594	21.4284	21.6413	21.7522	21.7213
+	2.74636	0.656572	Thioredoxin	TXN	4495	24.6052	24.7047	24.7233	25.2423	25.3614	24.9599	24.1473	24.0224	23.9261	24.2113	24.6117	24.5605	24.4543
+	2.74956	0.504616	Synaptosomal-associated protein;Synaptosomal-associated protein 23	SNAP23	3671	21.0678	21.3547	21.2132	21.439	21.5036	21.5074	20.8304	20.4865	20.7264	20.6124	21.1656	20.9694	21.1103
+	2.75202	0.463976	AP-1 complex subunit sigma-1A	AP1S1	458	20.8367	20.9939	21.0866	20.8388	20.6009	20.9437	19.9489	20.5589	20.5295	20.573	20.3012	20.5715	20.4532
+	2.75472	-0.538143	39S ribosomal protein L9, mitochondrial	MRPL9	6787	20.2326	20.4561	20.3896	NaN	NaN	20.2409	21.0285	20.9219	21.1507	20.5768	20.8206	21.0121	20.565
+	2.75528	0.230312	Kinesin light chain 1	KLC1	3302	21.1469	21.2522	21.3007	21.471	21.3323	21.4108	21.1269	21.232	21.0269	20.9488	21.0801	21.1101	21.0959
+	2.75723	0.291293	COP9 signalosome complex subunit 2	COPS2	2933	20.9772	21.1463	21.0865	21.3861	21.2423	21.3811	20.9569	20.9818	20.9257	20.8743	20.7704	20.8516	21.023
+	2.75905	0.217855	PDZ and LIM domain protein 1	PDLIM1	3909	22.258	22.1315	22.2718	22.3027	22.1284	22.1135	21.8658	21.9241	22.036	21.8716	22.1494	22.0419	21.9931
+	2.75989	-0.836378	39S ribosomal protein L17, mitochondrial	MRPL17	7043	19.2376	19.6439	19.627	NaN	18.7069	NaN	20.4321	20.2915	19.8442	20.2892	20.001	20.056	20.0676
+	2.76652	-0.590664	Signal peptidase complex subunit 3	SPCS3	5137	22.4954	22.4729	22.6076	21.9869	22.0961	21.7412	22.6493	22.7403	22.6097	22.9899	22.9546	22.9252	22.8991
+	2.77116	0.616166	Phospholipid scramblase 3	PLSCR3;TMEM256-PLSCR3	7047	19.8106	19.6829	19.2081	20.0625	19.6293	19.4898	19.1651	19.2162	18.765	NaN	19.2385	18.9802	18.8212
+	2.77367	0.18766	Translation initiation factor eIF-2B subunit delta	EIF2B4	3275	20.794	20.7181	20.8313	20.6536	20.7837	20.7668	20.4195	20.6747	20.5918	20.493	20.5285	20.6693	20.615
+	2.77411	-0.456805	Delta-1-pyrroline-5-carboxylate dehydrogenase, mitochondrial	ALDH4A1	4743	19.261	19.3297	19.5975	NaN	NaN	NaN	19.8646	19.9993	19.6812	19.7707	19.7694	19.8442	20.0407
+	2.77459	0.349426	WASH complex subunit 7	KIAA1033	115	22.4908	22.2849	22.5724	22.4824	22.3379	22.2753	22.1901	22.0937	22.1534	21.6963	22.004	22.0857	22.1818
+	2.77799	-0.451257	Histone chaperone ASF1B	ASF1B	7090	20.364	20.1898	19.9007	20.2664	20.2282	20.2917	20.8824	20.7653	20.9591	20.3964	20.6092	20.594	20.4
+	2.77898	-0.729057	L-2-hydroxyglutarate dehydrogenase, mitochondrial	L2HGDH	6949	20.0451	20.0988	20.1306	19.2072	19.6098	NaN	20.4226	20.782	20.7183	20.6829	20.5571	20.3526	20.316
+	2.78456	-0.308478	RNA-binding protein 8A	RBM8A	7493	21.5871	21.4751	21.6636	21.8501	21.752	21.7596	22.2608	22.0206	21.9255	21.8513	21.9109	22.0093	21.9497
+	2.78663	-0.907729	Ubiquitin-conjugating enzyme E2 S	UBE2S	5694	19.3428	19.3308	20.5517	19.9898	NaN	20.2964	20.7258	21.0236	20.8481	20.6372	20.7789	20.7672	20.8894
+	2.79012	-0.646247	Mitochondrial inner membrane protein OXA1L	OXA1L	102	20.4731	20.0824	20.5076	NaN	NaN	NaN	21.0786	21.3619	21.0577	20.8991	20.7905	20.9123	20.9042
+	2.79622	-0.616757	General transcription factor 3C polypeptide 3	GTF3C3	7490	19.2805	19.6026	19.1246	18.9829	18.8189	NaN	20.0874	19.8598	19.9704	19.5195	19.6608	19.6304	19.7223
+	2.79895	-0.746511	39S ribosomal protein L4, mitochondrial	MRPL4	6788	20.969	20.958	20.9004	20.4655	NaN	20.2234	21.5677	21.2013	21.6354	21.8162	21.4607	21.0281	21.439
+	2.79918	-0.618424	Transmembrane protein 109	TMEM109	6739	22.1704	22.4078	22.555	22.0234	21.9614	22.0558	22.8883	23.1572	23.1083	22.9271	22.5784	22.3542	22.6849
+	2.80401	-0.326307	Kinesin-like protein KIF2A	KIF2A	621	19.6799	19.6245	19.6375	19.3129	19.3471	19.4806	19.9032	19.9742	19.9528	19.9124	19.6621	19.7605	19.7152
+	2.80659	-0.432198	Transcription elongation factor SPT5	SUPT5H	3921	21.0367	21.1876	21.2937	20.9793	20.9221	20.6011	21.5087	21.4993	21.2271	21.6176	21.4441	21.3858	21.3667
+	2.80821	0.363676	Early endosome antigen 1	EEA1	5601	19.722	20.039	20.0024	20.2763	19.9572	20.2241	19.7113	19.5045	19.7503	19.5748	19.7562	19.7972	19.6178
+	2.80822	0.174776	AP-2 complex subunit beta	AP2B1	5226	21.908	21.8467	21.9091	22.0218	21.9851	22.0037	21.8571	21.7793	21.787	21.6756	21.7646	21.8718	21.6613
+	2.81416	-0.531933	Protein LYRIC	MTDH	6040	21.3307	21.2572	21.4412	20.837	20.7222	20.7469	21.5439	21.6618	21.7406	21.6343	21.5629	21.4576	21.5135
+	2.81568	-0.402195	Serine/threonine-protein kinase VRK1	VRK1	708	NaN	20.0579	20.0175	NaN	NaN	20.0489	20.6497	20.4605	20.4418	20.5851	20.2406	20.4142	20.3135
+	2.81638	-0.195605	Inosine-5-monophosphate dehydrogenase 2	IMPDH2	656	22.471	22.5173	22.5171	22.5833	22.5865	22.5502	22.7645	22.8463	22.7893	22.8337	22.7165	22.5909	22.591
+	2.81807	-0.31071	Periodic tryptophan protein 1 homolog	PWP1	5488	20.0181	19.9861	19.8645	19.6404	20.0893	19.8792	20.1631	20.3623	20.333	20.2909	20.0887	20.2173	20.1102
+	2.81996	-0.522919	PRA1 family protein 3	ARL6IP5	4216	20.3283	20.4149	20.0174	19.8426	19.9081	20.0147	20.8879	20.4875	20.3802	20.4512	20.753	20.8706	20.4437
+	2.82078	-0.286331	DnaJ homolog subfamily B member 11	DNAJB11	7223	23.2933	23.2141	23.3266	23.0168	23.1463	22.9628	23.4948	23.5667	23.3758	23.457	23.2812	23.5342	23.4145
+	2.82518	-0.848599	Growth arrest and DNA damage-inducible proteins-interacting protein 1	GADD45GIP1	6262	18.9395	19.4579	19.1678	NaN	NaN	NaN	19.8648	20.1981	20.247	20.4372	19.8949	19.7018	19.9152
+	2.8273	-0.258962	NAD(P)H dehydrogenase [quinone] 1	NQO1	2939	22.2953	22.3841	22.4741	22.5169	22.6329	22.3797	22.6733	22.8638	22.7447	22.7725	22.5447	22.6315	22.7124
+	2.83563	-0.501616	ADP-dependent glucokinase	ADPGK	6686	20.5189	20.7252	20.8321	20.3549	20.3642	20.1758	21.2731	21.0735	21.1833	20.9163	20.83	20.8988	20.8026
+	2.84128	0.427307	Syntaxin-7	STX7	4029	19.8918	19.9732	20.1513	20.2681	20.0989	20.3412	19.613	19.5332	19.6273	19.4274	19.9112	19.8482	19.8938
+	2.85162	-0.457317	Prostaglandin E synthase 3	PTGES3	5610	24.4433	24.5127	24.618	24.4727	24.3667	24.3435	24.8665	25.1354	25.2397	25.0396	24.6829	24.5425	24.911
+	2.85757	-0.858331	DNA mismatch repair protein Msh6	MSH6	5043	20.6707	20.7745	20.7109	20.157	20.0372	19.4088	21.2616	21.1036	21.2475	21.0955	21.067	21.2028	21.0826
+	2.85928	0.238774	182 kDa tankyrase-1-binding protein	TNKS1BP1	6813	19.6322	19.6059	19.8946	19.7242	19.7771	19.7113	19.4417	19.4882	19.3249	19.6259	19.4602	19.5848	19.4724
+	2.85965	0.539554	PEST proteolytic signal-containing nuclear protein	PCNP	6326	20.2094	20.2018	20.8223	20.7433	20.4261	20.5778	19.8673	20.0511	19.9995	19.5764	19.9498	20.1755	20.081
+	2.86273	-0.403681	Cyclin-dependent kinase inhibitor 2A	CDKN2A	3813	21.5764	21.399	21.479	21.4021	21.2842	21.5109	21.8071	21.908	22.1661	21.9782	21.7181	21.4899	21.8519
+	2.86908	-0.334876	Serine palmitoyltransferase 2	SPTLC2	4020	20.3227	20.043	20.1437	20.0697	19.8304	19.8591	20.3205	20.5028	20.3402	20.456	20.2966	20.4677	20.2737
+	2.87192	-0.876211	39S ribosomal protein L39, mitochondrial	MRPL39	3053	21.1758	21.0142	20.916	20.1656	NaN	20.2182	21.8377	21.2622	21.406	21.8247	21.5096	21.5315	21.6475
+	2.87736	0.381476	Ubiquitin-associated protein 2-like	UBAP2L	3509	20.7594	20.7915	20.4222	20.9106	20.887	20.8117	20.5562	20.2399	20.1988	20.3542	20.5701	20.4383	20.3183
+	2.87803	-0.809126	NADH dehydrogenase [ubiquinone] 1 alpha subcomplex subunit 6	NDUFA6	466	21.0889	21.1481	21.1345	NaN	20.7723	20.362	21.6763	22.0542	21.7145	22.1467	21.5774	21.3395	21.4634
+	2.88151	-0.511034	Stearoyl-CoA desaturase 5	SCD5	6024	20.3761	20.5161	20.4428	20.0323	NaN	19.9281	20.6572	20.883	20.7901	20.8225	20.9657	20.7208	20.5515
+	2.88674	-0.533424	Succinyl-CoA ligase [GDP-forming] subunit beta, mitochondrial	SUCLG2	6521	21.1026	21.3429	21.2932	20.6401	20.6274	20.8092	21.3577	21.5444	21.6067	21.4634	21.5099	21.4788	21.5577
+	2.88721	-0.573719	Nuclear RNA export factor 1	NXF1	7226	20.2598	20.1061	19.9005	20.3995	19.7801	20.0962	20.9103	20.8308	20.9295	20.7729	20.4022	20.4471	20.3558
+	2.88958	0.523033	Ensconsin	MAP7	86	NaN	NaN	19.5364	19.5775	NaN	19.4671	19.0761	19.1236	19.1441	18.9747	NaN	19.0124	18.6929
+	2.89246	-0.307419	Procollagen galactosyltransferase 1	COLGALT1	6198	21.5531	21.6709	21.6378	21.3209	21.2606	21.4515	21.9423	21.7794	21.8032	21.7763	21.6558	21.7828	21.7894
+	2.89934	-0.475962	Mediator of RNA polymerase II transcription subunit 15	MED15	3542	19.0013	18.9552	18.717	NaN	NaN	NaN	19.2692	19.2547	19.5257	19.4076	19.5802	19.2686	19.2639
+	2.91841	0.16691	Unconventional myosin-Ic	MYO1C	3911	22.5995	22.6819	22.6238	22.7321	22.8019	22.76	22.4373	22.4866	22.5483	22.6244	22.5594	22.5605	22.5142
+	2.91994	-0.193783	Protein-glutamine gamma-glutamyltransferase 2	TGM2	4658	24.5739	24.6232	24.6317	24.6224	24.629	24.5673	24.9209	24.8896	24.9172	24.7816	24.6892	24.6885	24.7249
+	2.92114	-0.879768	Sideroflexin-3	SFXN3	6762	22.4036	21.6193	22.3855	21.5171	21.6908	NaN	22.5318	23.1701	22.9346	22.9746	22.6967	22.476	22.8374
+	2.92203	-0.856143	39S ribosomal protein L3, mitochondrial	MRPL3	3291	20.5301	20.1318	NaN	NaN	NaN	19.9249	21.3275	20.822	21.182	21.3589	20.8324	20.9411	20.8983
+	2.92892	-0.572279	DNA polymerase delta subunit 2	POLD2	58	19.6449	20.1245	19.5138	19.8834	19.46	19.9697	20.0913	20.2105	20.3012	20.6058	20.5498	20.124	20.4857
+	2.93424	0.324312	AP-1 complex subunit gamma-1	AP1G1	4082	20.6686	20.7005	20.673	20.9149	20.8997	21.0956	20.6174	20.4242	20.3701	20.4769	20.5732	20.4747	20.571
+	2.93569	-0.574633	Tetraspanin;CD63 antigen	CD63	3488	20.8923	21.0967	21.1383	20.6567	20.7022	20.8121	NaN	21.3149	21.4056	21.248	21.2594	21.7995	21.7187
+	2.93858	0.609955	Monocarboxylate transporter 1	SLC16A1	5068	21.9035	21.7285	22.1162	22.6288	22.4565	22.3262	21.3626	21.6318	21.6838	21.5757	21.4233	21.6961	21.71
+	2.9421	-0.413159	Integrin-linked kinase-associated serine/threonine phosphatase 2C	ILKAP;ILKAP3	6840	21.246	21.3388	21.3093	21.2975	21.0425	21.4008	21.9673	21.8956	21.746	21.6224	21.4467	21.6699	21.4516
+	2.94417	-0.227129	Elongation factor 1-alpha 1;Putative elongation factor 1-alpha-like 3;Elongation factor 1-alpha	EEF1A1;EEF1A1P5	49	28.2849	28.3161	28.2013	28.3235	28.3473	28.4277	28.5732	28.6995	28.6239	28.5826	28.4918	28.4463	28.3902
+	2.94648	-0.817115	Host cell factor 1;HCF N-terminal chain 1;HCF N-terminal chain 2;HCF N-terminal chain 3;HCF N-terminal chain 4;HCF N-terminal chain 5;HCF N-terminal chain 6;HCF C-terminal chain 1;HCF C-terminal chain 2;HCF C-terminal chain 3;HCF C-terminal chain 4;HCF C-terminal chain 5;HCF C-terminal chain 6	HCFC1	914	20.4194	20.4849	20.2883	20.3678	19.2763	19.8947	21.0845	20.7573	20.8944	21.1203	21.1346	20.7758	20.8062
+	2.94851	0.456177	Geranylgeranyl transferase type-2 subunit alpha	RABGGTA	6372	21.4196	21.6613	21.6755	21.546	21.6319	21.6437	20.8106	20.9579	21.2278	21.2402	21.0682	21.1178	21.5586
+	2.94882	0.597688	Kinesin-like protein KIF23;Kinesin-like protein	KIF23	691	22.6771	22.7437	22.6908	23.1568	23.0692	23.0703	22.1255	22.0838	22.0911	22.0736	22.5161	22.6628	22.5725
+	2.95012	-0.169729	Ubiquitin carboxyl-terminal hydrolase 14;Ubiquitin carboxyl-terminal hydrolase	USP14	5075	23.4336	23.3996	23.3427	23.4239	23.4334	23.5252	23.7184	23.5213	23.4986	23.5826	23.6346	23.6536	23.5638
+	2.95176	-0.177605	Eukaryotic peptide chain release factor GTP-binding subunit ERF3A	GSPT1	4566	22.3502	22.3373	22.2802	22.3161	22.4344	22.4308	22.6301	22.5254	22.5538	22.5387	22.3878	22.6169	22.4977
+	2.95296	0.63315	Anion exchange protein;Sodium bicarbonate cotransporter 3	SLC4A7	166	18.3653	NaN	18.4222	18.756	NaN	18.9583	17.8668	17.8502	NaN	18.1088	18.1393	17.9415	18.0472
+	2.95412	0.305755	Transcriptional activator protein Pur-beta	PURB	6588	20.0362	20.128	20.3153	20.2746	20.1056	20.264	20.0198	19.8267	19.7478	19.8639	20.0197	20.0028	19.69
+	2.9543	-0.468838	Transmembrane emp24 domain-containing protein 9	TMED9	6744	23.8692	23.898	23.755	23.3719	23.4105	23.412	24.0459	23.8608	23.9928	24.2172	24.2102	24.1192	24.1718
+	2.96035	0.356631	AP-1 complex subunit beta-1	AP1B1	5387	21.4608	21.405	21.1828	21.73	21.4505	21.5082	21.1801	21.1518	20.985	20.9582	21.116	21.2795	21.0265
+	2.96209	-0.726245	WD repeat and HMG-box DNA-binding protein 1	WDHD1	4204	19.5531	19.9962	20.0094	19.634	18.9511	19.7117	20.4207	20.3282	20.2697	20.2883	20.1275	20.3981	20.7493
+	2.96707	-0.614502	Polypeptide N-acetylgalactosaminyltransferase 2;Polypeptide N-acetylgalactosaminyltransferase 2 soluble form	GALNT2	5386	21.8091	21.8937	21.6734	21.068	21.2764	21.1803	22.1554	21.948	21.9676	22.2464	22.0669	22.209	22.0926
+	2.96809	-0.664704	2,4-dienoyl-CoA reductase, mitochondrial	DECR1	5689	20.7796	20.7872	20.5622	20.0242	19.9174	20.2572	21.0953	21.0557	21.1216	21.1808	21.1597	20.8321	20.9235
+	2.97148	0.363929	Peroxiredoxin-6	PRDX6	4745	24.0531	24.1218	23.8899	24.2575	24.2803	24.2686	23.754	23.6403	23.5533	23.8128	23.9556	23.8991	23.8538
+	2.97387	-0.448724	ER membrane protein complex subunit 2	EMC2	5581	21.1248	21.0647	21.0044	20.5006	20.5631	20.7832	21.3547	21.3117	21.2711	21.3512	21.2229	21.2478	21.2626
+	2.97862	-0.225164	Regulation of nuclear pre-mRNA domain-containing protein 1B	RPRD1B	7013	21.0407	21.0576	21.0701	21.1457	21.1908	21.2778	21.3153	21.4728	21.4573	21.3917	21.2842	21.2215	21.3465
+	2.97932	-0.790876	Cytochrome c1, heme protein, mitochondrial	CYC1	4450	22.6719	22.7494	22.6541	21.8558	21.8058	21.8714	23.005	23.1741	23.1311	23.1372	22.9801	22.9015	23.0836
+	2.98109	0.353162	GTPase-activating protein and VPS9 domain-containing protein 1	GAPVD1	5578	20.3153	20.1413	20.4307	20.6716	20.6174	20.4459	20.0143	20.1407	20.1464	20.1823	20.1108	19.9873	20.0053
+	2.98151	-0.411315	Vitamin K epoxide reductase complex subunit 1-like protein 1	VKORC1L1	6135	20.23	20.3231	20.2734	NaN	NaN	NaN	20.4546	20.7723	20.7471	20.7572	20.8102	20.5377	20.7286
+	2.98361	-0.543391	Splicing factor 1	SF1	5643	21.4161	21.4772	21.7843	21.0054	21.5888	21.644	21.771	22.1477	22.1571	21.851	21.9777	22.2432	22.0578
+	2.98553	-0.595167	Interferon-induced helicase C domain-containing protein 1	IFIH1	6798	21.5088	21.3343	20.9052	20.8109	21.145	21.3736	21.879	21.7811	21.9625	21.9728	21.3574	21.7243	21.7465
+	2.99494	0.585103		GLOD4	3756	20.6303	20.8194	20.6228	20.8757	20.7645	21.3316	20.3391	20.3256	20.3406	20.092	20.5912	19.9143	20.1865
+	2.99983	-0.633881	Tyrosine-protein kinase CSK	CSK	4873	18.7841	18.6316	19.3044	19.1634	18.5966	NaN	19.777	19.4853	19.6515	19.2837	19.5167	19.5523	19.4428
+	3.00051	-0.789971	WD40 repeat-containing protein SMU1;WD40 repeat-containing protein SMU1, N-terminally processed	SMU1	5708	20.3593	20.3041	20.3584	19.2261	20.4098	20.0239	20.8587	21.0778	21.0219	20.8459	20.7649	20.7887	20.9671
+	3.00138	-0.383187	Heme oxygenase 2	HMOX2	4760	21.8664	21.8726	21.7188	21.4748	21.5316	21.4729	22.1503	22.1323	22.1132	22.059	21.9664	22.0509	21.8035
+	3.00535	0.230012	60S ribosomal protein L10a	RPL10A	5217	24.1619	24.14	24.2876	24.2408	24.259	24.2276	23.974	24.1005	24.0923	23.8448	23.8265	24.0107	24.0775
+	3.00675	0.585343	Protein TFG	TFG	632	22.7327	22.7094	22.7555	22.7643	22.9266	23.0399	22.0579	21.7998	21.9658	22.4081	22.5186	22.5777	22.3245
+	3.00919	-0.53085	DNA-directed RNA polymerase II subunit RPB3	POLR2C	4623	20.0033	19.5475	19.4271	19.3156	19.4433	19.2329	19.9413	19.9802	19.8747	20.2226	20.1609	19.8485	20.1524
+	3.00937	-0.930133	ADP/ATP translocase 2;ADP/ATP translocase 2, N-terminally processed	SLC25A5	4399	24.6818	24.6736	24.7911	23.7737	23.7293	23.7423	25.0248	25.3435	25.1726	25.384	25.1192	24.9749	25.1157
+	3.01057	-0.484371	Rho GTPase-activating protein 1	ARHGAP1	5363	20.1962	20.0885	20.4331	20.2269	20.1401	19.7324	20.845	20.7663	20.4466	20.6584	20.4393	20.6887	20.4997
+	3.01102	-0.755538		GANAB	3370	19.973	20.1258	19.9511	NaN	NaN	NaN	21.1489	20.5404	20.7078	20.7913	20.7876	20.9877	20.4415
+	3.01164	-0.26127	Large proline-rich protein BAG6	BAG6;BAT3	6	20.8431	20.7467	20.8322	20.6934	20.8897	21.0278	20.9503	21.1477	21.0643	21.2138	21.0569	21.2089	21.0587
+	3.01416	0.222098	Protein farnesyltransferase/geranylgeranyltransferase type-1 subunit alpha	FNTA	4959	19.1987	19.1898	19.1478	19.3331	19.1292	19.3141	18.8414	18.9172	19.0933	18.9628	19.0501	19.0783	19.0337
+	3.01421	-0.320688	RNA-binding protein 47	RBM47	891	20.4781	20.5312	20.6009	20.2334	20.3655	20.1974	20.748	20.7284	20.7243	20.6536	20.9051	20.6437	20.6493
+	3.016	-0.288748	Treacle protein	TCOF1	5463	20.4909	20.6429	20.6922	20.3276	20.4849	20.6487	20.8631	20.8822	20.8502	20.6642	20.7688	20.8691	20.9587
+	3.01631	-0.527283	Pre-mRNA-splicing factor SYF1	XAB2	6981	19.3502	19.8317	19.3936	19.6986	19.1792	19.1568	19.8557	20.0141	20.0148	20.1244	20.0721	19.7119	19.9431
+	3.01633	-0.84315	Ribosomal biogenesis protein LAS1L	LAS1L	7462	20.2377	20.2322	20.7974	NaN	NaN	20.0929	21.3424	20.9804	20.8755	21.6677	21.1399	21.2103	21.0662
+	3.01764	0.579536	Integrin beta-5;Integrin beta	ITGB5	4609	18.5796	18.7104	19.0798	18.9136	19.0201	19.1622	18.3223	18.5075	18.1855	18.6506	17.8987	18.3896	18.3657
+	3.01939	0.496188	Protein lin-7 homolog C	LIN7C	7063	20.6489	20.5621	20.8731	20.8425	21.0083	20.9216	20.4382	20.1302	20.7138	20.0599	20.2079	20.251	20.3916
+	3.03131	0.404893	Solute carrier family 12 member 7	SLC12A7	272	20.2627	19.9395	19.9919	20.2851	20.3876	20.2171	19.6515	19.9309	19.5622	19.7157	19.9608	19.7339	19.8753
+	3.03248	-0.452479	BH3-interacting domain death agonist;BH3-interacting domain death agonist p15;BH3-interacting domain death agonist p13;BH3-interacting domain death agonist p11	BID	5101	NaN	20.487	20.6978	NaN	20.3914	20.3768	21.0579	20.7117	21.0996	21.0236	20.7552	20.9499	20.9872
+	3.03316	-0.297534	Zinc finger CCCH-type antiviral protein 1-like	ZC3HAV1L	6506	20.3934	20.2803	20.3877	20.3429	20.4728	20.3151	20.8	20.8435	20.6206	20.676	20.6053	20.7057	20.3892
+	3.03597	-0.348464	Transportin-3	TNPO3	7484	19.6262	19.5446	19.7255	19.421	19.6844	19.6994	20.0795	20.0587	20.0446	19.9455	19.6571	20.0936	19.8782
+	3.03846	-0.581797	Golgi reassembly-stacking protein 2	GORASP2	6936	21.6374	21.4353	20.9713	21.1596	20.9972	21.1859	21.9484	21.3814	21.7684	22.0113	21.8807	21.7904	21.9098
+	3.04441	0.290257	Creatine kinase U-type, mitochondrial	CKMT1A;CKMT1B	4530	22.1922	21.9439	21.9486	22.2316	22.0805	22.1828	21.6538	21.7658	21.7561	21.9814	21.8897	21.7634	21.8342
+	3.04531	-0.899455	C-terminal-binding protein 1	CTBP1	5455	21.5394	21.6836	21.843	21.2383	20.7999	21.6049	22.1815	22.9736	22.4227	22.2893	22.4788	21.8376	22.2733
+	3.05117	-0.394774	B-cell receptor-associated protein 29	BCAP29	590	19.9593	20.0278	19.7385	19.6978	19.5837	19.695	20.258	20.4304	20.1198	20.0115	20.2552	20.1106	20.0637
+	3.0541	0.378712	Proteasome activator complex subunit 2	PSME2	114	22.7736	22.6159	22.5583	22.9622	22.9788	22.8235	22.4781	22.3031	22.276	22.2636	22.4983	22.6005	22.4271
+	3.05695	0.284931	Ataxin-2-like protein	ATXN2L	6334	20.5098	20.8718	20.8044	20.7764	20.8626	20.8503	20.5387	20.5971	20.4548	20.3182	20.5208	20.537	20.4934
+	3.05802	-0.383972	Cysteine desulfurase, mitochondrial	NFS1	7512	20.2173	20.5166	20.5375	NaN	NaN	NaN	20.8313	20.7945	20.8855	20.8976	20.7963	20.7391	20.7101
+	3.05889	-0.300311	Fatty aldehyde dehydrogenase	ALDH3A2	570	20.1513	19.9194	20.107	NaN	19.8694	NaN	20.412	20.2961	20.2797	20.3962	20.2242	20.2547	20.3217
+	3.06165	-0.405765	Ubiquitin/ISG15-conjugating enzyme E2 L6	UBE2L6	3982	20.6489	20.9576	20.6376	20.9656	20.9979	21.0061	21.3082	21.1441	21.0431	21.3807	21.4629	21.3706	21.2134
+	3.0625	-0.928707	Protein transport protein Sec24B	SEC24B	4303	18.5401	19.2712	18.4383	18.5861	19.6679	19.0485	20.2684	19.5879	19.9256	19.7416	19.9256	19.8855	19.6438
+	3.06779	-0.423733	Transmembrane protein 41B	TMEM41B	3358	20.4262	20.3455	20.2128	20.1431	20.0589	NaN	20.6288	20.5679	NaN	20.8136	20.4992	20.8448	20.6119
+	3.0679	-0.275155	ERO1-like protein alpha	ERO1L	6509	22.8646	22.8263	22.936	22.7466	22.668	22.6662	23.076	23.1418	23.1702	23.1263	23.0805	22.8727	22.9509
+	3.06941	0.309267	60S ribosomal protein L11	RPL11	5218	24.9654	24.9573	25.0217	24.9133	24.8283	24.9556	24.6206	24.9252	24.6929	24.4841	24.5934	24.456	24.6448
+	3.07087	-0.191135	Proteasomal ubiquitin receptor ADRM1	ADRM1	5669	21.6486	21.3922	21.5162	21.5293	21.6037	21.5743	21.718	21.6603	21.7568	21.7232	21.7257	21.8612	21.7011
+	3.07786	-0.724184	Peroxisomal membrane protein PEX14	PEX14	4172	20.1635	19.8791	20.1085	19.5801	19.4515	19.7782	21.0833	20.513	20.7816	20.3075	20.5269	20.3243	20.3204
+	3.07909	-0.434907	Cleft lip and palate transmembrane protein 1	CLPTM1	4331	21.0246	20.9237	21.0786	20.5769	20.6531	20.8116	21.4148	21.2011	21.1499	21.108	21.3242	21.5011	21.2585
+	3.08319	0.195483	Arginine--tRNA ligase, cytoplasmic	RARS	5073	22.6259	22.5791	22.6009	22.6679	22.6715	22.6814	22.2796	22.4552	22.4022	22.5553	22.5379	22.3769	22.489
+	3.08379	-0.834193	Growth hormone-inducible transmembrane protein	GHITM	6879	20.7708	20.8549	20.8835	19.9005	20.1476	20.0746	21.2122	21.6251	21.0523	21.1174	21.274	21.3099	21.319
+	3.08938	-0.741004	Derlin-2	DERL2	6825	21.125	NaN	20.7525	20.6174	21.2492	NaN	21.5833	21.839	21.3288	21.8271	21.8524	21.7923	21.5163
+	3.09003	-0.252424	Cyclin-dependent-like kinase 5	CDK5	5296	20.0085	20.0268	19.8839	19.885	19.7999	20.0943	20.16	20.3673	20.246	20.1706	20.1716	20.2173	20.0823
+	3.09339	-0.485876	28S ribosomal protein S36, mitochondrial	MRPS36	5272	20.4592	20.2805	20.2658	NaN	NaN	NaN	20.7372	20.982	20.9344	20.8978	20.6152	20.6749	20.9058
+	3.09555	-0.54134	SWI/SNF complex subunit SMARCC2	SMARCC2	3495	20.3336	20.3347	19.6649	19.8567	19.9398	19.8692	20.4476	20.4002	20.4423	20.6618	20.7706	20.4436	20.622
+	3.09857	0.604917	Occludin	OCLN	269	20.3446	20.3192	20.5135	20.8222	21.0276	20.4945	19.8828	20.1185	NaN	19.7978	19.9151	20.1428	20.0351
+	3.10147	-0.604788	Signal peptidase complex subunit 2	SPCS2	3352	22.3123	22.6096	22.3133	22.1308	22.096	21.7679	22.8363	22.4839	22.8292	23.1096	22.9336	22.7084	22.7674
+	3.10199	-0.290719	Opioid growth factor receptor	OGFR	7161	20.1279	20.3107	20.3672	20.2858	20.4181	20.1869	20.5523	20.8099	20.5643	20.4366	20.5014	20.6164	20.5335
+	3.10343	-0.376716	Lysophosphatidylcholine acyltransferase 2	LPCAT2	5990	20.9188	20.7292	20.8901	20.3756	20.7388	20.7478	21.1424	20.9753	21.125	21.2405	21.1659	21.1265	20.9951
+	3.10624	-0.380231	Lysosome-associated membrane glycoprotein 2	LAMP2	4538	20.1174	19.7761	19.8123	19.6347	19.931	19.7456	20.1994	20.2714	20.3053	20.1178	20.4127	20.2006	20.0077
+	3.10802	-0.867121	Zinc phosphodiesterase ELAC protein 2	ELAC2	3575	20.2668	19.7518	19.7637	18.8946	20.0304	19.4156	20.5328	20.6774	20.4378	20.7461	20.6234	20.3956	20.4668
+	3.12222	0.475998	Tumor necrosis factor receptor superfamily member 10A	TNFRSF10A	3474	19.4507	19.8311	19.6	19.9183	19.9317	19.8119	19.3262	19.1608	19.3023	19.0667	19.1053	19.5399	19.4678
+	3.12859	-0.631264	Vacuole membrane protein 1	VMP1	6496	20.5454	21.1618	20.6992	20.1968	20.9007	20.6418	21.375	21.5289	21.3939	21.1237	21.1837	21.4288	21.2215
+	3.13018	0.531779	Exocyst complex component 8	EXOC8	6121	19.992	20.0398	20.2325	19.8511	19.8291	20.015	19.3622	19.3629	19.0055	19.5943	19.6963	19.7111	19.498
+	3.13824	-0.256424	Splicing factor 3A subunit 1	SF3A1	5636	21.5685	21.5063	21.6865	21.3969	21.5276	21.3618	21.8334	21.6709	21.8947	21.77	21.6934	21.7825	21.7056
+	3.14111	-0.308891	Ubiquitin-like protein ISG15	ISG15	4400	23.4576	23.3852	23.4052	23.471	23.6456	23.5854	23.9415	23.7922	23.6859	23.6064	23.7992	23.9853	23.7934
+	3.14405	-0.730022	Transmembrane emp24 domain-containing protein 2	TMED2	5619	22.4851	22.5705	22.5797	21.9154	21.8883	21.7253	23.0601	23.1118	22.7893	22.9369	22.9399	22.9102	22.7203
+	3.14451	-0.379138	Interferon regulatory factor 6	IRF6	877	19.76	19.6748	19.6282	19.9416	19.4394	19.8372	20.1456	20.2005	19.9795	19.9582	20.2594	20.1144	19.9911
+	3.14476	0.41774	Septin-2	SEPTIN2	5585	22.7892	22.8811	22.6371	22.8369	22.942	23.0106	22.3887	22.1598	22.2095	22.5641	22.6301	22.546	22.524
+	3.14807	-0.432426	Thymidylate kinase	DTYMK	4682	21.9192	22.0954	22.1914	22.0621	21.9994	22.0386	22.4802	22.7537	22.7321	22.4307	22.1877	22.2838	22.5159
+	3.14942	-0.795698	Replication factor C subunit 4	RFC4	4809	20.7714	20.8249	20.9029	20.6384	20.3809	19.697	21.3794	21.3104	21.4059	21.3911	21.3586	21.2443	21.2316
+	3.15099	-0.746943	Replication factor C subunit 5	RFC5	4866	20.9049	20.7836	20.8712	20.3709	20.4073	20.3959	21.2288	21.8195	21.533	21.7064	21.0802	21.0521	21.1647
+	3.15387	0.510323	DnaJ homolog subfamily C member 2;DnaJ homolog subfamily C member 2, N-terminally processed	DNAJC2	6629	20.6616	20.1071	NaN	20.2658	20.2259	20.289	19.9317	19.7373	19.7568	19.8238	19.6582	19.6156	20.0735
+	3.15575	-0.349397	CAAX prenyl protease 1 homolog	ZMPSTE24	4213	21.8041	21.7481	21.9638	21.707	21.664	21.5519	22.0201	22.1862	21.8758	22.259	22.079	22.0166	22.1878
+	3.15576	0.200809	Tight junction protein ZO-1	TJP1	101	21.5777	21.7343	21.7684	21.796	21.8541	21.7603	21.5202	21.5211	21.5957	21.4386	21.5724	21.6278	21.5578
+	3.15897	-0.21401	V-type proton ATPase catalytic subunit A	ATP6V1A	4852	21.4292	21.5268	21.302	21.327	21.3864	21.4042	21.7711	21.6669	21.5221	21.5941	21.5563	21.6027	21.5564
+	3.16375	-0.473222	Lysine-specific histone demethylase 1A	KDM1A	4107	19.5009	19.2594	19.6483	19.696	NaN	NaN	19.927	19.9908	19.971	19.9811	20.1666	19.8214	20.1377
+	3.16381	-0.549711	Hepatoma-derived growth factor-related protein 2	HDGFRP2	6012	20.0293	20.312	19.9199	19.8741	19.8802	20.2168	20.7468	20.7673	20.6782	20.1547	20.5043	20.4669	20.8008
+	3.16399	-0.316536	Casein kinase II subunit alpha	CSNK2A2	4626	20.5877	20.7868	20.5572	20.8793	20.7856	20.7777	20.9029	20.9506	21.1747	21.1007	21.0055	20.9753	21.2094
+	3.16781	-0.799048	Serine/arginine-rich splicing factor 2	SRSF2	5307	22.0136	21.7017	21.8799	21.6504	21.5506	21.5308	21.9625	22.8791	22.9913	22.6189	22.2123	22.2772	22.7002
+	3.17106	-0.779471	Glutamyl-tRNA(Gln) amidotransferase subunit B, mitochondrial	GATB;PET112	4215	19.0673	NaN	19.327	NaN	18.7728	18.6753	19.9442	19.8296	19.8143	19.2771	19.8331	19.7694	19.7128
+	3.17159	-0.502969	Antigen peptide transporter 1	TAP1	324	21.1698	21.2582	21.478	20.8774	20.9614	20.9759	21.5877	21.7107	21.8059	21.7616	21.6073	21.3207	21.5677
+	3.17407	-0.516059	Coiled-coil domain-containing protein 47	CCDC47	6416	22.5707	22.6108	22.5735	22.0949	22.3128	22.2486	22.8687	23.1815	23.0849	22.9406	22.6652	22.722	22.9627
+	3.17692	0.18485	Filamin-A	FLNA	4648	24.0602	24.0841	24.1148	24.2696	24.2729	24.2481	24.0171	24.0036	24.0277	23.9577	23.9362	23.9891	23.9993
+	3.17726	0.41864	Tetraspanin;CD81 antigen	CD81	930	20.8667	20.8175	21.0117	20.8839	21.0651	20.9224	20.21	20.2879	20.7734	20.6075	20.5902	20.4692	20.6265
+	3.18302	-0.441838	Reticulocalbin-2	RCN2	5537	21.896	21.7187	21.6212	21.5848	21.4487	21.3386	22.1706	22.1337	21.8014	22.0835	22.106	22.1252	21.8818
+	3.18703	0.258121	Disintegrin and metalloproteinase domain-containing protein 9	ADAM9	5468	21.3835	21.4197	21.4833	21.6409	21.6491	21.5726	21.3249	21.2264	21.2142	21.1282	21.2599	21.3602	21.3533
+	3.188	0.571374	Lethal(2) giant larvae protein homolog 1	LLGL1	56	19.4246	19.6893	19.5186	19.4239	19.4179	19.4406	18.611	18.9237	19.1743	19.3825	18.8501	18.6374	18.8221
+	3.18908	-0.37535	Cation-dependent mannose-6-phosphate receptor	M6PR	4638	21.4337	21.4608	21.3842	21.0563	21.1771	21.4988	21.7566	21.8116	21.685	21.6154	21.7858	21.7938	21.5253
+	3.19128	-0.500741	Probable ATP-dependent RNA helicase DDX23	DDX23	6727	20.9786	21.0037	20.9767	20.4869	20.6966	20.4926	21.3336	21.3156	21.3439	21.3619	21.0452	21.1376	21.375
+	3.19871	-0.399786	Methionine aminopeptidase 1	METAP1	5059	20.4597	20.4614	20.8041	20.7865	20.3992	20.4533	21.1353	20.9734	20.9344	21.1084	20.8195	20.8806	20.8718
+	3.2016	-0.220331	Elongator complex protein 1	IKBKAP	4264	21.4987	21.527	21.6168	21.5259	21.5725	21.4366	21.7794	21.861	21.8328	21.6332	21.6887	21.8268	21.6275
+	3.20271	-0.335191	Isopentenyl-diphosphate Delta-isomerase 1	IDI1	884	20.3561	20.5426	20.3988	20.5847	20.1586	20.452	20.8059	20.879	20.7208	20.8643	20.5985	20.6947	20.6914
+	3.20686	-0.629567	GPI-anchor transamidase	PIGK	6368	20.2835	20.0967	20.2763	20.0882	20.3402	19.5045	20.7348	20.62	20.7485	20.4522	20.7239	20.9154	20.8998
+	3.21125	0.248715	Glyceraldehyde-3-phosphate dehydrogenase	GAPDH	4384	28.2012	28.2139	28.2228	28.3464	28.427	28.4223	27.9558	27.9501	28.0312	28.1488	28.0633	28.1559	28.0931
+	3.21331	0.270304	Adenosylhomocysteinase	AHCY	4676	23.831	23.8099	23.8889	24.1003	24.077	24.1155	23.7008	23.7036	23.7105	23.5979	23.7061	23.7234	23.7586
+	3.2149	-0.442705	ER membrane protein complex subunit 1	EMC1	835	21.2413	21.0795	21.0197	20.5962	20.9674	20.7249	21.4434	21.4221	21.3212	21.3925	21.4557	21.3647	21.2665
+	3.21574	-0.157359	Exportin-1	XPO1	3989	22.0363	22.0433	22.0727	22.1093	22.1179	22.1286	22.3061	22.1286	22.298	22.3318	22.2109	22.215	22.2039
+	3.21603	-0.396754	V-type proton ATPase subunit H	ATP6V1H	3537	20.2461	20.2283	20.389	20.2382	20.2695	20.3222	20.9663	20.8203	20.7278	20.5966	20.3942	20.7476	20.5
+	3.21889	0.604684	60S ribosomal protein L36	RPL36	7443	24.1429	24.1501	24.3486	24.3138	24.284	24.5269	23.5738	23.8424	24.0122	23.8598	23.6502	23.141	23.7485
+	3.22859	0.212509	Dynamin-like 120 kDa protein, mitochondrial;Dynamin-like 120 kDa protein, form S1	OPA1	395	21.4784	21.6496	21.3659	21.5629	21.5248	21.618	21.2573	21.3728	21.3023	21.3154	21.3999	21.3426	21.255
+	3.23016	-0.358136	Urokinase-type plasminogen activator;Urokinase-type plasminogen activator long chain A;Urokinase-type plasminogen activator short chain A;Urokinase-type plasminogen activator chain B	PLAU	3286	20.619	20.705	20.7624	20.8189	20.7306	20.7798	21.0352	21.2886	21.2112	21.265	20.8711	20.887	21.1005
+	3.23091	-0.911317	Cleavage and polyadenylation specificity factor subunit 5	NUDT21	4085	21.4349	21.01	21.0112	20.5609	20.71	20.3717	21.9893	22.1253	21.881	21.8921	21.7384	21.2457	21.4559
+	3.23288	-0.378333	39S ribosomal protein L2, mitochondrial	MRPL2	588	20.6953	20.7261	20.6044	NaN	NaN	NaN	21.1827	20.9197	21.1602	21.0971	21.0255	21.0857	20.9043
+	3.23407	0.516883	Anion exchange protein 2	SLC4A2	4391	NaN	19.7621	20.2439	20.1269	19.6448	19.7555	19.311	19.5145	19.4354	19.2933	19.4173	19.4492	19.3076
+	3.237	0.482645	14-3-3 protein eta	YWHAH	5343	21.7409	21.9325	21.8877	21.976	22.1049	22.1853	21.4495	21.4803	21.483	21.1429	21.556	21.8243	21.484
+	3.2453	0.274617	Microtubule-associated protein 1S;MAP1S heavy chain;MAP1S light chain	MAP1S	5858	20.0483	19.893	20.1436	20.0166	20.1331	19.9485	19.6322	19.9084	19.8446	19.7544	19.7699	19.6115	19.7703
+	3.24669	0.704746	Cystatin-B	CSTB	4374	23.7228	23.6577	23.8798	24.2794	24.3103	24.2827	22.8691	23.3884	23.3196	23.2293	23.3492	23.4925	23.5735
+	3.24692	0.298738	Actin-related protein 3	ACTR3	5145	23.076	23.0579	23.1108	23.3475	23.2225	23.2897	22.8043	22.7954	22.8331	22.7988	22.9583	22.9406	23.0668
+	3.25068	-0.567741	Translocon-associated protein subunit alpha	SSR1	475	22.9981	22.8119	22.7927	22.3294	22.4105	22.4189	23.2901	23.3596	23.2312	23.0558	23.1458	23.3069	22.9732
+	3.25571	0.672234	Involucrin	IVL	4430	18.7833	19.0548	18.8353	19.0573	19.0667	19.2931	NaN	18.5037	18.3273	17.8275	18.3263	18.6103	18.462
+	3.25652	-0.45866	Vacuolar protein sorting-associated protein 29	VPS29	7218	21.3286	21.3952	21.4338	21.809	21.8397	21.775	22.106	22.0832	22.116	22.0067	21.8702	22.1296	22.0771
+	3.26117	-0.373595	Transmembrane emp24 domain-containing protein 3	TMED3	7441	20.0379	20.0957	20.193	19.9749	20.1862	19.9385	20.4492	20.5347	20.6439	20.4315	20.3063	20.5744	20.1724
+	3.26155	-0.213796	Cold shock domain-containing protein E1	CSDE1	797	21.3289	21.4596	21.5446	21.5639	21.4138	21.411	21.5754	21.6816	21.6589	21.6929	21.5939	21.794	21.6753
+	3.26237	0.265819	Ras-related protein Rab-18	RAB18	6991	21.2815	20.9388	21.0493	21.0576	21.1779	21.2031	20.8226	20.7282	20.8979	20.8799	20.9551	20.8229	20.8589
+	3.26349	0.666825	Plakophilin-1	PKP1	5507	NaN	NaN	20.0239	19.5121	19.617	19.7971	18.7608	19.0905	19.2749	18.9425	19.2666	19.2003	18.9593
+	3.26368	-0.413467	Small nuclear ribonucleoprotein Sm D3	SNRPD3	5192	23.1827	23.1692	23.3516	22.9334	23.0537	23.1448	23.4219	23.6987	23.6409	23.7912	23.548	23.3337	23.4345
+	3.26414	-0.910155	Reticulon	RTN3	2979	21.8223	21.5091	21.6285	21.6961	21.695	21.3277	22.0383	22.8545	22.806	23.0548	22.6163	21.899	22.394
+	3.27115	0.227736	Threonine--tRNA ligase, cytoplasmic	TARS	4711	22.4029	22.3677	22.2978	22.5533	22.4827	22.4525	22.2003	22.0249	22.2033	22.2213	22.2753	22.2285	22.2353
+	3.2712	-0.474852	Importin subunit alpha-4	KPNA3	3940	21.2716	21.2549	21.0978	21.3505	20.8345	21.2301	21.6417	21.5802	21.6363	21.8997	21.8291	21.5539	21.3957
+	3.27242	-0.943028	28S ribosomal protein S5, mitochondrial	MRPS5	870	19.7744	20.0507	19.7835	19.6582	NaN	NaN	20.9057	21.0467	21.21	20.8491	20.3909	20.3433	20.5724
+	3.27627	-0.281123	DnaJ homolog subfamily C member 7	DNAJC7	608	20.8002	20.6348	20.7631	20.7665	20.4955	20.5781	21.0855	20.9436	20.9997	20.9488	20.9597	20.9488	20.793
+	3.27707	0.474234	Macrophage-capping protein	CAPG	4858	21.3524	21.4015	21.2943	21.5594	21.6534	21.6642	20.9833	21.1421	20.7923	20.7177	21.1868	21.1688	21.1021
+	3.28895	0.368874	Actin-related protein 2/3 complex subunit 2	ARPC2	4004	22.0002	21.8782	22.1086	22.0379	22.2831	22.1955	21.5796	21.8702	21.8495	21.5272	21.6691	21.7364	21.7733
+	3.29483	-0.722869	Zinc transporter SLC39A7	SLC39A7	6347	21.0173	21.5075	21.3458	20.8757	20.8474	20.8132	21.9044	22.0793	21.889	21.9268	21.3139	21.7144	21.707
+	3.29825	-0.86816	Lysine-specific demethylase 2A	KDM2A	3761	19.5398	19.1039	19.002	19.2616	NaN	NaN	20.1791	20.0634	20.0398	20.403	19.9533	19.6171	20.4092
+	3.29897	-0.242676	Interferon-induced, double-stranded RNA-activated protein kinase	EIF2AK2	745	21.266	21.2456	21.2843	21.1059	21.2989	21.2349	21.5652	21.615	21.4157	21.4214	21.5622	21.4709	21.3232
+	3.30074	0.450833	Twinfilin-2	TWF2	658	20.8083	20.7584	20.7656	21.1645	21.0872	21.058	20.3589	20.4055	20.3535	20.7014	20.655	20.3678	20.5844
+	3.30092	-0.277226	UDP-N-acetylhexosamine pyrophosphorylase;UDP-N-acetylgalactosamine pyrophosphorylase;UDP-N-acetylglucosamine pyrophosphorylase	UAP1	5671	20.9406	20.6991	20.849	20.7645	20.7784	20.6275	21.12	21.037	21.0895	21.2144	20.9416	21.0158	20.9579
+	3.30341	-0.468246	Endoplasmic reticulum lectin 1	ERLEC1	801	20.2229	20.5109	20.1512	20.2197	20.041	NaN	20.7223	20.7336	20.6698	20.8297	20.643	20.4179	20.8654
+	3.31149	0.187633	Talin-1	TLN1	7453	22.3944	22.401	22.3262	22.4927	22.4614	22.5603	22.1895	22.1981	22.2409	22.2404	22.2918	22.3503	22.2509
+	3.31214	0.515216	Small ubiquitin-related modifier 1	SUMO1	3003	20.542	20.4832	20.5693	20.9702	20.6416	20.6338	20.188	20.0904	20.0223	19.8265	19.9958	20.3512	20.3994
+	3.32042	-0.888616	Peroxidasin homolog	PXDN	6367	19.7992	20.437	20.3195	19.2507	19.7292	19.8151	20.8872	20.8867	20.6691	21.1236	20.753	20.5754	20.5678
+	3.32179	0.471991	Major vault protein	MVP	5571	20.5466	20.825	20.4815	20.9029	20.7946	20.7042	20.2432	19.9945	20.0798	20.4417	20.3769	20.4166	20.1073
+	3.3299	-0.181867	ATP-dependent RNA helicase DDX1	DDX1	88	21.9626	21.958	21.894	21.9634	22.0033	21.9741	22.1091	22.2458	22.1572	22.2492	22.046	22.1363	22.0441
+	3.33019	-0.305336	Dual specificity mitogen-activated protein kinase kinase 3	MAP2K3	4914	21.7407	21.965	21.7164	21.7938	21.865	21.7188	22.1893	21.9477	22.0407	22.0712	22.0347	22.32	22.1334
+	3.33212	-0.171526	Protein transport protein Sec23B	SEC23B	5635	22.3663	22.4064	22.2956	22.3624	22.3575	22.2573	22.6172	22.5006	22.4506	22.5045	22.4786	22.5968	22.4388
+	3.33483	0.302545	COP9 signalosome complex subunit 3	COPS3	7350	21.0467	20.8703	20.9596	21.0925	21.0707	20.9237	20.7528	20.7471	20.6807	20.6495	20.4395	20.8365	20.7335
+	3.3368	-0.396988	Cleavage and polyadenylation specificity factor subunit 3	CPSF3	7297	20.4589	20.4743	20.3216	20.2418	20.0898	20.0515	20.5684	20.725	20.7244	20.805	20.4963	20.7384	20.6323
+	3.3383	-0.732474	Nucleoporin NUP188 homolog	NUP188	5787	19.6109	19.7569	19.7312	NaN	19.3843	19.3439	20.7096	20.3866	20.2913	20.5646	20.1228	19.9802	20.0303
+	3.34109	0.441407	Protein kinase C and casein kinase substrate in neurons protein 2	PACSIN2	7340	22.0853	22.0843	22.2971	22.4763	22.299	22.5751	21.8735	21.9696	21.8734	21.7668	21.6505	22.0033	21.893
+	3.34117	0.289088	Importin-9	IPO9	6569	20.9684	21.0508	20.9125	20.9026	20.9091	21.0143	20.6039	20.7062	20.4795	20.6512	20.6372	20.9123	20.7034
+	3.34455	0.722195	Rac GTPase-activating protein 1	RACGAP1	6842	22.289	22.2576	22.3472	22.6654	22.6024	22.678	21.4428	21.5674	21.572	21.4495	22.0258	22.1241	22.0759
+	3.34694	-0.418581	Transducin beta-like protein 2	TBL2	3332	20.6296	20.0661	20.2609	20.2	20.168	20.2398	20.8041	20.7592	20.7279	20.7475	20.591	20.5098	20.6157
+	3.35279	-0.204569	Ribosome maturation protein SBDS	SBDS	7420	22.0251	21.9472	21.8947	21.9235	21.8701	22.0143	22.1534	22.076	22.2507	22.2462	22.1459	22.0227	22.1578
+	3.35309	-0.750638	Polypyrimidine tract-binding protein 3	PTBP3	4314	19.3625	20.2306	20.3107	20.2034	19.9029	19.9973	20.7406	21.0292	20.6521	20.9261	20.4518	20.6775	20.7858
+	3.35357	-0.576377	Prolactin regulatory element-binding protein	PREB	6982	20.2933	20.1253	20.2186	19.7864	19.7608	NaN	20.8391	20.6992	20.5689	20.7006	20.5637	20.4089	20.5124
+	3.35633	-0.886548	Non-specific lipid-transfer protein	SCP2	4665	21.9481	22.0931	22.1246	21.103	21.3473	21.3581	22.5037	22.7345	22.6169	22.7533	22.5179	22.3387	22.3774
+	3.35676	0.317255	Glycogen [starch] synthase, muscle	GYS1	4547	20.6061	20.4556	20.8063	20.5551	20.6817	20.5911	20.1366	20.4198	20.1711	20.3741	20.3856	20.2511	20.3528
+	3.35687	-0.726474	Dehydrogenase/reductase SDR family member 7	DHRS7	3643	21.6906	21.5457	21.4687	21.1178	21.4626	20.6759	22.1125	22.1685	21.9317	21.9219	22.1341	22.1658	21.939
+	3.3573	-0.635307	Protein sel-1 homolog 1	SEL1L	7227	20.6933	20.6782	20.682	20.1226	20.0262	20.4068	21.2741	21.2541	21.0282	20.8938	20.9589	21.1181	20.9639
+	3.36474	-0.648267	Delta(24)-sterol reductase	DHCR24	175	21.5367	21.3601	21.4822	20.9541	20.8538	20.8993	21.802	22.0073	21.5474	21.8724	21.8592	21.8105	21.9063
+	3.37158	0.621182	Thioredoxin domain-containing protein 17	TXNDC17	6680	21.678	21.9027	22.1993	22.1629	22.0314	22.3357	21.1796	21.3902	21.484	21.8566	21.4326	21.258	21.4124
+	3.37412	-0.230888	Far upstream element-binding protein 1	FUBP1	6422	21.9411	21.8969	21.9113	22.0261	22.0951	22.0862	22.1813	22.3731	22.1851	22.2109	22.2841	22.1361	22.1951
+	3.37447	0.325647	COP9 signalosome complex subunit 1	GPS1	3048	21.1799	21.1805	21.2294	21.1774	21.4968	21.3286	21.0734	20.8115	20.9705	20.7958	20.8881	21.0264	21.0128
+	3.3745	-0.569745	Nicalin	NCLN	6411	20.8758	20.6945	20.9081	20.2894	20.3886	20.2425	21.0985	21.178	21.1963	21.1398	21.0085	21.1685	21.164
+	3.37946	-0.323752	Casein kinase II subunit beta	CSNK2B;CSNK2B-LY6G5B-1181;CSNK2B-LY6G5B--991	5240	22.0058	21.8573	21.6515	21.6356	21.7632	21.7776	22.123	21.8998	22.1293	22.1388	22.1602	22.1966	22.0914
+	3.39028	-0.462943	tRNA (guanine-N(7)-)-methyltransferase	METTL1	7216	NaN	19.4391	19.2807	19.4152	19.0395	19.384	19.9345	19.6888	19.5388	19.9205	19.7876	19.8623	19.69
+	3.39302	0.432319	Prefoldin subunit 2	PFDN2	7266	21.2628	21.4724	21.395	21.3009	21.4065	21.3634	20.7237	20.9978	20.9724	20.9117	21.1095	20.6345	21.192
+	3.39355	-0.934974	Sister chromatid cohesion protein PDS5 homolog A	PDS5A	5703	20.4482	20.4592	20.2763	19.3379	19.4993	19.8818	20.9987	21.0593	20.8654	20.9538	20.7835	20.9275	20.8431
+	3.39547	-0.528567	GTP:AMP phosphotransferase AK3, mitochondrial	AK3	7276	20.9497	20.8682	20.8876	20.3816	20.4613	20.581	21.4167	21.2077	21.2852	20.9981	21.1453	21.259	21.2056
+	3.39554	0.784993	Inositol-3-phosphate synthase 1	ISYNA1	7001	20.1576	20.1007	19.8133	20.2503	20.443	20.5056	19.3528	19.6599	18.8135	19.4683	19.5595	19.7484	19.3849
+	3.39799	0.278933	Importin-5	IPO5	3929	21.5537	21.4035	21.3507	21.6103	21.5131	21.6631	21.278	21.1776	21.1253	21.3076	21.3006	21.3109	21.1576
+	3.41534	-0.475597	Myeloid-derived growth factor	MYDGF	6406	21.2063	21.4915	21.4199	21.3199	21.2816	21.4385	21.5418	21.9613	21.8798	21.5901	21.7749	22.0476	22.051
+	3.41955	-0.450164	Exosome complex component RRP45	EXOSC9	5351	19.7601	20.0985	20.0046	19.805	19.8622	19.5831	20.3184	20.3489	20.1581	20.3163	20.1167	20.545	20.3135
+	3.43436	-0.287634	DnaJ homolog subfamily B member 1	DNAJB1	4696	21.4352	21.553	21.5253	21.1746	21.3396	21.3367	21.7492	21.6775	21.7304	21.6903	21.6465	21.5918	21.6862
+	3.43602	-0.756497	Heat shock 70 kDa protein 13	HSPA13	4947	19.1595	19.3915	19.017	18.925	19.0893	NaN	19.7025	19.5574	20.0845	20.1972	20.136	19.5151	19.918
+	3.43767	-0.927155	Small subunit processome component 20 homolog	UTP20	4201	18.9965	19.0124	19.5672	NaN	19.2566	18.9091	20.2232	19.8802	20.7147	20.1275	19.8991	19.7835	19.9004
+	3.44034	-0.301198	Importin subunit alpha-3	KPNA4	698	21.2565	21.2134	21.1476	21.1119	21.112	21.1025	21.5682	21.1944	21.4697	21.4826	21.554	21.5526	21.3881
+	3.44461	-0.262341	Poly(rC)-binding protein 1	PCBP1	5620	24.6045	24.5393	24.6586	24.4735	24.4484	24.4912	24.7643	24.8728	24.975	24.8212	24.6665	24.7471	24.7409
+	3.44718	0.245355	T-complex protein 1 subunit gamma	CCT3	4960	24.2134	24.1801	24.2689	24.3095	24.2924	24.304	23.8221	24.0174	24.1157	23.9792	24.0678	23.9703	24.1397
+	3.44769	-0.502571	7-dehydrocholesterol reductase	DHCR7	762	22.6943	22.7127	22.796	22.2586	22.3232	22.298	23.0577	23.0952	23.0883	23.0047	22.8326	23.0449	22.9912
+	3.45071	-0.507278	ER membrane protein complex subunit 7	EMC7	6995	20.6647	20.8697	20.6224	20.4403	20.3402	20.4566	21.1709	21.1535	21.2679	20.7969	20.9089	21.1799	21.0325
+	3.45467	0.343865	Twinfilin-1	TWF1	5396	21.1263	21.2293	21.2225	21.4083	21.4233	21.3138	20.852	21.1449	20.9604	20.7861	20.8558	20.9454	21.0591
+	3.46202	0.311934	Coactosin-like protein	COTL1	5515	23.0856	23.0464	23.1094	23.273	23.1495	23.1919	22.8002	22.9053	22.6324	22.7155	22.8956	23.0217	22.8442
+	3.46262	-0.856212	Acetyl-CoA acetyltransferase, mitochondrial	ACAT1	4688	20.8337	20.8077	20.995	20.012	20.2205	20.127	21.3784	21.4711	21.5023	21.2792	21.1258	21.3925	21.3394
+	3.46295	-0.490705	Dolichyl-diphosphooligosaccharide--protein glycosyltransferase subunit STT3B	STT3B	6278	21.1469	21.1871	21.1889	20.7105	20.9862	20.7718	21.3964	21.4058	21.6371	21.6527	21.4993	21.3028	21.5308
+	3.46855	0.398814	Zinc transporter ZIP14	SLC39A14	5591	20.8259	20.7687	20.647	20.9857	20.7626	20.9211	20.4805	20.2073	20.4603	20.1918	20.5211	20.572	20.5048
+	3.46972	0.181821	E3 ubiquitin-protein ligase HUWE1	HUWE1	6016	21.0403	21.0229	20.9828	21.1657	21.1803	21.1099	20.9543	20.8734	20.8493	20.8451	20.915	20.9477	20.928
+	3.47516	-0.309791	Extended synaptotagmin-1	ESYT1	6697	21.7015	21.7026	21.559	21.4228	21.5544	21.4795	22.0046	21.8656	21.8186	22.0127	21.8816	21.8616	21.7136
+	3.48235	0.437731	ADP-ribosylation factor GTPase-activating protein 1	ARFGAP1	3491	21.0814	21.2132	21.1678	21.1757	21.2048	21.0932	20.6398	20.5314	20.6715	21.1578	20.6986	20.6822	20.6467
+	3.4853	0.492874	Adenylosuccinate synthetase isozyme 2	ADSS	4761	20.9508	20.9219	20.9744	21.0863	21.2577	21.1666	20.7088	20.2503	20.3389	20.602	20.7046	20.7802	20.5824
+	3.48652	-0.51779	Myosin light chain 3	MYL3	4453	23.1603	23.083	23.5001	23.2238	23.0218	23.083	23.8541	23.8331	23.9401	23.4121	23.6293	23.5431	23.6634
+	3.48702	0.20676	ATP-citrate synthase	ACLY	5058	22.9033	22.8828	22.8458	23.0142	23.0098	23.0592	22.6449	22.7039	22.7226	22.7621	22.8095	22.7909	22.7864
+	3.49067	0.240772	Brain-specific angiogenesis inhibitor 1-associated protein 2	BAIAP2	7363	20.8811	20.9227	20.9822	20.8605	20.9818	20.7153	20.5971	20.5968	20.5635	20.7063	20.6404	20.6935	20.7512
+	3.49512	-0.278071	BUB3-interacting and GLEBS motif-containing protein ZNF207	ZNF207	3817	21.1721	21.1839	21.3304	21.094	21.064	21.1828	21.3684	21.5843	21.5049	21.4184	21.2919	21.4439	21.5331
+	3.49604	0.260583	Epidermal growth factor receptor;Receptor protein-tyrosine kinase	EGFR	4349	21.8501	21.8562	21.8341	22.0374	21.9968	22.0287	21.6155	21.7687	21.6647	21.6558	21.8028	21.5536	21.652
+	3.50012	0.381904	Volume-regulated anion channel subunit LRRC8A	LRRC8A	6098	19.9799	20.2073	19.9699	20.2504	20.3699	20.3016	19.8332	19.7914	19.6625	19.7791	19.8549	19.9522	19.7122
+	3.5023	-0.310326	Pachytene checkpoint protein 2 homolog	TRIP13	5645	23.7716	23.8355	23.7078	23.6512	23.632	23.6404	24.0707	24.1457	24.1193	24.1179	23.9429	23.8688	23.8519
+	3.50233	-0.563388	Pre-mRNA-processing factor 6	PRPF6	4250	21.4259	21.5567	21.61	21.2629	20.9798	20.9976	21.9885	21.9837	21.7913	21.7864	21.7778	21.9111	21.8433
+	3.50371	0.602076	Septin-8	SEPTIN8	107	21.0769	20.8795	21.0504	21.0079	20.9993	21.1824	20.4608	20.3327	19.8761	20.4819	20.5702	20.6661	20.6268
+	3.50681	-0.815681	NAD(P) transhydrogenase, mitochondrial	NNT	5460	19.3585	19.613	19.9426	NaN	NaN	NaN	20.4803	20.4236	20.5391	20.735	20.3355	20.2897	20.3728
+	3.5072	0.192186	Annexin A8;Annexin	ANXA8;ANXA8L1	4549	22.5126	22.5783	22.5024	22.5709	22.5067	22.6165	22.3147	22.3269	22.3328	22.4988	22.3301	22.4257	22.261
+	3.51029	-0.802762	Replication factor C subunit 1	RFC1	4811	18.9455	18.9494	19.201	NaN	NaN	NaN	20.1793	19.9221	19.9665	19.7208	19.5509	19.7149	19.7886
+	3.51306	0.771907	Sulfate transporter	SLC26A2	4995	20.9058	21.0243	21.0127	21.4268	21.1084	21.3317	20.1351	20.0996	20.0144	20.2646	20.8193	20.6743	20.534
+	3.51374	0.320988	Sodium-dependent multivitamin transporter	SLC5A6	7380	20.6193	20.6858	20.6367	20.6638	20.6333	20.6612	20.3578	20.1282	20.1493	20.3939	20.5416	20.3024	20.43
+	3.51469	-0.48082	CUGBP Elav-like family member 1	CELF1	3581	20.219	20.3195	20.2287	20.2739	20.0483	NaN	20.5882	20.9131	20.7167	20.9468	20.6139	20.6606	20.4516
+	3.51557	0.233462	Ras-related protein Rab-7a	RAB7A	5016	23.3828	23.2453	23.302	23.4356	23.4947	23.4276	23.1477	23.0178	23.0996	23.2115	23.2121	23.1935	23.1529
+	3.51985	-0.568886	Charged multivesicular body protein 2a	CHMP2A	3897	20.1487	20.3527	20.2591	NaN	19.9587	20.1513	20.8341	20.6865	20.912	20.6718	20.3471	20.8929	20.8565
+	3.5212	-0.628007	Transmembrane 9 superfamily member 4	TM9SF4	209	20.7344	20.6621	20.6947	20.306	20.4693	20.114	21.3109	20.8744	21.0149	21.1507	21.1242	21.4153	20.9829
+	3.52217	-0.701888	Phosphatidylinositide phosphatase SAC1	SACM1L	569	20.4088	19.9071	20.2416	19.976	19.5637	20.2555	20.8895	20.8642	20.9678	20.6862	20.5373	20.5391	20.8406
+	3.52307	0.260709	40S ribosomal protein S24	RPS24	439	23.65	23.5992	23.5262	23.549	23.5602	23.6834	23.1952	23.2591	23.258	23.4139	23.3366	23.5161	23.3588
+	3.52309	-0.468905	Protein FAM98B	FAM98B	5729	20.8938	20.6837	21.0053	20.472	20.7613	20.7299	21.2518	21.3199	21.3999	21.3464	20.9992	21.1265	21.1423
+	3.52368	-0.477029	ER membrane protein complex subunit 3	EMC3	7169	20.2588	20.0477	19.9851	20.0243	20.0309	19.6748	20.6744	20.3136	20.6255	20.3624	20.442	20.3693	20.5772
+	3.53934	0.362621	Nuclear migration protein nudC	NUDC	7374	22.1347	22.2256	22.2374	22.4928	22.4127	22.3895	21.8935	22.0677	21.9834	21.7288	22.0263	22.0266	21.9435
+	3.54027	0.294479	Ubiquitin-conjugating enzyme E2 Z	UBE2Z	6927	20.0674	20.3385	20.4513	20.3358	20.3047	20.4262	20.0781	20.0236	19.91	20.0189	20.0313	20.0886	20.0327
+	3.54935	-0.788045	ATP-binding cassette sub-family D member 3	ABCD3	498	20.9785	20.8369	21.1344	20.0785	20.5562	20.7144	21.383	21.7582	21.6184	21.4939	21.4817	21.368	21.4285
+	3.55341	-0.224426	Probable ATP-dependent RNA helicase DDX6	DDX6	4705	21.4258	21.3908	21.4882	21.3619	21.4388	21.4014	21.6567	21.711	21.7621	21.6888	21.4651	21.5939	21.6181
+	3.55433	-0.612729	Small nuclear ribonucleoprotein-associated protein N;Small nuclear ribonucleoprotein-associated proteins B and B	SNRPN;SNRPB	3805	22.4415	22.3838	22.463	22.3003	22.2679	22.2627	22.837	23.0784	23.0324	23.4841	22.669	22.7286	22.932
+	3.56348	0.511765	CD2-associated protein	CD2AP	7483	20.808	20.6806	20.5746	20.7063	20.8427	21.0123	20.4373	19.9159	20.1012	20.2291	20.4371	20.348	20.3443
+	3.56896	0.617645	Protein SET	SET	5306	23.8381	23.8143	23.5748	23.879	23.9541	23.9336	23.0719	23.2209	22.8263	23.0064	23.4978	23.4221	23.4573
+	3.57434	-0.331611	Ubiquitin carboxyl-terminal hydrolase 7;Ubiquitin carboxyl-terminal hydrolase	USP7	600	20.4606	20.6246	20.6233	20.683	20.3248	20.3894	20.9229	20.795	20.9208	20.8996	20.7393	20.8862	20.7808
+	3.57437	0.204569	40S ribosomal protein S25	RPS25	5208	24.1426	24.1585	24.2414	24.1645	24.1114	24.1469	23.8896	23.9904	24.0372	23.9549	23.7979	24.0308	23.9934
+	3.57628	0.614262	Small proline-rich protein 2D;Small proline-rich protein 2B;Small proline-rich protein 2A;Small proline-rich protein 2E	SPRR2D;SPRR2B;SPRR2A;SPRR2E	4668	20.4839	20.4383	20.6963	20.109	20.1857	20.3346	19.7006	19.8784	19.496	19.4989	19.8247	19.8762	20.0478
+	3.57721	0.59109	Glutathione S-transferase P	GSTP1	4463	25.4188	25.4378	25.2874	25.6398	25.7042	25.7222	24.7726	24.6546	24.7359	25.0004	25.1845	25.1601	25.0995
+	3.57767	0.316012	Glycogen phosphorylase, brain form	PYGB	4508	21.9761	22.0168	21.8521	22.112	21.9694	22.1215	21.4734	21.7996	21.6897	21.7377	21.7173	21.6287	21.7974
+	3.57768	0.207019	Ras-related protein Rab-6A	RAB6A	4636	25.4053	25.3931	25.3856	25.4783	25.4347	25.4538	25.064	25.2998	25.2816	25.27	25.1207	25.2467	25.244
+	3.57789	-0.837931	CDGSH iron-sulfur domain-containing protein 2	CISD2	6171	22.5592	22.5697	22.6708	22.0483	21.7041	21.9496	22.9624	23.2487	23.2767	23.056	22.9724	23.0617	23.0396
+	3.57792	0.469886	Niban-like protein 1	FAM129B	6616	21.3605	21.2825	21.1871	21.589	21.6114	21.5297	21.0069	20.9217	20.727	20.8346	21.0235	21.1825	21.0015
+	3.5806	-0.599015	Oxysterol-binding protein-related protein 9	OSBPL9	6610	19.3688	19.3155	19.0706	19.3403	19.6806	19.6836	19.909	19.9023	20.2012	20.1081	19.7603	19.956	20.2255
+	3.58303	-0.321838	GTP-binding protein SAR1a	SAR1A	7027	23.3419	23.5369	23.3441	23.2597	23.4371	23.3347	23.8455	23.6441	23.5824	23.8489	23.6505	23.752	23.5596
+	3.58478	0.482802	Acidic leucine-rich nuclear phosphoprotein 32 family member A	ANP32A	4856	21.9112	21.893	21.9877	22.2416	22.2533	22.3373	21.5833	21.507	21.4943	21.4903	21.7525	21.7955	21.7256
+	3.58769	0.677315	Protein MAL2	MAL2	6407	24.0018	24.1256	23.9217	23.6931	24.3152	24.1928	23.0177	23.1752	23.1871	23.6478	23.4875	23.5941	23.4413
+	3.59059	0.186364	40S ribosomal protein S2	RPS2	4574	24.6996	24.7021	24.7686	24.7367	24.7539	24.7074	24.4766	24.5393	24.4392	24.482	24.5837	24.6683	24.6027
+	3.59402	-0.650971	Dolichyl-diphosphooligosaccharide--protein glycosyltransferase subunit STT3A	STT3A	4925	21.876	21.7973	21.9396	21.4332	21.2898	21.2317	22.265	22.3238	22.3951	22.1944	22.1385	22.1858	22.2164
+	3.59477	-0.668881	U2 small nuclear ribonucleoprotein A	SNRPA1	4472	21.1014	20.8337	20.7063	20.7355	20.6719	20.8582	21.5742	21.1108	21.2684	21.9383	21.6513	21.5048	21.3592
+	3.59858	0.194991	Signal recognition particle subunit SRP68	SRP68	7253	22.0703	22.0512	22.0306	22.0863	22.1646	22.07	21.9773	21.7573	21.8271	21.8996	21.9032	21.8506	21.9718
+	3.59999	0.329515	Rho-related GTP-binding protein RhoC	RHOC;RHOA	4443	23.9941	23.9949	24.2724	24.2691	24.2385	24.29	23.7606	23.9007	23.8709	23.7184	23.913	23.9151	23.8502
+	3.60093	-0.74554	Protein TBRG4	TBRG4	6415	20.2309	19.9683	20.0266	NaN	19.7779	19.6811	20.8916	20.461	20.5706	21.1126	20.6261	20.6557	20.4599
+	3.60209	0.416195	Microtubule-associated protein;Microtubule-associated protein 4	MAP4	785	19.9847	20.1583	20.2482	20.1957	20.1452	20.4851	19.8554	19.729	19.7786	19.9021	19.5829	19.9225	19.7362
+	3.60366	0.485879	Adapter molecule crk	CRK	4911	20.452	20.1951	20.3339	20.4716	20.5599	20.5504	19.7713	19.7633	19.85	19.892	20.1322	19.9356	20.2445
+	3.60366	-0.411907	RNA-binding protein 28	RBM28	7099	20.4379	20.3176	20.5171	20.215	20.2891	20.2174	20.9046	20.9565	20.5725	20.5534	20.7388	20.704	20.78
+	3.60453	-0.444974	L-xylulose reductase	DCXR	3792	20.7699	21.0837	20.8113	20.4916	20.7649	20.7945	21.1102	21.2161	21.4086	21.2997	21.1009	21.2889	21.1923
+	3.60746	0.727525	dCTP pyrophosphatase 1	DCTPP1	6919	20.6045	20.5309	20.9444	20.8521	21.0173	NaN	20.0498	20.1646	19.8413	19.7582	20.2693	19.9519	20.4011
+	3.61364	-0.723062	Ribosomal protein S6 kinase;Ribosomal protein S6 kinase alpha-4	RPS6KA4	3360	20.2668	19.7394	20.5306	20.0203	19.953	20.4569	20.9116	21.0607	21.0917	20.8273	20.7507	20.602	20.9456
+	3.61666	-0.257778	Splicing factor U2AF 65 kDa subunit	U2AF2	4707	23.0883	23.097	23.0346	23.0725	23.0856	23.1305	23.207	23.4448	23.4941	23.4278	23.3072	23.3019	23.2149
+	3.61891	-0.718728	Nodal modulator 2;Nodal modulator 3	NOMO2;NOMO3	5760	20.6118	20.693	20.6499	20.0748	20.1446	19.9319	21.1906	21.1062	21.0391	21.1969	21.0242	21.0659	20.8652
+	3.62575	-0.483193	Protein Red	IK	5432	19.5026	19.3261	19.3522	NaN	NaN	19.5345	19.9037	19.7905	20.1135	20.0246	19.9735	19.8892	19.6893
+	3.62594	0.19781	Serine/threonine-protein phosphatase 5;Serine/threonine-protein phosphatase	PPP5C	5054	20.6311	20.6996	20.6483	20.7022	20.759	20.6996	20.4934	20.5865	20.5236	20.389	20.5204	20.5548	20.3774
+	3.62659	0.189319	Fatty acid synthase;[Acyl-carrier-protein] S-acetyltransferase;[Acyl-carrier-protein] S-malonyltransferase;3-oxoacyl-[acyl-carrier-protein] synthase;3-oxoacyl-[acyl-carrier-protein] reductase;3-hydroxyacyl-[acyl-carrier-protein] dehydratase;Enoyl-[acyl-carrier-protein] reductase;Oleoyl-[acyl-carrier-protein] hydrolase	FASN	4958	23.5665	23.5052	23.5503	23.6834	23.7106	23.6862	23.4193	23.4266	23.3773	23.42	23.4922	23.442	23.4166
+	3.62808	-0.403026	tRNA (adenine(58)-N(1))-methyltransferase non-catalytic subunit TRM6	TRMT6	7281	19.6489	19.7511	20.0639	19.6242	19.8871	19.8477	20.0418	20.2726	20.1443	20.3778	20.2053	20.2326	20.1735
+	3.63122	0.543517	Adenylosuccinate lyase	ADSL	123	20.4666	20.5453	20.6227	20.8467	20.9505	20.7899	20.3595	19.983	19.8983	20.1546	20.249	20.3613	20.115
+	3.63812	-0.300222	Eukaryotic translation initiation factor 4 gamma 2	EIF4G2	5252	20.7291	20.5381	20.5275	20.5348	20.4702	20.6128	20.878	21.0313	20.9062	20.9562	20.7872	20.8134	20.7105
+	3.65285	0.295024	AP-2 complex subunit mu	AP2M1	76	21.2961	21.2529	21.0998	21.2658	21.1948	21.3316	20.9576	20.8242	20.7867	21.0439	21.0705	21.0232	20.9099
+	3.65755	-0.443838	Thyroid receptor-interacting protein 6	TRIP6	5648	20.4802	20.2291	20.548	20.6055	20.4251	20.4021	21.0908	20.9614	21.1001	20.8608	20.7441	20.7319	20.7561
+	3.65815	-0.8146	Dolichol-phosphate mannosyltransferase subunit 1	DPM1	3591	20.8875	20.7694	20.6709	20.3355	20.3547	NaN	21.6966	21.4765	21.6158	21.6035	21.2965	21.2121	21.0264
+	3.6643	0.259348	F-actin-capping protein subunit beta	CAPZB	4928	23.4529	23.3667	23.493	23.5918	23.512	23.5772	23.1986	23.2957	23.3056	23.1451	23.1225	23.3643	23.2453
+	3.67723	-0.613252	Bcl-2-like protein 1	BCL2L1	681	20.191	20.1593	20.0806	NaN	NaN	NaN	21.0188	20.8073	20.5924	20.8039	20.6469	20.8408	20.5881
+	3.67763	-0.250283	Flavin reductase (NADPH)	BLVRB	4746	22.9527	23.0442	22.9352	23.0566	23.0311	23.2071	23.2124	23.208	23.337	23.3697	23.2621	23.3672	23.2603
+	3.6788	0.303367	Guanine deaminase	GDA	7402	19.862	19.8756	19.8673	19.9924	20.0477	20.0471	19.6445	19.5897	19.5168	NaN	19.7643	19.7467	19.6099
+	3.68624	0.202762	40S ribosomal protein S26;Putative 40S ribosomal protein S26-like 1	RPS26;RPS26P11	5209	24.6139	24.7346	24.5885	24.6685	24.7091	24.6306	24.4581	24.3356	24.4827	24.4144	24.494	24.5743	24.4243
+	3.6965	-0.195638	Casein kinase II subunit alpha;Casein kinase II subunit alpha 3	CSNK2A1;CSNK2A3	446	21.7585	21.7814	21.9006	21.9	21.9063	21.863	21.986	21.976	22.1449	22.1072	22.0593	22.0008	22.0567
+	3.69825	-0.205909	V-type proton ATPase subunit B, brain isoform	ATP6V1B2	4645	21.7208	21.7816	21.7838	21.6444	21.7971	21.7719	22.0388	21.835	21.9309	21.96	22.0573	21.9183	21.9506
+	3.7121	-0.714424	Nucleoporin SEH1	SEH1L	6469	20.3446	20.3333	20.602	19.8833	20.5209	20.5139	21.1536	21.1616	21.1494	21.4491	20.8603	20.8866	20.9047
+	3.71967	-0.630462	ATP-binding cassette sub-family F member 2	ABCF2	7239	20.5142	20.1544	20.3379	20.1461	20.2664	20.1726	21.1642	20.4618	20.7095	20.9392	20.8433	21.1121	21.04
+	3.72104	0.507869	Guanine nucleotide-binding protein G(I)/G(S)/G(T) subunit beta-2	GNB2	5214	23.6659	23.6608	23.6161	24.0002	24.0288	24.0453	23.3153	23.3582	23.2627	23.1228	23.3344	23.5237	23.3811
+	3.72108	-0.491116	Bifunctional coenzyme A synthase;Phosphopantetheine adenylyltransferase;Dephospho-CoA kinase	COASY	5426	21.2644	21.1605	20.9198	20.8176	21.1536	21.0638	21.7213	21.5991	21.5056	21.7845	21.4693	21.4551	21.3459
+	3.72578	0.268324	60S ribosomal protein L35a	RPL35A	4608	23.8932	23.91	23.9757	24.0461	23.9827	23.9623	23.5831	23.8256	23.8048	23.7893	23.6364	23.5957	23.6185
+	3.72657	-0.689633	Probable ATP-dependent RNA helicase DDX47	DDX47	6848	20.7983	20.6642	20.5553	20.4361	20.0074	20.4143	21.2205	20.896	21.0323	21.3876	21.1906	21.366	21.0893
+	3.72793	-0.742389	Cleavage stimulation factor subunit 1	CSTF1	5345	19.7437	19.5472	19.7293	NaN	NaN	19.5191	20.571	20.7297	20.5121	20.1987	20.1545	20.2571	20.2174
+	3.72994	-0.633791	Cathepsin D;Cathepsin D light chain;Cathepsin D heavy chain	CTSD	355	22.165	22.5136	21.9167	21.8668	21.7927	21.7666	22.7489	22.5111	22.61	22.5544	22.5984	22.6566	22.7821
+	3.73025	0.484892	Syntaxin-12	STX12	6069	20.0395	NaN	20.1695	20.0531	20.1836	NaN	NaN	NaN	NaN	NaN	19.6749	19.6127	19.592
+	3.73062	0.450701	Putative helicase MOV-10	MOV10	6975	20.6079	20.7714	20.7975	20.5114	20.5547	20.5377	19.8627	20.116	20.1999	20.1612	20.2275	20.3477	20.3408
+	3.73215	0.234817	Translationally-controlled tumor protein	TPT1	203	24.3633	24.4421	24.2838	24.5077	24.5422	24.339	24.143	24.1401	24.131	24.2277	24.2429	24.1499	24.2128
+	3.73458	0.529183	DnaJ homolog subfamily C member 9	DNAJC9	6342	20.2097	20.236	20.2073	20.4594	20.211	20.5929	19.8187	19.6013	19.5221	19.7731	19.8429	19.9566	20.0167
+	3.7375	0.503505	Rho GDP-dissociation inhibitor 2	ARHGDIB	5040	21.2118	21.3221	21.3824	21.6154	21.4992	21.6909	20.9101	20.9404	20.8733	20.6835	21.1014	21.0579	21.0843
+	3.73809	-0.193703	Suppressor of G2 allele of SKP1 homolog	SUGT1	7409	21.4756	21.5119	21.5912	21.6624	21.5565	21.5299	21.7864	21.8449	21.7973	21.7036	21.7146	21.682	21.7092
+	3.73912	-0.386019	Protein disulfide-isomerase A6	PDIA6	5602	24.0103	23.8286	23.9265	23.7331	23.6863	23.6096	24.1691	24.2716	24.245	24.3256	24.1078	24.1311	24.0454
+	3.74421	0.546653		DCTN1;DKFZp686E0752	3313	20.9281	20.8735	21.0713	21.0792	20.7218	20.9245	20.251	20.4085	20.2309	20.1621	20.3764	20.7786	20.4974
+	3.74471	-0.491838	ELAV-like protein 1	ELAVL1	5651	21.649	21.8848	21.8412	21.7394	21.7005	21.6277	22.2771	22.3464	22.4494	22.3932	21.9533	21.9828	22.2237
+	3.74658	-0.890557	Cytochrome c-type heme lyase	HCCS	5067	20.224	20.2654	20.1594	19.5662	19.375	19.924	21.1831	20.8077	20.8623	20.7333	20.5318	20.7287	20.82
+	3.75411	-0.518197	UBX domain-containing protein 4	UBXN4	6356	20.1341	20.1944	19.9234	19.9949	19.8597	19.8312	20.6662	20.5731	20.6957	20.5511	20.1776	20.5423	20.3487
+	3.75589	-0.798041	39S ribosomal protein L49, mitochondrial	MRPL49	5456	21.0488	21.1752	21.1061	20.8444	20.2149	20.5835	21.5958	21.779	21.6143	21.5102	21.5506	21.6071	21.731
+	3.75717	-0.304007	Interleukin enhancer-binding factor 2	ILF2	5409	21.4252	21.445	21.3155	21.3989	21.5795	21.4018	21.7719	21.8965	21.6567	21.7996	21.7668	21.6471	21.583
+	3.76186	0.232414	T-complex protein 1 subunit delta	CCT4	5010	24.0044	24.1183	23.9498	24.084	24.1484	24.0725	23.8418	23.8242	23.6748	23.8711	23.8737	23.9142	23.8136
+	3.76469	0.459176	Sodium-dependent phosphate transporter 2	SLC20A2	5369	20.5668	20.3306	20.2715	20.5459	20.3626	20.6	19.7611	20.0173	19.9666	20.0261	19.8556	20.0292	20.2535
+	3.766	-0.887758	Polymerase delta-interacting protein 2	POLDIP2	7400	20.3022	20.4741	20.0092	NaN	NaN	19.6953	20.9171	21.1318	21.1735	21.1562	20.831	20.9918	20.8543
+	3.76902	-0.694019	Sperm-associated antigen 5	SPAG5	6590	19.1295	19.2016	19.2579	18.6421	19.0669	19.261	20.0402	20.0538	19.7635	19.6701	19.4243	19.7761	19.7823
+	3.7781	-0.818033	Phosphoenolpyruvate carboxykinase [GTP], mitochondrial	PCK2	5696	19.8642	20.1645	20.0884	19.8632	19.2863	19.9244	20.4613	20.3472	20.8088	20.7482	20.9706	20.8219	20.6244
+	3.78445	-0.848138	Isoleucine--tRNA ligase, mitochondrial	IARS2	7052	21.3898	21.4923	21.5736	20.6573	20.928	20.9408	22.1694	22.0632	22.1822	22.078	21.8872	21.8115	21.8909
+	3.78708	-0.29465	Insulin-like growth factor 2 mRNA-binding protein 3	IGF2BP3	3931	21.4205	21.3572	21.3834	21.2218	21.1636	21.3972	21.5833	21.729	21.7339	21.6382	21.537	21.5802	21.5286
+	3.79087	-0.354848	Acyl-protein thioesterase 1	LYPLA1	4193	21.8204	21.9519	21.9652	21.9352	21.9804	21.8961	22.4776	22.3913	22.2136	22.2814	22.1787	22.3645	22.0509
+	3.794	0.750753	Ras-related protein Ral-B	RALB	4511	22.8356	22.9055	22.8885	22.9248	23.1172	23.0732	21.7761	22.0057	22.0184	22.2415	22.238	22.4629	22.7044
+	3.79411	-0.37971	DnaJ homolog subfamily A member 1	DNAJA1	4774	22.6388	22.9723	22.8392	22.7863	22.7415	22.8347	23.2207	23.3033	23.3192	23.2287	22.939	23.1288	23.1332
+	3.80089	0.854057	Tetraspanin;CD9 antigen	CD9	29	24.2952	24.4362	24.35	24.8281	24.8226	24.9123	23.67	23.6617	23.704	23.3243	23.7792	24.2146	23.9196
+	3.80125	-0.65634	Tapasin	TAPBP	167	22.2133	22.5779	22.0835	21.8162	21.9544	21.9386	22.9432	22.803	22.8993	22.656	22.7688	22.5686	22.6367
+	3.80963	-0.402997	Importin subunit alpha-7	KPNA6	4129	22.6434	22.8986	22.5315	22.8014	22.5853	22.8389	23.1406	23.1607	23.0318	23.262	23.2174	22.9503	23.0738
+	3.80977	0.422088	Eukaryotic translation initiation factor 3 subunit G	EIF3G	4209	21.4127	21.5495	21.5713	21.5521	21.6322	21.7461	21.1896	21.374	20.9591	21.1084	20.9685	21.2493	21.2377
+	3.81294	-0.481685	Acetoacetyl-CoA synthetase	AACS	6047	19.746	20.0552	20.0781	19.9675	20.1592	19.7738	20.2508	20.5928	20.6143	20.2949	20.416	20.518	20.4281
+	3.81861	-0.76954	Elongation factor Ts, mitochondrial;Elongation factor Ts	TSFM	4899	21.4074	20.98	21.1784	20.4787	20.7784	20.6792	21.753	21.7774	21.8296	21.6878	21.5777	21.4947	21.6857
+	3.83006	-0.611529	Nucleoplasmin-3	NPM3	4192	20.1678	20.0799	19.9708	19.8371	20.3659	20.0243	21.0049	20.519	20.5412	20.9246	20.7229	20.5848	20.5034
+	3.83099	-0.181388	Cytosol aminopeptidase	LAP3	4731	21.481	21.6561	21.6564	21.5241	21.5439	21.5608	21.8062	21.7675	21.735	21.7255	21.7168	21.8079	21.7035
+	3.83114	-0.66719	Electron transfer flavoprotein subunit beta	ETFB	4848	22.0429	21.9981	22.2035	21.6818	21.5898	21.6797	22.572	22.7792	22.7112	22.4985	22.417	22.255	22.4992
+	3.83125	-0.732945	Transmembrane protein 33	TMEM33	5115	22.538	22.4697	22.4693	22.1889	22.0587	21.8995	23.0537	23.1547	23.2295	23.1277	22.9086	22.6142	22.937
+	3.83281	-0.601224	Cell growth-regulating nucleolar protein	LYAR	7121	20.1457	19.7297	19.8526	19.5856	19.7825	19.9165	20.6349	20.5953	20.4732	20.1112	20.5904	20.2963	20.3553
+	3.83871	0.299257	Tryptophan--tRNA ligase, cytoplasmic;T1-TrpRS;T2-TrpRS	WARS	4672	22.4342	22.3533	22.3378	22.4878	22.5432	22.4663	22.0125	21.9931	22.1294	22.2409	22.2741	22.1777	22.1372
+	3.83963	-0.325266	DNA replication licensing factor MCM6	MCM6	5556	21.7246	21.796	21.8999	21.7127	21.6221	21.6645	21.9161	22.1931	22.1509	22.1542	21.959	22.0409	22.0191
+	3.8455	-0.936462	Isocitrate dehydrogenase [NAD] subunit, mitochondrial;Isocitrate dehydrogenase [NAD] subunit beta, mitochondrial	IDH3B	92	21.5546	21.551	21.5616	20.8835	20.6968	20.9799	22.0482	22.3305	22.3819	22.2418	21.9265	22.0019	22.0564
+	3.84588	-0.689245	Succinyl-CoA ligase [ADP/GDP-forming] subunit alpha, mitochondrial	SUCLG1	5060	22.1963	22.2958	22.3239	21.8393	21.6722	21.8356	22.8839	22.788	22.6991	22.9052	22.5061	22.6572	22.5755
+	3.84928	0.158581	Transferrin receptor protein 1;Transferrin receptor protein 1, serum form	TFRC	4360	24.4505	24.4755	24.4609	24.4096	24.4401	24.489	24.212	24.305	24.3457	24.2557	24.231	24.3551	24.3653
+	3.84969	0.486945	Tumor protein D54	TPD52L2	4057	23.0521	23.0403	23.0069	23.2687	23.183	23.3191	22.3394	22.7248	22.5538	22.7338	22.8699	22.6414	22.7434
+	3.85046	-0.780545	Transmembrane 9 superfamily member 3	TM9SF3	6987	21.8692	21.8385	22.2047	21.5306	21.3965	21.361	22.2706	22.6458	22.5772	22.5618	22.4746	22.2829	22.5515
+	3.85347	0.242416	F-actin-capping protein subunit alpha-1	CAPZA1	5049	23.1673	23.055	22.9404	23.1411	23.1557	23.1136	22.7511	22.8915	22.9126	22.94	22.7951	22.8187	22.8627
+	3.85574	0.661172	Nesprin-2	SYNE2	3564	NaN	24.7017	24.5045	24.7594	24.6522	24.4482	24.2542	24.0103	23.948	23.5772	23.8364	24.1448	23.8933
+	3.86293	0.490303	Disintegrin and metalloproteinase domain-containing protein 10	ADAM10	3967	20.7861	20.8263	20.9355	21.1963	21.0544	21.1937	20.652	20.5716	20.504	20.3243	20.3408	20.636	20.5302
+	3.86532	-0.722471	Mitochondrial carrier homolog 1	MTCH1	7154	20.6341	20.2414	20.868	20.4428	20.5763	20.5866	21.3877	21.1472	21.188	21.7375	21.1626	21.3552	20.9865
+	3.86707	0.605913	WD repeat-containing protein 11	WDR11	6805	20.4489	20.5151	20.6979	20.3869	20.6601	20.8514	20.2183	20.1624	20.1289	19.8011	20.0555	19.8541	19.692
+	3.86802	-0.621919	Mannosyl-oligosaccharide glucosidase	MOGS	5499	20.9236	20.8976	20.6669	20.54	20.4764	20.6539	21.6161	21.2843	21.3221	21.5628	21.215	21.1029	21.1017
+	3.87565	-0.8375	Mitochondrial fission 1 protein	FIS1	7432	20.5705	20.6347	20.2779	20.24	19.8806	19.9611	21.4536	21.2519	20.9026	21.2543	20.9571	20.8926	20.976
+	3.87771	-0.538907	Alpha-2-macroglobulin receptor-associated protein	LRPAP1	4762	19.9032	19.8027	20.1988	20.0547	NaN	NaN	20.4469	20.5816	20.443	20.3857	20.5962	20.7091	20.5388
+	3.88015	-0.289079	Heterogeneous nuclear ribonucleoprotein A/B	HNRNPAB	3189	23.6815	23.6282	23.5075	23.6892	23.6548	23.5063	23.9633	23.9672	23.9033	24.0008	23.9297	23.7415	23.7965
+	3.88445	0.328769	Protein phosphatase 1 regulatory subunit 7	PPP1R7	5634	20.8717	20.8355	21.0651	21.0018	21.062	20.958	20.7223	20.6494	20.4506	20.6685	20.5364	20.764	20.6672
+	3.88768	0.770459	Anoctamin-6	ANO6	722	20.4882	20.6276	20.3957	20.7559	20.8865	20.499	19.8532	19.3734	19.9048	19.5587	20.1016	20.1382	19.9386
+	3.88866	0.465217		HLA-A	257	21.8002	21.8394	21.7886	22.125	21.9087	22.03	21.5128	21.4981	21.4711	21.1093	21.4812	21.5629	21.5153
+	3.89241	-0.467457	Peptidyl-prolyl cis-trans isomerase D	PPID	5373	20.466	20.3187	20.3995	20.4347	20.0536	20.4251	20.9754	20.9674	20.927	20.6917	20.6832	20.8119	20.6628
+	3.89532	-0.865725	Ribosomal RNA processing protein 1 homolog B	RRP1B	5564	19.4084	19.49	19.9687	NaN	19.8156	NaN	20.5067	20.5756	20.7176	20.7104	20.1624	20.495	20.5871
+	3.90379	-0.298323	Tubulin alpha-1B chain	TUBA1B	5244	27.5894	27.5337	27.5519	27.5997	27.5914	27.5841	27.7866	27.8401	27.9482	28.1086	27.8824	27.8065	27.7411
+	3.90647	-0.678274	Multifunctional methyltransferase subunit TRM112-like protein	TRMT112	7270	21.5347	21.5815	21.1786	21.098	21.0329	NaN	21.8654	22.0051	21.9847	22.1335	22.0993	21.7541	21.9018
+	3.90912	-0.282781	Cleavage stimulation factor subunit 2	CSTF2	3311	20.4429	20.3482	20.4156	20.3659	20.3581	20.2301	20.5206	20.7268	20.5946	20.7322	20.6028	20.5533	20.7701
+	3.9113	-0.789877	Single-stranded DNA-binding protein, mitochondrial	SSBP1	5341	23.4152	23.393	23.2321	22.8718	22.7649	22.6654	24.0198	23.8335	23.7422	23.9394	23.9055	23.8932	23.595
+	3.91743	0.617029	Omega-amidase NIT2	NIT2	7015	20.9567	20.7512	21.0819	21.1639	21.3027	21.145	20.4854	20.1289	20.3147	20.6301	20.5196	20.6867	20.3837
+	3.91847	-0.440162	Calcium homeostasis endoplasmic reticulum protein	CHERP	6101	20.1673	20.0438	20.2264	20.0099	20.0974	20.0826	20.6241	20.7067	20.67	20.6413	20.2949	20.3145	20.5616
+	3.91884	-0.608372	Signal peptidase complex catalytic subunit SEC11;Signal peptidase complex catalytic subunit SEC11A;Signal peptidase I	SEC11A	3663	22.13	21.9483	22.0171	21.6381	21.5994	21.6339	22.3582	22.355	22.4531	22.7243	22.462	22.2692	22.4314
+	3.91926	-0.360141	Acidic leucine-rich nuclear phosphoprotein 32 family member E	ANP32E	6709	22.8493	22.6116	22.4905	22.5246	22.6525	22.5364	23.0039	23.0711	22.9078	22.9945	23.0732	22.9279	22.8183
+	3.92041	0.234402	Eukaryotic translation initiation factor 3 subunit E	EIF3E	664	21.9149	21.9615	21.9601	22.0635	22.0825	21.9114	21.7412	21.7888	21.6543	21.7141	21.6826	21.8629	21.7915
+	3.924	0.428545	Hepatoma-derived growth factor	HDGF	5031	21.1515	21.2749	21.1877	21.4955	21.5728	21.2923	20.889	20.9155	20.846	20.8336	20.7861	21.056	20.9778
+	3.92576	-0.517195	Caseinolytic peptidase B protein homolog	CLPB	6836	21.0159	21.0338	20.8601	20.466	20.7335	20.6861	21.4523	21.3721	21.3243	21.2126	21.2487	21.3767	21.2283
+	3.92697	0.3353	60S ribosomal protein L31	RPL31	5216	24.0389	24.192	24.2847	24.181	24.1829	24.0967	23.8407	23.9057	23.8489	23.6576	23.6741	23.9571	23.9077
+	3.92934	-0.808643	Heterogeneous nuclear ribonucleoprotein H2	HNRNPH2	5098	21.52	21.4503	21.5948	21.0014	20.9641	20.8914	21.9521	22.3976	22.0471	22.0842	22.0162	21.8263	21.996
+	3.93021	-0.688066	Sulfatase-modifying factor 2	SUMF2	3785	19.3979	19.5743	19.7262	19.0289	19.4936	19.6053	20.4575	20.1722	20.1292	20.2748	19.8661	20.0422	20.1717
+	3.93339	-0.70686	Calcium-transporting ATPase;Calcium-transporting ATPase type 2C member 1	ATP2C1	2956	19.644	20.0826	20.2778	19.8601	19.5681	19.5485	20.5491	20.732	20.5759	20.3778	20.4372	20.5772	20.5101
+	3.93562	-0.354617	Galactokinase	GALK1	5022	19.9023	20.0216	NaN	20.0446	19.935	19.8487	20.305	20.4356	20.4205	20.3466	20.2423	20.2652	20.1202
+	3.93793	0.456355	Farnesyl pyrophosphate synthase	FDPS	4554	22.8223	22.6737	22.908	23.1237	23.0748	23.1712	22.3955	22.6003	22.5241	22.4472	22.4872	22.5755	22.5117
+	3.939	0.441262	Xaa-Pro aminopeptidase 1	XPNPEP1	7019	19.8123	19.9094	19.8564	20.0242	20.0175	20.234	19.4162	19.4145	19.4579	19.5694	19.746	19.5167	19.6199
+	3.94316	0.550302	Lactoylglutathione lyase	GLO1	5340	22.4256	22.3955	22.4981	22.7942	22.7781	22.855	22.1494	22.009	22.0279	21.8484	22.0547	22.2224	22.207
+	3.9436	-0.566403	Vesicle-associated membrane protein-associated protein B/C	VAPB	4278	22.3075	22.2337	22.2697	22.111	21.8038	22.1544	22.8206	22.8495	22.9066	22.7376	22.4216	22.6327	22.623
+	3.95203	0.486441	Perilipin-3	PLIN3	4125	21.1834	21.1746	21.1648	21.3491	21.3048	21.3412	20.3766	20.8247	20.8113	20.8088	20.9606	20.723	20.8608
+	3.95511	-0.669346	Protein FAM3C	FAM3C	6350	21.5021	21.6307	21.7043	21.112	21.0714	21.1352	22.019	21.9974	22.0249	21.8773	22.0592	22.2096	22.013
+	3.95905	-0.859755	5-3 exoribonuclease 2	XRN2	6841	23.636	23.8686	23.7329	23.5006	23.69	23.6652	24.8514	24.5536	24.8899	24.4085	23.9675	24.8141	24.3088
+	3.96245	-0.42854	CDK5 regulatory subunit-associated protein 3	CDK5RAP3	6528	20.3782	20.2942	20.2816	20.2428	20.0942	20.2163	20.8426	20.9308	20.7057	20.6302	20.5528	20.5769	20.5193
+	3.96486	-0.936205	Pre-rRNA-processing protein TSR1 homolog	TSR1	5706	20.0918	20.2002	19.5103	19.3415	19.7489	19.5717	20.8121	20.8232	20.6514	21.0382	20.6457	20.3986	20.3927
+	3.96794	-0.74225	Apolipoprotein L2	APOL2	6672	20.7764	20.9026	21.2412	20.581	20.3514	20.7791	21.5159	21.7162	21.5862	21.3205	21.3414	21.5626	21.5566
+	3.97106	0.495033	UV excision repair protein RAD23 homolog B	RAD23B	5080	22.5594	22.7229	22.5574	22.896	22.8477	22.9138	22.2758	22.264	22.001	22.161	22.2846	22.4479	22.3472
+	3.97437	0.231667	Aflatoxin B1 aldehyde reductase member 2	AKR7A2	3669	21.0191	21.2559	21.2582	21.1734	21.1116	21.2268	20.9574	20.9529	20.8624	20.9117	20.9682	20.9888	20.9561
+	3.97866	-0.840313	Alkyldihydroxyacetonephosphate synthase, peroxisomal	AGPS	3907	21.1421	21.0931	20.9089	20.5783	20.414	20.3259	21.6217	21.6609	21.705	21.7422	21.5061	21.4608	21.3915
+	3.98014	-0.729597	Dehydrogenase/reductase SDR family member 4;Dehydrogenase/reductase SDR family member 4-like 2	DHRS4;DHRS4L2	6717	19.7166	19.5573	19.9096	19.8646	19.4047	NaN	20.5247	20.5063	20.689	20.4993	20.1174	20.3804	20.224
+	3.98257	-0.189833	PDZ domain-containing protein GIPC1	GIPC1	3979	21.42	21.436	21.4528	21.5418	21.4619	21.4503	21.6361	21.6606	21.6688	21.7506	21.558	21.7037	21.5743
+	3.98327	0.734831	Wiskott-Aldrich syndrome protein family member 2	WASF2	7530	20.6394	20.4137	20.1215	20.2469	20.5	20.1306	20.0899	19.6609	19.4161	19.3902	19.5445	19.6282	19.5205
+	3.98719	0.430193	Neuroplastin	DKFZp566H1924;NPTN	7237	20.6837	20.6258	20.8793	21.0992	20.7165	20.7892	20.4308	20.3575	20.4383	20.4586	20.2346	20.2841	20.3774
+	3.98766	-0.525931	Dolichyl-diphosphooligosaccharide--protein glycosyltransferase 48 kDa subunit	DDOST	242	22.8688	22.7472	22.8656	22.44	22.4382	22.4687	23.266	23.0896	23.1661	23.3284	23.0824	23.1353	23.0803
+	3.98917	0.891862	Vacuolar protein sorting-associated protein 18 homolog	VPS18	7182	20.7902	20.7082	20.8276	20.8768	21.082	21.2438	20.3057	19.9573	20.2385	20.4787	19.8873	19.6401	19.6994
+	3.99337	0.494283	Spectrin beta chain, non-erythrocytic 2	SPTBN2	82	20.2242	20.1672	20.5943	20.3569	20.3077	20.2906	19.6064	20.0317	19.7327	19.7852	19.8022	20.0185	19.8277
+	3.99394	0.442133	Dihydropyrimidinase-related protein 2	DPYSL2	361	22.7214	22.6939	22.7855	22.9765	22.9739	22.961	22.1278	22.478	22.4448	22.426	22.5444	22.3699	22.4784
+	3.99412	-0.592195	Protein BUD31 homolog	BUD31	4871	20.3933	20.3866	20.441	20.034	20.0351	20.2264	21.1317	20.8141	20.8769	20.618	20.7635	21.0052	20.7051
+	3.99779	0.650402	Phosphoglucomutase-1	PGM1	4838	20.9765	20.987	20.9991	21.2307	20.9843	21.4033	20.5119	20.1983	20.187	20.3097	20.6219	20.6968	20.5993
+	3.9985	0.285567	Eukaryotic translation initiation factor 3 subunit B	EIF3B	5100	22.261	22.1821	22.2669	22.2942	22.3145	22.2627	21.7458	22.0515	21.9845	22.0778	22.0301	21.9623	21.994
+	4.00043	-0.618695	Pre-mRNA-splicing factor ATP-dependent RNA helicase DHX15	DHX15	4035	22.0324	21.9441	22.1722	21.9387	21.9866	21.9004	22.5794	22.8295	22.889	22.8487	22.3835	22.3386	22.4323
+	4.0039	0.431614	Plasminogen activator inhibitor 1 RNA-binding protein	SERBP1	6208	23.3264	23.4007	23.5231	23.421	23.5078	23.5168	23.0402	23.1674	22.9491	22.7133	22.9993	23.2051	23.0494
+	4.00841	-0.909173	Atlastin-2	ATL2	6251	20.1993	20.4705	20.4421	19.4282	19.8658	20.2174	21.1293	21.1453	20.9495	21.0079	20.9778	20.9001	20.9815
+	4.01055	-0.517631	DnaJ homolog subfamily C member 10	DNAJC10	748	19.4397	19.7192	19.547	19.428	19.206	19.5244	20.0836	19.9062	19.9843	19.7273	20.1152	20.1533	19.9952
+	4.01488	-0.386353	78 kDa glucose-regulated protein	HSPA5	4501	26.3309	26.3355	26.385	26.1083	26.1218	26.1047	26.4852	26.7234	26.7418	26.6577	26.5582	26.5067	26.6487
+	4.03913	-0.30896	Peptidyl-prolyl cis-trans isomerase;Peptidyl-prolyl cis-trans isomerase H	PPIH	3070	20.8727	20.8118	20.9661	20.706	20.8026	20.9041	20.9619	21.2132	21.215	21.1268	21.2269	21.1226	21.2035
+	4.0395	-0.699378	Very-long-chain 3-oxoacyl-CoA reductase	HSD17B12	5736	21.1269	21.1197	20.9248	20.6966	20.6854	20.7611	21.7388	21.6068	21.8399	21.7635	21.4676	21.4501	21.2292
+	4.03962	-0.877114	Guanine nucleotide-binding protein-like 3	GNL3	6746	19.7153	19.3871	19.2766	NaN	19.2543	19.1237	20.1446	20.3627	20.0756	20.6823	20.1673	20.268	19.8991
+	4.043	0.593645	Guanine nucleotide-binding protein G(I)/G(S)/G(T) subunit beta-1	GNB1	5211	22.5498	22.6526	22.5134	22.9276	23.0326	22.8937	22.113	21.9261	22.0945	22.1762	22.3112	22.2978	22.257
+	4.0451	-0.643243	Dolichyl-diphosphooligosaccharide--protein glycosyltransferase subunit 2	RPN2	4389	23.3484	23.265	23.2136	22.7447	22.8109	22.7992	23.7588	23.7019	23.6075	23.7479	23.7144	23.6341	23.5502
+	4.04523	0.343507	Protein PBDC1	PBDC1	6740	21.0906	21.1081	21.21	21.0819	21.1993	21.3382	20.7703	20.8203	20.9361	20.6768	20.8223	20.7756	20.9935
+	4.04793	-0.680896	Antigen KI-67	MKI67	4906	24.5504	24.4299	24.5268	24.0474	24.1099	24.0866	25.1813	25.111	25.0783	24.8361	24.6902	25.0236	24.8886
+	4.05682	-0.149574	Condensin complex subunit 1	NCAPD2	5586	21.2928	21.3111	21.3623	21.426	21.2804	21.2839	21.5279	21.441	21.4484	21.495	21.4667	21.489	21.4616
+	4.0596	-0.735104	Bifunctional arginine demethylase and lysyl-hydroxylase JMJD6	JMJD6	2921	18.9091	19.3142	18.7022	NaN	NaN	19.1126	19.8813	19.7199	19.7541	19.7956	19.7096	19.8064	19.5455
+	4.06532	0.363874	Src substrate cortactin	CTTN	5535	21.6235	21.7081	21.6606	21.8991	21.9064	21.7612	21.3367	21.3615	21.4209	21.246	21.3731	21.509	21.5244
+	4.06884	0.179621	40S ribosomal protein S4, X isoform	RPS4X	5201	24.9024	24.9747	24.962	24.997	25.0031	25.0315	24.7907	24.754	24.7992	24.7104	24.7999	24.9004	24.8372
+	4.07499	-0.859302	Succinyl-CoA ligase [ADP-forming] subunit beta, mitochondrial	SUCLA2	434	21.3749	21.4191	21.5325	20.8868	20.7174	20.8576	22.0508	22.1597	22.1457	22.005	21.8746	21.8575	21.8415
+	4.07974	-0.872571	Delta(3,5)-Delta(2,4)-dienoyl-CoA isomerase, mitochondrial	ECH1	5419	21.3784	21.4708	21.5956	20.8987	20.8117	21.1054	21.973	22.1683	22.2255	22.3519	22.0211	21.7482	22.0907
+	4.08218	0.322452	Calpain-1 catalytic subunit	CAPN1	4428	23.0811	23.0361	23.1589	23.3052	23.3301	23.271	22.8122	22.9013	22.9233	22.9447	22.9316	22.7935	22.8157
+	4.08373	-0.415421	Kinetochore protein NDC80 homolog	NDC80	3972	19.0339	19.1476	19.0132	18.9279	19.3752	19.0029	19.5042	19.4507	19.4067	19.635	19.4357	19.5782	19.4816
+	4.09092	-0.880966	Methylmalonyl-CoA mutase, mitochondrial	MUT	4659	21.0035	21.2934	20.4199	20.7788	20.7194	21.148	21.5502	21.5752	21.6141	22.0975	21.8724	21.8299	21.8843
+	4.09538	-0.408474	DnaJ homolog subfamily A member 2	DNAJA2	4141	22.6031	22.6221	22.4408	22.6766	22.6814	22.5555	23.2285	23.1291	22.9853	22.8938	22.9219	23.0537	22.8231
+	4.09712	-0.816779	DNA-directed RNA polymerase;DNA-directed RNA polymerase II subunit RPB2	POLR2B	3021	19.5396	20.3035	19.7801	20.0786	20.1767	20.0156	20.6121	20.7668	20.6265	21.0282	20.5683	20.9475	21.0445
+	4.09745	-0.806024	Aspartate aminotransferase, mitochondrial	GOT2	4348	22.6633	22.6734	22.7535	22.1083	22.1531	22.2382	23.1819	23.4079	23.4291	23.3235	23.0624	22.9568	23.302
+	4.10415	-0.822783	Mycophenolic acid acyl-glucuronide esterase, mitochondrial	ABHD10	7060	20.5505	20.7407	20.7473	20.0032	20.1854	20.2654	21.1741	21.3598	21.4374	21.3715	21.2262	20.9453	21.1531
+	4.1052	-0.507228	E3 UFM1-protein ligase 1	UFL1	4245	20.2581	20.5817	20.5555	20.4653	20.1187	20.3403	20.9363	21.0325	20.9924	20.909	20.7351	20.7312	20.9203
+	4.1148	-0.92755	NADH dehydrogenase [ubiquinone] 1 alpha subcomplex subunit 2	NDUFA2	4075	20.2492	19.8435	19.9484	NaN	19.4595	NaN	20.8277	20.8846	20.7862	20.9279	20.8516	20.8176	20.5233
+	4.11712	0.375483	Pyruvate kinase PKM;Pyruvate kinase	PKM	4556	26.5342	26.4856	26.3652	26.6054	26.6873	26.6258	26.0844	25.9995	26.1362	26.2898	26.2559	26.2596	26.2003
+	4.11736	0.856783	Programmed cell death protein 5	PDCD5	3968	20.7239	20.4205	20.4505	21.1116	21.0374	21.0002	19.8197	19.6225	19.9305	19.9687	20.2314	19.8608	20.1037
+	4.11959	-0.393945	Flap endonuclease 1	FEN1	4857	22.3467	22.231	22.3426	22.2125	22.1595	22.1272	22.6419	22.5501	22.5122	22.9058	22.5381	22.6132	22.6524
+	4.12362	0.548021	Heat shock protein HSP 90-alpha	HSP90AA1	4436	25.2708	25.2502	25.2603	25.593	25.5837	25.5605	24.7436	24.6932	24.7191	24.9148	24.9968	25.0022	25.0324
+	4.12363	-0.808014	Emerin	EMD	4993	20.4146	20.4435	20.3811	20.1773	20.0024	20.1513	20.962	21.3844	21.5141	20.9471	20.9324	20.7262	21.0218
+	4.1257	-0.430192	Mitotic checkpoint protein BUB3	BUB3	4078	21.8395	21.7205	21.8656	21.7366	21.794	21.8051	22.1036	22.4198	22.4837	22.2233	22.1321	22.0814	22.1223
+	4.12833	0.563643	Interferon-induced 35 kDa protein	IFI35	5264	20.7104	20.8462	20.804	21.1669	21.1675	21.2336	20.3336	20.334	20.3843	20.5575	20.3882	20.4745	20.4991
+	4.12981	-0.843922	Stromal cell-derived factor 2-like protein 1	SDF2L1	6980	21.8536	21.8452	22.0869	21.4273	21.35	21.6097	22.558	22.9309	22.6724	22.4812	22.4362	22.4381	22.2588
+	4.13285	-0.368615	Signal recognition particle 14 kDa protein	SRP14	4842	21.6293	21.7322	21.6607	21.6458	21.4952	21.6738	21.8729	22.0532	21.9577	22.112	22.2251	21.9099	21.926
+	4.13835	-0.507979	Probable ATP-dependent RNA helicase DDX46	DDX46	227	21.4662	21.387	21.3907	21.0666	20.9694	21.1436	21.6507	21.7815	21.8412	21.7073	21.6608	21.8283	21.7468
+	4.14027	-0.518293	Cytoskeleton-associated protein 4	CKAP4	5357	22.0962	22.1285	22.0946	21.8604	21.7498	21.7396	22.5262	22.593	22.6009	22.4956	22.3235	22.3733	22.3295
+	4.14411	-0.518595	Far upstream element-binding protein 3	FUBP3	6516	21.6565	21.4923	21.5933	21.3221	21.3951	21.3945	21.9787	22.1576	22.2488	21.9977	21.7685	21.8333	21.975
+	4.14615	-0.7134	NADPH:adrenodoxin oxidoreductase, mitochondrial	FDXR	168	20.3719	20.4215	20.1277	19.7455	19.8427	20.1195	21.0097	20.8532	20.7696	20.9166	20.8607	20.7061	20.6115
+	4.15149	0.837495	Guanine nucleotide-binding protein G(I)/G(S)/G(O) subunit gamma-12	GNG12	7213	22.5387	22.5626	22.6811	22.8711	22.8077	22.9624	22.1784	21.6626	21.8257	21.4	22.0395	22.2043	21.9879
+	4.15204	-0.67069	Replication protein A 32 kDa subunit	RPA2	4576	21.4825	21.1492	20.9198	20.9632	21.2006	20.8173	21.8527	21.9502	21.8662	21.8206	21.6503	21.6027	21.5735
+	4.15328	0.476935	Synaptobrevin homolog YKT6	YKT6	676	20.7044	20.9118	20.9522	20.8947	20.9153	20.8509	20.0708	20.3267	20.4184	20.4964	20.3539	20.5011	20.595
+	4.15548	-0.512988	Transcription intermediary factor 1-beta	TRIM28	5451	23.4108	23.2601	23.3629	22.958	23.007	23.0883	23.6548	23.7553	23.7715	23.8193	23.6478	23.5055	23.705
+	4.15776	-0.327834	UMP-CMP kinase	CMPK1	4753	21.3008	21.3537	21.0262	21.309	21.1851	21.307	21.6651	21.4831	21.6197	21.5712	21.4983	21.6123	21.5739
+	4.16001	0.532188	Caprin-1	CAPRIN1	5547	21.9845	21.8841	21.8933	22.2058	22.2588	22.1978	21.5607	21.3336	21.404	21.4695	21.6516	21.6269	21.7234
+	4.16161	-0.207529	Trifunctional purine biosynthetic protein adenosine-3;Phosphoribosylamine--glycine ligase;Phosphoribosylformylglycinamidine cyclo-ligase;Phosphoribosylglycinamide formyltransferase	GART	4662	22.9119	22.7902	22.8218	22.8218	22.8966	22.7893	23.1224	23.1018	23.0409	23.0871	23.0534	22.9589	22.9584
+	4.16417	-0.513548	Calnexin	CANX	725	25.3508	25.3415	25.3375	25.0003	24.9502	24.9795	25.648	25.7035	25.7712	25.7421	25.5196	25.6307	25.6995
+	4.17334	-0.474183	Metastasis-associated protein MTA2	MTA2	4237	20.3871	20.7343	20.6578	20.4877	20.2911	20.4175	20.7581	21.0401	21.0579	20.9539	20.9442	20.9894	21.0471
+	4.17427	-0.664591	Schlafen family member 11	SLFN11	6022	20.9218	21.0578	20.9663	20.5187	20.4629	20.6455	21.5721	21.509	21.5732	21.337	21.3669	21.364	21.2651
+	4.17715	-0.6104	Transmembrane and coiled-coil domain-containing protein 1	TMCO1	7330	21.7636	21.725	21.7788	21.3735	21.3406	21.3545	22.4023	22.1829	22.2374	22.1195	22.0307	22.1688	22.0232
+	4.17877	0.721866	40S ribosomal protein S21	RPS21	5234	23.012	23.0856	23.0647	23.1946	23.171	23.2513	22.4317	22.318	22.2453	21.9272	22.594	22.6969	22.6429
+	4.18529	-0.830931	Nuclear pore complex protein Nup153	NUP153	4980	19.6771	19.7439	19.051	NaN	19.4532	19.862	20.3266	20.5074	20.4453	20.3734	20.2041	20.3983	20.4635
+	4.18623	-0.238569	Exportin-5	XPO5	6959	20.52	20.4363	20.4128	20.4454	20.4305	20.6117	20.8281	20.7053	20.6768	20.6581	20.7398	20.7448	20.6499
+	4.1951	-0.674334	39S ribosomal protein L16, mitochondrial	MRPL16	7116	19.9737	19.7925	19.6337	NaN	NaN	NaN	20.6001	20.3782	20.4335	20.5148	20.6043	20.4864	20.3028
+	4.20296	-0.821037	Glycerophosphodiester phosphodiesterase domain-containing protein 3	GDPD3	5989	19.1216	19.6616	19.2528	NaN	19.0955	18.8896	20.0551	20.305	20.0859	19.8568	19.9745	19.9627	19.9368
+	4.20423	-0.724167	Cleavage and polyadenylation specificity factor subunit 6	CPSF6	3533	20.7776	20.8306	20.7388	20.3479	20.3414	20.3125	21.231	21.4619	21.4458	21.4319	21.0774	21.0735	21.2546
+	4.20498	-0.8624	Medium-chain specific acyl-CoA dehydrogenase, mitochondrial	ACADM	4513	21.2928	21.4573	21.3732	20.6569	20.8989	20.7637	21.949	22.076	22.1097	21.9404	21.8212	21.7805	21.8766
+	4.2074	-0.662795	Vesicle-trafficking protein SEC22b	SEC22B	4173	22.4824	22.4301	22.261	21.9957	22.0739	22.0639	22.7811	22.8843	23.1247	23.0514	22.8694	22.5818	22.8717
+	4.20775	-0.318038	GMP synthase [glutamine-hydrolyzing]	GMPS	4986	21.7262	21.7304	21.7195	21.6301	21.7512	21.7118	22.1765	22.097	22.084	22.0874	22.0126	21.9087	21.8408
+	4.20852	-0.490616	Programmed cell death protein 6	PDCD6	4165	20.7201	20.5455	20.4731	20.4589	20.7551	20.4438	21.1914	20.9339	20.9186	21.0579	21.088	21.2849	20.9222
+	4.21158	-0.698855	Thioredoxin-related transmembrane protein 1	TMX1	6881	23.3809	23.3585	23.2324	22.9899	22.8527	22.8895	23.7957	23.7858	24.0859	23.963	23.6539	23.8162	23.6127
+	4.21928	-0.451364	Palladin	PALLD	6337	21.2496	21.3563	21.3542	21.3455	21.0133	21.0716	21.793	21.7994	21.7682	21.6501	21.6151	21.5231	21.6329
+	4.22052	-0.46489	Transmembrane 9 superfamily member 2	TM9SF2	6651	22.1386	22.172	22.194	21.8959	21.8302	21.8015	22.4528	22.5944	22.3627	22.4949	22.4548	22.4923	22.4399
+	4.22085	-0.90868	Peptidyl-prolyl cis-trans isomerase G	PPIG	685	20.2965	20.4593	20.1566	19.7668	NaN	19.9149	21.3306	21.2384	20.8763	21.0512	21.0134	20.9034	20.7792
+	4.2234	0.280112	60 kDa SS-A/Ro ribonucleoprotein	TROVE2	4491	20.1789	20.2044	20.0405	19.9105	20.1117	20.0543	19.7784	19.8156	19.8199	19.8516	19.7844	19.7187	19.8543
+	4.23007	-0.29591	Polymerase I and transcript release factor	PTRF	5889	22.5912	22.6672	22.4933	22.5606	22.398	22.5161	22.8871	22.9057	22.8872	22.679	22.8304	22.8493	22.7968
+	4.23237	0.929991		HLA-A	320	23.2091	23.1099	23.0181	23.2468	23.3016	23.2673	22.2943	21.8986	21.6938	22.3301	22.4744	22.67	22.4738
+	4.2359	0.558146	Ras-related protein Rab-23	RAB23	7318	NaN	19.9621	19.863	19.923	19.8661	19.9836	19.5039	19.4521	19.4699	19.4157	19.4217	18.986	19.2806
+	4.24246	-0.889881	Lon protease homolog, mitochondrial	LONP1	3831	21.9481	21.8593	21.8343	21.188	21.1954	21.2625	22.4475	22.4928	22.4166	22.4619	22.4649	22.4956	22.2854
+	4.24422	0.888233	Proteasome subunit alpha type-4;Proteasome subunit alpha type;Proteasome subunit beta type	PSMA4	4700	22.4973	22.5046	22.4239	22.8185	22.7147	23.021	21.8649	21.3504	21.6073	21.5835	22.0363	22.0978	21.8855
+	4.24681	0.579012	Eukaryotic translation initiation factor 4B	EIF4B	4678	21.2614	21.2487	21.6101	21.502	21.3971	21.4802	20.5942	20.8479	20.9623	20.5803	20.8757	20.9846	21.018
+	4.24836	-0.930674	NADH-cytochrome b5 reductase 1	CYB5R1	7263	22.2818	22.381	22.2784	21.7134	21.5824	21.6549	22.9373	22.9114	23.0541	23.0911	22.8308	22.7989	22.765
+	4.2519	-0.516416	GDP-fucose protein O-fucosyltransferase 1	POFUT1	6888	20.2807	20.1892	20.113	19.9261	20.2435	20.2482	20.5536	20.6665	20.7086	20.942	20.8051	20.6439	20.4627
+	4.25856	-0.516562	Vesicle-associated membrane protein-associated protein A	VAPA	7173	22.5221	22.5708	22.5558	22.326	22.4625	22.4726	23.0655	23.1884	23.1882	23.0559	22.6828	22.8778	22.9521
+	4.26252	0.346769	60S ribosomal protein L12	RPL12	4751	24.651	24.4771	24.7902	24.7362	24.7472	24.7316	24.2499	24.3915	24.4969	24.2881	24.365	24.3165	24.2869
+	4.26764	0.474631	Plasminogen activator inhibitor 2	SERPINB2	4397	21.7028	21.6661	21.6559	21.7451	21.6906	21.7576	21.2136	20.9039	21.1044	21.4393	21.327	21.3425	21.268
+	4.27057	-0.303871	Glucosidase 2 subunit beta	PRKCSH	3843	23.0475	23.1021	23.2313	22.9687	22.9793	22.9723	23.277	23.3938	23.3655	23.3415	23.2559	23.3991	23.4457
+	4.27171	0.556934	1-phosphatidylinositol 4,5-bisphosphate phosphodiesterase beta-3	PLCB3	5318	20.3349	20.0607	20.2688	20.3903	20.1186	20.0767	19.4068	19.7437	19.9144	19.5276	19.6855	19.5458	19.736
+	4.2742	-0.77595	Signal peptidase complex subunit 1	SPCS1	559	22.5816	22.6829	22.5059	22.1127	22.1833	22.2931	23.3828	23.2704	23.4034	22.9853	23.0488	22.8545	23.2392
+	4.27863	-0.902661	Derlin-1	DERL1	2955	21.3908	21.0242	21.1692	20.5821	20.7321	20.7378	21.9474	21.5567	21.7587	22.1987	21.8814	21.7585	21.7928
+	4.27877	0.494312	Deoxyuridine 5-triphosphate nucleotidohydrolase, mitochondrial	DUT	4795	21.1729	21.156	21.2966	21.2115	21.4499	21.2802	20.5446	20.6543	20.6576	20.7709	20.8151	20.9311	20.9945
+	4.28319	0.658117	Tumor necrosis factor receptor superfamily member 5	CD40	4702	21.3538	21.4434	21.4087	21.7079	21.6744	21.8457	20.8854	20.6726	20.8086	20.7678	21.1064	21.0775	21.0811
+	4.28633	-0.916919	Serine/threonine-protein phosphatase PGAM5, mitochondrial	PGAM5	6512	22.1498	22.0753	22.1026	21.7801	21.6091	21.5983	22.981	22.987	23.0595	22.9983	22.447	22.5112	22.6355
+	4.29803	0.46255	Leukocyte surface antigen CD47	CD47	399	21.634	21.7177	21.7786	21.8697	21.8829	21.7083	21.1962	21.5154	21.209	NaN	21.2116	21.4325	21.2512
+	4.29997	-0.204366	Proliferating cell nuclear antigen	PCNA	4523	23.5205	23.61	23.6023	23.6957	23.624	23.6167	23.7972	23.7542	23.8329	23.7847	23.7797	23.9323	23.8303
+	4.30265	0.575129	Guanine nucleotide-binding protein subunit alpha-11	GNA11	4742	20.5485	20.5737	20.361	20.8593	20.762	20.6041	20.0203	19.9772	20.2585	19.9362	19.8191	20.1545	20.135
+	4.30286	-0.529015	Sterol-4-alpha-carboxylate 3-dehydrogenase, decarboxylating	NSDHL	5652	22.0823	21.9146	21.8883	21.6764	21.6055	21.8345	22.4281	22.4021	22.3375	22.5342	22.3857	22.3239	22.1268
+	4.30327	0.437985	Septin-7	SEPTIN7	5668	22.2718	22.2428	22.2864	22.5008	22.4983	22.4427	22.0056	21.7042	21.8414	21.9279	22.0505	21.977	22.0441
+	4.30487	-0.629747	Nuclear pore complex protein Nup85	NUP85	6751	20.4332	20.3195	20.4074	20.0547	20.0179	20.0139	20.893	20.9308	20.998	20.9582	20.7991	20.7183	20.5652
+	4.3058	0.409652	Rho guanine nucleotide exchange factor 7	ARHGEF7	974	19.9079	20.2356	20.168	19.9727	19.9118	20.0258	19.5172	19.6629	19.4967	19.6389	19.6351	19.7627	19.6777
+	4.30695	0.591617	Phosphatidylinositol transfer protein beta isoform	PITPNB	4949	20.6497	20.8679	20.6734	21.0383	20.977	20.964	20.0872	20.0003	20.3543	20.3773	20.2498	20.4372	20.3846
+	4.3117	0.661542	Ras-related protein R-Ras2	RRAS2	5170	21.3979	21.477	21.4038	21.7393	21.7252	21.831	20.8206	20.9211	20.8654	20.6365	21.1494	21.1058	21.0403
+	4.31275	-0.623295	39S ribosomal protein L22, mitochondrial	MRPL22	3284	20.0738	20.2636	20.493	20.1426	19.8516	NaN	20.837	20.7945	20.872	20.7402	20.8287	20.7336	20.7115
+	4.3183	-0.699278	Protein FRG1	FRG1	5543	19.9815	20.2888	20.1065	20.0603	19.9725	19.8421	20.5459	20.3917	20.9415	20.7256	20.6595	20.9555	20.9689
+	4.3316	-0.540365	MOB-like protein phocein	HSPE1-MOB4;MOB4	7641	25.3939	25.3345	25.3083	25.1195	25.1271	24.8762	25.7355	25.6358	25.5988	25.6585	25.8327	25.8436	25.8304
+	4.3321	-0.851905	Citrate synthase, mitochondrial;Citrate synthase	CS	2934	23.1796	23.2119	23.2314	22.6459	22.5511	22.7131	23.8869	23.9477	23.7873	23.8513	23.5473	23.6667	23.7313
+	4.33218	-0.534924	Beta-catenin-like protein 1	CTNNBL1	36	19.9413	19.885	19.9905	19.581	19.573	19.8096	20.2939	20.2661	20.1382	20.3655	20.5125	20.377	20.3684
+	4.33304	0.70974	Multidrug resistance-associated protein 1	ABCC1	648	19.7192	19.6503	19.4977	20.0443	20.0527	19.9617	18.975	19.3515	18.9225	19.1811	19.2851	19.057	19.0065
+	4.33388	0.376243	Annexin A1	ANXA1	4375	25.8949	25.8901	25.8538	26.0813	26.0659	26.1426	25.5946	25.5475	25.4701	25.6079	25.7243	25.6974	25.6412
+	4.33524	0.353202	Ras GTPase-activating-like protein IQGAP1	IQGAP1	4924	23.1948	23.1519	23.1909	23.3769	23.3778	23.4022	22.8578	22.9006	22.8253	22.8928	23.0452	22.9663	23.0165
+	4.33848	0.53029	Epidermal growth factor receptor substrate 15-like 1	EPS15L1	3894	19.7218	19.508	19.5623	19.6596	19.6625	19.6024	18.961	19.0767	19.2702	19.0969	19.2929	18.756	19.1703
+	4.33926	-0.465877	DNA replication licensing factor MCM3	MCM3	4691	22.2101	22.2139	22.1961	21.8114	21.894	21.9173	22.5438	22.5353	22.5109	22.5265	22.5254	22.4878	22.4147
+	4.3453	0.658664	Prefoldin subunit 6	PFDN6	4008	20.392	20.5171	20.3906	20.3797	20.7605	20.6462	19.5981	19.7726	20.119	19.6449	19.9594	19.8353	20.0605
+	4.35151	-0.887912	Isocitrate dehydrogenase [NAD] subunit alpha, mitochondrial	IDH3A	4991	22.4817	22.4005	22.493	21.9129	21.8811	21.7609	23.077	23.2185	23.1755	22.9599	22.884	22.9336	23.052
+	4.35322	0.49701	UPF0553 protein C9orf64	C9orf64	5813	20.114	19.9645	19.9388	20.0649	20.1102	20.0828	19.4535	19.5301	19.5623	19.2273	19.7342	19.6236	19.711
+	4.35823	-0.461276	Cleavage and polyadenylation specificity factor subunit 1	CPSF1	5388	19.6664	19.8793	19.6695	19.5798	19.9444	19.5144	20.1327	20.3294	20.1642	20.1918	20.0821	20.1441	20.1474
+	4.36028	-0.424295	Cyclin-dependent kinase 1	CDK1;CDC2	4412	22.7004	22.6308	22.8651	22.6171	22.6271	22.5587	23.0821	23.301	23.1214	23.1752	22.9689	23.0543	22.9329
+	4.3644	-0.762738	Antigen peptide transporter 2	TAP2	78	20.6696	20.7058	20.8442	20.5461	20.0574	20.2053	21.2583	21.3042	21.3262	21.3018	21.2094	21.2582	21.2142
+	4.37392	-0.448541	Poly(U)-binding-splicing factor PUF60	PUF60	279	20.8862	20.8365	21.0361	20.7228	20.819	20.7347	21.2285	21.4789	21.4404	21.325	21.1716	21.2185	21.1514
+	4.37405	-0.579612		C21orf33	127	20.7584	20.8131	20.6629	20.4836	20.2853	20.4222	21.2957	21.1651	21.2742	21.0103	21.0685	21.1446	21.0953
+	4.37453	-0.910292	Peroxisomal multifunctional enzyme type 2;(3R)-hydroxyacyl-CoA dehydrogenase;Enoyl-CoA hydratase 2	HSD17B4	445	22.1488	22.1301	22.0988	21.5097	21.52	21.4775	22.7745	22.709	22.8299	22.9289	22.5595	22.5837	22.6856
+	4.37558	-0.360481	Superkiller viralicidic activity 2-like 2	SKIV2L2	4882	20.6381	20.5488	20.4949	20.5909	20.3833	20.6748	20.9466	20.8365	21.0459	21.0342	20.8696	20.8328	20.8437
+	4.38701	-0.27926	Interferon-induced protein with tetratricopeptide repeats 3	IFIT3	710	21.9413	22.0347	21.9776	22.1147	21.9145	22.0885	22.2068	22.3327	22.2816	22.4258	22.2553	22.2329	22.3029
+	4.39776	0.656438	MAGUK p55 subfamily member 5	MPP5	6158	19.902	19.9694	19.8431	20.2259	20.3735	20.2769	19.5679	19.3902	19.3775	19.2171	19.6331	19.4589	19.4495
+	4.40093	-0.565974	Endoplasmic reticulum-Golgi intermediate compartment protein 3	ERGIC3	3600	20.7902	20.501	20.7596	20.3317	20.4159	20.3473	21.1848	21.0519	21.2078	20.956	20.9898	21.0893	21.1522
+	4.40106	-0.672883	Protein mago nashi homolog 2	MAGOHB	6420	20.9144	21.0579	20.8736	20.8636	20.978	20.7846	21.6803	21.4745	21.7895	21.8891	21.6358	21.2142	21.4109
+	4.40185	-0.916459	Glutaminase kidney isoform, mitochondrial	GLS	4253	20.9987	21.0562	20.9633	20.4194	20.5118	20.2229	21.6604	21.6392	21.5481	21.7825	21.6368	21.5503	21.4656
+	4.40511	0.779181	Zinc transporter 1	SLC30A1	7523	20.7241	20.7425	20.9969	21.0002	21.0893	21.0088	19.6532	20.3003	20.2175	20.0114	20.4179	20.2668	20.1674
+	4.41464	-0.430072	U1 small nuclear ribonucleoprotein 70 kDa	SNRNP70	4454	21.137	21.4779	21.3426	21.3392	21.1871	21.174	21.7993	21.7733	21.7334	21.601	21.5326	21.8002	21.7048
+	4.42386	0.740738	Nucleoside diphosphate kinase;Nucleoside diphosphate kinase B;Putative nucleoside diphosphate kinase	NME1-NME2;NME2;NME1;NME2P1	5716	24.5874	24.6044	24.5503	24.916	24.9069	24.9258	23.8525	23.8985	23.8764	23.7446	24.275	24.2479	24.1592
+	4.42728	0.437253	SUMO-activating enzyme subunit 1;SUMO-activating enzyme subunit 1, N-terminally processed	SAE1	7209	20.9661	20.8445	20.9967	21.035	20.9368	21.1367	20.622	20.4658	20.3933	20.4249	20.6088	20.7755	20.5507
+	4.4298	-0.878523	ATP synthase subunit e, mitochondrial	ATP5I	5107	22.191	22.013	22.0442	NaN	NaN	NaN	22.8333	23.0393	23.1426	23.1129	22.9464	22.6523	23.002
+	4.43984	-0.73859	Ornithine aminotransferase, mitochondrial;Ornithine aminotransferase, hepatic form;Ornithine aminotransferase, renal form	OAT	4379	21.8479	21.6507	21.6808	21.2356	21.2614	21.2952	22.3708	22.1326	22.3468	22.3774	22.1297	22.1012	22.1785
+	4.45214	-0.161446	Charged multivesicular body protein 4b	CHMP4B	6886	22.0644	22.1493	22.0278	21.9929	22.0057	22.013	22.183	22.1569	22.2049	22.2224	22.205	22.2308	22.2224
+	4.45222	0.718959	Ubiquitin-conjugating enzyme E2 variant 1	TMEM189-UBE2V1;UBE2V1	3738	21.984	21.9245	21.8167	22.3172	22.3325	22.044	21.3005	21.1715	21.2771	21.1581	21.3827	21.6263	21.5398
+	4.46412	-0.8923	Complement component 1 Q subcomponent-binding protein, mitochondrial	C1QBP	5356	24.8022	24.762	24.5737	24.0036	24.1264	24.1795	25.3133	25.2484	25.2125	25.3361	25.4167	25.3307	25.2437
+	4.46581	-0.438343	V-type proton ATPase subunit d 1	ATP6V0D1	3431	21.3961	21.2814	21.2414	21.1877	21.0755	21.3425	21.816	21.7716	21.6097	21.7247	21.755	21.7095	21.4606
+	4.46583	-0.743153	Superoxide dismutase [Mn], mitochondrial	SOD2	4378	21.4559	21.3786	21.5693	21.0099	20.9348	21.1793	21.9966	22.1288	21.971	22.0835	22.1162	21.7231	21.9653
+	4.47519	0.639964	Leukocyte elastase inhibitor	SERPINB1	4764	19.8612	20.2696	20.3174	20.2604	20.4212	20.4683	19.6004	19.5693	19.4504	19.5931	19.8181	19.5923	19.7611
+	4.4768	-0.571419	Nuclear pore complex protein Nup50	NUP50	7310	20.4986	20.6104	20.3706	20.3197	20.0701	20.3714	20.8855	21.1022	21.0815	20.8195	20.9942	20.7837	20.9476
+	4.48619	-0.930831	3-hydroxyacyl-CoA dehydrogenase type-2	HSD17B10	6643	23.5615	23.5504	23.416	22.8112	22.9367	22.8491	24.1784	24.0821	24.1633	24.2203	24.0585	24.1368	23.9888
+	4.48943	-0.573072	Replication factor C subunit 3	RFC3	4867	21.2726	21.143	21.3536	20.9059	20.9173	20.923	21.7552	21.7425	21.7638	21.6696	21.5366	21.5323	21.6128
+	4.49028	-0.644264	Protein ERGIC-53	LMAN1	4956	21.8425	21.7997	21.9805	21.5092	21.6416	21.5156	22.4643	22.5901	22.4262	22.3097	22.0985	22.2978	22.3272
+	4.49287	-0.603822	Laminin subunit gamma-2	LAMC2	5502	20.4416	20.4439	20.5352	20.137	20.153	20.0188	20.9436	20.9715	20.9926	20.8693	20.6842	20.8811	20.9022
+	4.49994	-0.620105	NADH-cytochrome b5 reductase 3;NADH-cytochrome b5 reductase 3 membrane-bound form;NADH-cytochrome b5 reductase 3 soluble form	CYB5R3	851	21.892	21.7753	21.8273	21.7039	21.5155	21.5356	22.4265	22.3334	22.4855	22.5648	22.23	22.103	22.1554
+	4.50719	0.491235	Echinoderm microtubule-associated protein-like 4	EML4	6970	20.6304	20.5772	20.8051	20.7643	20.7175	20.8918	19.9942	20.4279	20.2996	20.1489	20.186	20.2938	20.3283
+	4.50895	-0.678583	Prenylcysteine oxidase 1	PCYOX1	7259	21.7415	21.6981	21.7796	21.3778	21.3038	21.4473	22.3217	22.4895	22.2605	22.2992	22.0988	22.1644	22.0221
+	4.50979	-0.481792	RNA-binding protein 39	RBM39	5549	22.122	21.9184	21.9225	21.8119	21.8644	21.5817	22.306	22.3392	22.3345	22.4499	22.4065	22.2545	22.373
+	4.51197	0.499083	Peroxiredoxin-2	PRDX2	4787	22.5642	22.3026	22.5488	22.7664	22.7624	22.5361	22.209	22.1324	21.9612	22.0611	22.1065	22.1136	21.9832
+	4.515	-0.677869	ORM1-like protein 2;ORM1-like protein 1	ORMDL2;ORMDL1	5735	20.7923	20.7243	20.7121	20.4072	20.9332	20.4546	21.4191	21.5808	21.4931	21.2652	21.1577	21.1807	21.3428
+	4.53062	0.633029	5-nucleotidase	NT5E	4652	22.2559	22.2261	21.9604	22.3713	22.3247	22.457	21.5355	21.4927	21.4101	21.6031	21.8056	21.8223	21.7608
+	4.53742	-0.913514	Transmembrane protein 245	TMEM245	6876	20.2564	20.3446	20.2576	NaN	NaN	NaN	21.3501	21.4144	21.2091	21.0249	21.3555	21.0653	20.9787
+	4.53914	-0.48025	Peptidyl-prolyl cis-trans isomerase-like 1	PPIL1	7427	21.3195	21.397	21.6023	21.3084	21.3812	21.4633	21.8583	22.1329	21.9303	21.8812	21.6597	21.926	21.857
+	4.54894	-0.508574	B-cell receptor-associated protein 31	BCAP31	422	22.7354	22.8557	22.7419	22.5762	22.4981	22.5016	23.1476	23.3565	23.1522	23.0597	22.9837	23.2505	23.1702
+	4.55007	-0.722962	Neutral cholesterol ester hydrolase 1	NCEH1	5916	22.9557	22.8971	22.8754	22.4317	22.445	22.4599	23.451	23.4801	23.4902	23.5058	23.2368	23.3584	23.2807
+	4.55385	-0.554845	Deoxynucleoside triphosphate triphosphohydrolase SAMHD1	SAMHD1	7445	20.8541	20.7838	20.7302	20.634	20.471	20.6344	21.3004	21.4101	21.436	21.1857	20.9963	21.1628	21.1847
+	4.55448	-0.31451	Poly(rC)-binding protein 2	PCBP2	5621	24.3506	24.3619	24.2221	24.186	24.1609	24.2691	24.6046	24.5916	24.6493	24.6847	24.472	24.5177	24.4907
+	4.5589	0.663285	Lipolysis-stimulated lipoprotein receptor	LSR	6059	20.7941	20.7591	21.0572	21.161	21.0572	21.1834	20.1073	20.245	20.3417	20.1834	20.4462	20.5145	20.5329
+	4.56313	-0.497003	Sterol O-acyltransferase 1	SOAT1	4822	21.1549	21.1461	20.9997	20.8697	20.7844	20.8147	21.5117	21.4784	21.548	21.4473	21.3027	21.5524	21.3696
+	4.56823	-0.759107	Peptidyl-tRNA hydrolase 2, mitochondrial	PTRH2	3783	20.7865	20.525	20.3807	20.0628	20.3205	20.4664	21.3142	21.1359	21.1391	21.4779	21.0517	21.0564	21.1041
+	4.57285	-0.615955	Monoacylglycerol lipase ABHD12	ABHD12	6152	19.4684	19.4293	19.228	19.0649	19.0113	19.0798	19.9651	20.001	19.7969	19.8716	19.7977	19.7047	19.67
+	4.57639	-0.703638	Dolichyl-diphosphooligosaccharide--protein glycosyltransferase subunit 1	RPN1	4388	23.5436	23.563	23.4758	23.1066	23.0874	23.0346	24.0701	24.0206	24.0814	24.1399	23.9519	23.8816	23.8928
+	4.57942	-0.637095	Lipase maturation factor 2	LMF2	6718	20.7752	20.7832	20.7287	20.6912	20.3778	20.3461	21.3391	21.2824	21.0886	21.1201	21.223	21.4745	21.2512
+	4.58317	0.5281	Phosphatidylinositol 4-kinase alpha;Putative phosphatidylinositol 4-kinase alpha-like protein P2	PI4KA;PI4KAP2	4884	19.2833	19.6626	19.4558	19.2664	19.446	19.5433	18.7236	18.8821	18.9076	19.1296	18.9054	18.9955	18.8598
+	4.58453	-0.841755	Elongation of very long chain fatty acids protein 1	ELOVL1	6752	20.8706	21.0884	21.1724	20.6611	20.5464	20.5632	21.8893	21.8521	21.7396	21.5336	21.5035	21.509	21.5843
+	4.58557	-0.364817	Cysteine-rich with EGF-like domain protein 2	CRELD2	5935	20.7177	20.8392	20.6615	20.5681	20.6411	20.7099	21.1438	21.1894	21.0094	20.9403	20.9642	21.131	21.0027
+	4.59685	-0.852888	Hydroxyacyl-coenzyme A dehydrogenase, mitochondrial	HADH	161	21.3114	21.1921	21.2335	20.6952	20.593	20.8121	21.8087	21.6935	21.8054	21.9562	21.8452	21.9512	21.7202
+	4.5992	-0.232874	Far upstream element-binding protein 2	KHSRP	3882	22.4006	22.4554	22.5668	22.5071	22.4257	22.4769	22.6597	22.7091	22.7663	22.7043	22.5935	22.7513	22.7505
+	4.60156	-0.626017	Adipocyte plasma membrane-associated protein	APMAP	6988	22.1205	22.1645	22.1067	21.6524	21.7753	21.7959	22.5456	22.565	22.6711	22.5512	22.5385	22.3999	22.662
+	4.60331	-0.654381	Solute carrier family 35 member E1	SLC35E1	6538	20.6566	20.6233	20.5679	NaN	NaN	NaN	21.2553	21.1655	21.0838	21.3546	21.3857	21.4241	21.2232
+	4.60506	-0.154483	26S protease regulatory subunit 6A	PSMC3	7536	22.2169	22.1669	22.1358	22.1774	22.1619	22.229	22.4206	22.3506	22.2852	22.3207	22.3412	22.331	22.3013
+	4.60627	0.338112	2,3-cyclic-nucleotide 3-phosphodiesterase	CNP	4470	21.4132	21.4718	21.6065	21.5987	21.6706	21.6465	21.244	21.2334	21.1704	21.135	21.2238	21.3691	21.2327
+	4.60916	0.2531	Bifunctional glutamate/proline--tRNA ligase;Glutamate--tRNA ligase;Proline--tRNA ligase	EPRS	4435	22.5019	22.572	22.5669	22.681	22.6715	22.6961	22.3668	22.3212	22.3582	22.3358	22.2943	22.4437	22.4126
+	4.61239	0.374988	Dysferlin	DYSF	4217	20.9661	20.9627	20.8323	20.9487	21.0759	21.074	20.6043	20.4263	20.5164	20.7086	20.6498	20.7046	20.6014
+	4.62763	-0.478669	Cell cycle and apoptosis regulator protein 2	CCAR2	6140	21.4112	21.4394	21.3506	21.3221	21.1134	21.071	21.6607	21.8708	21.8715	21.7377	21.7836	21.765	21.6537
+	4.63165	-0.558257	Serrate RNA effector molecule homolog	SRRT	6773	21.2082	21.2659	21.4339	21.0802	20.984	21.103	21.8301	21.8936	21.8733	21.6949	21.5652	21.6126	21.6925
+	4.63215	-0.640755	GPI transamidase component PIG-S	PIGS	6600	20.2396	20.486	20.1732	19.9112	20.105	20.0823	20.8633	20.6912	20.5658	20.8408	20.8491	21.0004	20.8382
+	4.63326	0.573445	Triosephosphate isomerase	TPI1	5124	25.8389	25.8885	25.7798	26.0877	26.1549	26.1297	25.3197	25.2426	25.3357	25.322	25.5204	25.601	25.5039
+	4.63631	-0.449314	Reticulocalbin-1	RCN1	5617	21.2164	21.2105	21.2241	21.2578	21.1525	21.1189	21.7608	21.6919	21.8403	21.5715	21.3793	21.6845	21.5938
+	4.66082	0.296433	Eukaryotic translation initiation factor 2 subunit 2	EIF2S2	4630	22.9679	23.0776	23.0879	23.0086	23.1096	23.0918	22.606	22.7743	22.6882	22.8187	22.858	22.7477	22.8327
+	4.66668	0.272164	40S ribosomal protein S16	RPS16	5179	24.5247	24.5441	24.5486	24.646	24.6564	24.6031	24.3307	24.3242	24.3591	24.1426	24.3205	24.3805	24.3473
+	4.67202	0.512339	Ras-related C3 botulinum toxin substrate 1;Ras-related C3 botulinum toxin substrate 3	RAC1;RAC3	5225	23.5412	23.4391	23.6303	23.7584	23.8367	23.7475	23.1818	23.1454	23.1941	22.9445	23.0719	23.3009	23.1871
+	4.673	-0.336543	Transportin-1	TNPO1	6395	22.4088	22.3504	22.2227	22.2737	22.2309	22.2673	22.6592	22.4699	22.6768	22.7473	22.6289	22.6847	22.5351
+	4.67694	-0.678441	Squalene synthase	FDFT1	4845	20.4242	20.3573	20.4834	20.0253	20.21	20.1301	20.9985	20.8173	21.2077	21.1387	20.869	20.8274	20.7925
+	4.68009	-0.756072	Nuclear pore complex protein Nup205	NUP205	6366	20.7535	20.6484	20.7337	20.2467	20.3205	20.206	21.3302	21.415	21.2963	21.2645	21.0898	21.1746	21.1157
+	4.68379	-0.407216	Protein canopy homolog 2	CNPY2	7384	21.8738	22.0176	21.8238	21.7352	21.7448	21.9641	22.1489	22.3328	22.2821	22.3844	22.1335	22.3062	22.2818
+	4.69562	-0.731045	Trans-Golgi network integral membrane protein 2	TGOLN2	558	19.9432	20.0156	20.1443	19.857	19.715	19.7068	20.7686	20.8121	20.9054	20.4818	20.4026	20.5203	20.5054
+	4.69661	0.610965	ADP-sugar pyrophosphatase	NUDT5	916	20.518	20.631	20.4998	20.8143	20.7147	20.6457	19.9101	20.0605	19.9942	19.7107	20.2188	20.0654	20.2243
+	4.7064	0.299193	60S acidic ribosomal protein P2	RPLP2	4405	25.2758	25.2535	25.3376	25.3542	25.2716	25.3604	25.0543	25.0161	25.1135	24.8309	24.9503	25.0576	25.0449
+	4.70833	-0.62585	H/ACA ribonucleoprotein complex subunit 4	DKC1	886	20.4806	20.5433	20.3308	20.2328	20.475	20.1176	21.067	20.8438	21.1311	20.8058	21.2003	20.9983	20.8781
+	4.71322	-0.702426	Transformer-2 protein homolog alpha	TRA2A	5485	21.3984	21.4498	21.3423	21.1632	20.9295	20.9829	22.1161	22.018	21.8988	21.8438	21.829	21.9644	21.724
+	4.71398	-0.554312	Nuclear cap-binding protein subunit 1	NCBP1	5380	21.0778	21.0494	21.0828	20.7816	21.085	20.9901	21.6195	21.6121	21.5376	21.8577	21.4689	21.4975	21.3647
+	4.71628	-0.605452	Methylsterol monooxygenase 1	MSMO1	5657	20.9926	20.9493	20.9394	20.6208	20.4845	20.7626	21.5139	21.4723	21.3935	21.3004	21.3895	21.4341	21.2752
+	4.72028	0.212738	T-complex protein 1 subunit theta	CCT8	5009	24.1639	24.1225	24.1796	24.226	24.2955	24.3011	23.9578	24.008	24.0066	24.0044	23.9809	24.0539	24.0026
+	4.72222	-0.932088	Hexokinase-1	HK1	4622	21.2751	21.2371	21.3687	20.716	20.7987	20.6433	21.9536	22.0583	22.0665	22.0433	21.8129	21.856	21.7794
+	4.72302	-0.490905	Ragulator complex protein LAMTOR1	LAMTOR1	5877	20.9035	20.8688	20.9251	20.7132	20.6823	20.7987	21.4277	21.2291	21.2817	21.4558	21.0662	21.4224	21.2603
+	4.72307	-0.496638	Double-strand break repair protein MRE11A	MRE11A	3512	20.5969	20.5028	20.4697	20.4087	20.162	20.3279	20.9971	20.8805	20.9296	20.9177	21.0473	20.7704	20.8132
+	4.72644	-0.601908	Quinone oxidoreductase	CRYZ	5368	21.5064	21.5489	21.4947	21.056	21.2754	21.2855	22.0641	21.9179	22.1289	22.0244	21.8549	21.8509	21.9003
+	4.72646	-0.618981	Transmembrane emp24 domain-containing protein 10	TMED10	4973	23.7082	23.848	23.6762	23.4457	23.3295	23.3124	24.2557	24.1818	24.1489	24.0927	24.1483	24.2436	24.1352
+	4.74306	-0.630655	DAZ-associated protein 1	DAZAP1	3834	21.683	21.9223	21.8385	21.4161	21.8404	21.6336	22.5217	22.4987	22.3934	22.2991	22.2027	22.3661	22.1891
+	4.74571	0.689283	Echinoderm microtubule-associated protein-like 2	EML2	3827	19.7986	19.651	19.9868	19.6886	19.9701	20.027	19.2794	19.321	19.2635	18.7866	19.1847	19.2023	19.1133
+	4.75155	-0.29676	NACHT, LRR and PYD domains-containing protein 2	NLRP2	266	23.3034	23.2843	23.3366	23.2572	23.2873	23.2717	23.7079	23.6667	23.6268	23.6237	23.4458	23.5603	23.4767
+	4.75384	-0.650715	Sarcoplasmic/endoplasmic reticulum calcium ATPase 2	ATP2A2	4587	23.4536	23.5122	23.494	23.0921	23.1085	23.0748	24.0238	24.0399	23.9988	23.9774	23.7907	23.8451	23.9037
+	4.75424	-0.701129	Structural mainte0ce of chromosomes protein 3	SMC3	7364	19.841	19.4212	19.6148	19.4669	19.5094	19.4923	20.2789	20.1028	20.4805	19.9794	20.1797	20.5069	20.2829
+	4.75841	0.67634		HLA-A	5784	25.2809	25.3132	25.4633	25.6847	25.6539	25.6459	24.7783	24.8061	24.8122	24.5311	24.9055	24.9926	24.9887
+	4.75928	0.635712	Proteasome activator complex subunit 1	PSME1	5352	22.3845	22.4104	22.4258	22.7814	22.8072	22.817	21.8862	21.9374	22.0531	21.9123	21.9086	21.9753	22.1078
+	4.76214	-0.459902	Malectin	MLEC	5526	21.4725	21.5186	21.5223	21.232	21.3173	21.2544	21.737	21.9338	21.9044	21.9839	21.7566	21.7756	21.8313
+	4.76293	-0.616257	Tyrosine-protein phosphatase non-receptor type 1;Tyrosine-protein phosphatase non-receptor type	PTPN1	4607	22.1234	21.9556	22.0626	21.9738	21.8549	21.8629	22.7345	22.7557	22.7514	22.6936	22.352	22.4066	22.4254
+	4.76426	0.471071	AP-1 complex subunit mu-1	AP1M1	6775	19.9909	20.1099	20.1427	20.0332	19.9604	20.3263	19.7544	19.5497	19.7686	19.5021	19.5926	19.6274	19.565
+	4.7643	-0.636683	Cell division cycle 5-like protein	CDC5L	6622	19.6111	19.4591	19.3303	19.1718	19.541	19.2094	19.9131	20.2968	19.9841	20.1099	19.8976	20.0098	19.9553
+	4.76535	-0.580341	ATP-dependent DNA helicase Q1	RECQL	4908	21.0643	21.0329	21.0739	20.8121	20.6908	20.9919	21.4598	21.7172	21.712	21.4986	21.4375	21.3939	21.4536
+	4.76577	-0.908572	Mitochondrial-processing peptidase subunit beta	PMPCB	4179	20.894	20.8697	20.9982	20.2056	20.4431	20.4318	21.6525	21.605	21.6152	21.5411	21.437	21.5681	21.4239
+	4.76866	-0.349208	Serine/threonine-protein phosphatase PP1-alpha catalytic subunit;Serine/threonine-protein phosphatase	PPP1CA	5173	22.8347	22.841	22.9546	22.9576	22.9153	22.9217	23.288	23.3523	23.2931	23.3905	23.143	23.104	23.2026
+	4.76916	0.914845	Tubulin-specific chaperone A	TBCA	3248	21.8059	21.7492	21.761	22.1263	22.3148	22.3317	21.0051	21.0357	21.0449	20.846	21.1051	21.3507	21.3123
+	4.77064	-0.806041	Aconitate hydratase, mitochondrial	ACO2	899	22.2895	22.2103	22.2592	21.7649	21.7571	21.7821	22.82	22.9677	22.9584	22.8546	22.7432	22.6542	22.7178
+	4.77714	-0.787724	Histidine triad nucleotide-binding protein 2, mitochondrial	HINT2	6765	21.061	20.9538	21.124	20.6607	20.4638	20.6353	21.5937	21.6088	21.7282	21.7118	21.6426	21.5093	21.4347
+	4.7966	-0.750726	Protein transport protein Sec61 subunit alpha isoform 1	SEC61A1	2941	23.0619	23.1065	23.2173	22.6085	22.6962	22.7631	23.7834	23.7542	23.7457	23.5087	23.5748	23.6116	23.6391
+	4.79695	-0.397391	Heterogeneous nuclear ribonucleoprotein D0	HNRNPD	5516	24.5355	24.5032	24.3867	24.4978	24.4672	24.4804	24.9076	24.7392	24.8764	25.1067	24.8211	24.7541	24.9259
+	4.80015	-0.900807	Testis-expressed sequence 10 protein	TEX10	7125	18.8094	19.2115	19.0598	NaN	NaN	19.1919	20.0239	19.9603	20.0664	20.1205	20.0907	19.8767	19.6442
+	4.80139	-0.730007	RNA-binding motif protein, X chromosome;RNA-binding motif protein, X chromosome, N-terminally processed;RNA binding motif protein, X-linked-like-1	RBMX;RBMXL1	4849	22.265	22.3961	22.4085	22.4411	22.0478	22.4164	23.0871	23.162	23.2554	23.063	22.7453	22.8333	23.268
+	4.80438	-0.77219	Interferon-induced protein with tetratricopeptide repeats 1	IFIT1	4476	19.2345	19.5655	19.7689	19.8246	19.8992	19.5171	20.4975	20.515	20.5468	20.4127	20.2399	20.4012	20.237
+	4.80644	-0.800619	Polypeptide N-acetylgalactosaminyltransferase 3	GALNT3	5546	21.2593	21.3884	21.4211	20.7288	20.9838	21.014	21.9845	22.0057	22.0162	21.9126	21.7123	21.9488	21.9522
+	4.81137	-0.763224	Serine/arginine-rich splicing factor 10	SRSF10	4184	20.3267	20.6527	20.2512	20.2468	20.1011	20.3993	21.1749	21.1802	20.973	20.7509	21.2926	21.2492	21.0292
+	4.8117	0.163048	Myoferlin	MYOF	7156	22.992	22.9679	23.035	23.0707	23.0806	23.0274	22.8319	22.9178	22.9031	22.8605	22.8702	22.812	22.8657
+	4.81315	0.236329	AP-2 complex subunit alpha-1	AP2A1	4315	21.4195	21.4674	21.364	21.5212	21.4586	21.5035	21.1495	21.1894	21.1554	21.3004	21.2166	21.2438	21.2805
+	4.81642	-0.591881	Nuclear pore complex protein Nup93	NUP93	6143	21.4687	21.6234	21.4618	21.2857	21.2014	21.1426	22.0428	22.0136	22.0472	22.0347	21.8854	21.8742	21.7928
+	4.82047	-0.658917	Membrane-associated progesterone receptor component 1	PGRMC1	3920	22.871	22.8585	23.0698	22.702	22.5437	22.6415	23.583	23.5536	23.5557	23.3244	23.2218	23.433	23.4085
+	4.8208	-0.736621	Heterogeneous nuclear ribonucleoprotein U-like protein 1	HNRNPUL1	139	21.7649	21.632	21.6775	21.3097	21.1418	21.385	22.3996	22.1328	22.1528	22.3249	22.2358	22.1627	22.1438
+	4.8235	-0.291421	Probable ATP-dependent RNA helicase DDX58	DDX58	751	20.7025	20.5909	20.7422	20.6008	20.6734	20.6439	20.8746	21.0673	21.024	20.9577	20.9503	20.8315	20.9472
+	4.82957	0.835129	Ras-related protein Ral-A	RALA	4510	22.1164	22.2331	22.0594	22.0827	22.0237	22.1519	20.8685	20.9873	21.2659	21.2681	21.4841	21.4515	21.6071
+	4.83293	-0.691648	Acetolactate synthase-like protein	ILVBL	898	20.5348	20.4951	20.3164	19.9205	20.2713	20.2431	20.999	20.9125	20.964	21.204	21.0458	20.9225	20.8718
+	4.83414	0.194166	40S ribosomal protein S9	RPS9	4918	24.5128	24.4973	24.6232	24.5457	24.4968	24.5562	24.3655	24.4026	24.3299	24.3376	24.3637	24.2521	24.3601
+	4.83806	0.440539	Density-regulated protein	DENR	4065	21.3627	21.3419	21.548	21.5691	21.4316	21.6487	20.9924	20.9856	21.108	20.9637	20.9886	21.2227	21.0409
+	4.84684	0.756042	Protein CDV3 homolog	CDV3	7311	20.4294	NaN	20.5397	20.6717	20.9052	NaN	20.0446	19.9599	19.7798	19.8759	19.7623	19.8666	19.8741
+	4.84981	0.854186	14-3-3 protein epsilon	YWHAE	5181	26.0966	26.249	26.2193	26.6179	26.5678	26.548	25.3521	25.4976	25.3474	25.3162	25.687	25.7499	25.7522
+	4.85157	-0.646574	DNA repair protein RAD50	RAD50	6383	21.2517	21.1771	21.1608	20.8405	20.7746	20.7856	21.7011	21.7182	21.6583	21.6191	21.5014	21.669	21.6476
+	4.85204	-0.911843	Lamina-associated polypeptide 2, isoform alpha;Thymopoietin;Thymopentin	TMPO	4880	21.7973	21.6674	21.5979	21.2059	21.0092	21.3347	22.5055	22.2894	22.4367	22.468	22.2076	22.2987	22.2248
+	4.85421	0.796641	Podocalyxin	PODXL	3943	23.0009	23.0456	23.1471	23.332	23.1669	23.3034	22.2476	22.3764	22.3187	21.9521	22.4447	22.6236	22.6223
+	4.8565	-0.800695	Dolichol-phosphate mannosyltransferase subunit 3	DPM3	7204	21.2083	21.3891	21.3287	21.0647	20.8439	20.9305	22.0452	21.949	21.7571	21.7151	21.7959	22.1443	22.091
+	4.85744	0.774907	Proteasome subunit beta type-5	PSMB5	4726	21.7796	21.7929	21.7121	22.1141	22.1476	22.0964	21.171	21.0001	20.8987	21.114	21.2194	21.3804	21.3752
+	4.85885	-0.652081	Sphingosine-1-phosphate lyase 1	SGPL1	4299	21.3928	21.3742	21.1733	21.2628	20.8902	20.9557	22.0229	21.7877	21.8299	21.8141	21.794	21.8212	21.7186
+	4.86011	0.927683	Protein deglycase DJ-1	PARK7	6626	23.3423	23.2251	23.3889	23.7644	23.7873	23.8393	22.406	22.4883	22.5152	22.5575	22.7464	22.8796	22.8184
+	4.86248	-0.878907	Calcium-binding mitochondrial carrier protein Aralar1	SLC25A12	4206	19.7534	19.6709	19.5592	NaN	NaN	19.4663	20.7057	20.3823	20.4344	20.69	20.5633	20.4759	20.1879
+	4.8694	-0.809731	Inositol monophosphatase 3	IMPAD1	7122	19.3832	19.68	19.5372	19.4204	19.1704	NaN	20.5387	20.1549	20.0924	20.2382	20.3645	20.0666	20.2805
+	4.87412	-0.777905	Laminin subunit beta-3	LAMB3	5501	21.0077	20.8712	21.0659	20.5425	20.6598	20.4751	21.6237	21.6959	21.6697	21.5595	21.4291	21.4578	21.4022
+	4.87616	-0.410792	Dual specificity mitogen-activated protein kinase kinase 1	MAP2K1	5327	21.6072	21.7961	21.7266	21.6025	21.7514	21.7159	22.2617	22.1827	22.2087	22.1044	21.9438	22.0659	22.008
+	4.88854	-0.548438	Myosin-10	MYH10	4821	21.296	21.2391	21.2988	20.9451	20.9482	20.9822	21.6301	21.7917	21.6734	21.7478	21.599	21.6498	21.5749
+	4.89423	-0.474238	Activated RNA polymerase II transcriptional coactivator p15	SUB1	5071	22.0235	22.1945	22.2444	22.0965	22.0594	21.9339	22.4388	22.6184	22.5961	22.665	22.4066	22.7162	22.5228
+	4.89588	-0.231817	RuvB-like 2	RUVBL2	7370	22.9427	22.9889	22.989	23.0553	23.0292	23.0062	23.2623	23.3042	23.2978	23.1937	23.1333	23.1719	23.2727
+	4.89745	0.733434	40S ribosomal protein S28	RPS28	5210	23.1844	22.9544	22.8766	23.0853	22.9449	23.218	22.2735	22.0444	22.0823	22.4124	22.3079	22.6221	22.4309
+	4.89858	0.468333	Periplakin	PPL	3838	22.4291	22.6178	22.4249	22.7015	22.6727	22.7848	22.0867	22.066	22.0844	22.1589	22.1434	22.2765	22.1417
+	4.89956	-0.672397	N-acetylglucosamine-6-sulfatase	GNS	3466	20.0832	19.9492	NaN	19.7662	19.765	19.6142	20.3457	20.401	20.4319	20.566	20.5779	20.6368	20.5964
+	4.90095	0.488488	N-myc-interactor	NMI	5453	20.8016	20.9117	20.8894	21.0003	20.9783	21.1044	20.365	20.4651	20.6833	20.348	20.3248	20.4791	20.5486
+	4.90579	-0.917031	Elongation factor Tu, mitochondrial	TUFM	4963	23.8989	23.9593	23.9073	23.3915	23.3847	23.4038	24.7173	24.5797	24.7101	24.6958	24.3772	24.4792	24.463
+	4.90592	0.326479	Septin-9	SEPTIN9	7255	26.4821	26.4642	26.5149	26.5819	26.6583	26.6313	26.1563	26.2613	26.1962	26.1302	26.3518	26.2218	26.2852
+	4.92382	-0.696414	Elongation factor G, mitochondrial	GFM1	6594	21.1204	20.9839	21.1168	20.6518	20.7202	20.6977	21.6228	21.5991	21.6127	21.758	21.4527	21.4424	21.5598
+	4.9263	-0.243162	tRNA-splicing ligase RtcB homolog	RTCB	7437	22.2085	22.1821	22.3183	22.1747	22.2079	22.2247	22.37	22.5091	22.5309	22.5264	22.4239	22.4096	22.4678
+	4.92965	-0.911964	Sister chromatid cohesion protein PDS5 homolog B	PDS5B	7055	20.3363	20.52	19.9465	20.2561	20.0551	19.8133	21.025	21.1817	21.3516	20.9311	21.0847	21.0733	20.8182
+	4.93387	-0.269275	Exportin-2	CSE1L	5086	23.0067	23.0245	23.0351	22.9867	23.0529	23.0715	23.3928	23.3199	23.3485	23.3773	23.2083	23.2617	23.1834
+	4.93418	0.261569	Serine--tRNA ligase, cytoplasmic	SARS	5810	22.2127	22.197	22.2544	22.3328	22.2292	22.311	21.9257	21.9831	21.903	21.9714	22.0555	22.0354	22.0882
+	4.94202	0.742643		SERPINB6	1	20.9282	20.8026	20.6524	20.9565	21.1143	21.2286	20.4718	20.1075	20.2267	20.0743	20.2162	20.0485	20.2862
+	4.945	-0.613371	Very-long-chain (3R)-3-hydroxyacyl-CoA dehydratase 3	HACD3	7167	22.2637	22.3718	22.2321	22.0249	22.0158	22.0109	22.8408	22.7073	22.828	23.0159	22.6947	22.6587	22.6206
+	4.94671	-0.588015	Retinol dehydrogenase 11	RDH11	6275	21.7331	21.712	21.7964	21.3655	21.4629	21.4287	22.2786	22.187	22.2957	22.1331	22.065	22.1212	22.1172
+	4.95889	0.682003	Aspartyl aminopeptidase	DNPEP	3243	21.194	21.1323	21.3742	21.3845	21.574	21.1651	20.3994	20.5987	20.5293	20.769	20.5029	20.7625	20.7923
+	4.9594	0.300836	Phenylalanine--tRNA ligase beta subunit	FARSB	7051	21.8894	21.9809	21.8173	21.8859	21.8433	21.8689	21.5741	21.4809	21.5471	21.5397	21.7414	21.6174	21.5602
+	4.96142	-0.547009	RNA-binding protein 4	RBM4	6759	20.7275	20.7804	20.7913	20.5098	20.5785	20.3993	21.107	21.3508	21.1982	21.2329	21.0455	21.1596	21.153
+	4.96326	0.390533	Nicotinamide phosphoribosyltransferase	NAMPT	733	22.5943	22.5103	22.5219	22.5894	22.711	22.8161	22.2943	22.2659	22.1502	22.179	22.1762	22.3109	22.2566
+	4.96484	-0.568617	Casein kinase I isoform alpha;Casein kinase I isoform alpha-like	CSNK1A1;CSNK1A1L	547	20.4766	20.3543	20.3358	20.1028	20.1531	20.3431	21.1181	20.9318	20.7937	20.7843	20.8646	20.8271	20.7207
+	4.96505	-0.928648	Serine/arginine repetitive matrix protein 1	SRRM1	956	20.3536	20.5471	20.3901	19.9451	19.8706	19.8779	21.1934	21.2167	21.2053	20.9824	20.915	21.0798	21.0564
+	4.9674	-0.883574	Heat shock protein 75 kDa, mitochondrial	TRAP1	5413	22.2802	22.0413	22.3274	21.6432	21.6709	21.7747	22.7963	22.9075	22.8935	22.893	22.8159	22.7611	22.8117
+	4.96934	0.236955	Ras-related protein Rab-1A	RAB1A	5205	25.5172	25.5708	25.4222	25.4789	25.4829	25.5285	25.1315	25.2873	25.2833	25.3041	25.2529	25.295	25.2878
+	4.97276	-0.891181	Dipeptidyl peptidase 1;Dipeptidyl peptidase 1 exclusion domain chain;Dipeptidyl peptidase 1 heavy chain;Dipeptidyl peptidase 1 light chain	CTSC	653	21.8524	22.0728	21.8858	21.261	21.5695	21.5389	22.5492	22.6478	22.5452	22.7657	22.5065	22.6168	22.4842
+	4.97854	0.716329	Tumor protein D52	TPD52	3625	21.7137	21.7188	21.6844	22.0973	22.0378	22.1186	20.9601	21.2384	21.2135	21.057	21.2722	21.1929	21.3173
+	4.9786	0.747085	Integrin beta;Integrin beta-1	ITGB1	649	22.9154	22.8579	22.9573	23.2883	23.314	23.3589	22.3966	22.2728	22.3271	22.1762	22.4734	22.5119	22.4195
+	5.0017	-0.938369	Heterochromatin protein 1-binding protein 3	HP1BP3	5788	20.6885	20.6076	20.7046	20.1504	20.0617	20.0769	21.3561	21.3561	21.4225	21.1913	21.2456	21.354	21.3143
+	5.00264	0.687345	Ras-related protein Rap-2b;Ras-related protein Rap-2a	RAP2B;RAP2A	5151	21.9733	21.9234	21.9467	22.3142	22.359	22.2197	21.3596	21.4382	21.3163	21.4103	21.6841	21.353	21.4861
+	5.00798	0.616126	Cell division control protein 42 homolog	CDC42	5134	24.8872	24.8434	24.678	25.0267	25.073	24.948	24.3408	24.3061	24.1615	24.0507	24.3412	24.5071	24.3454
+	5.01316	-0.552893	Regulator of chromosome condensation	RCC1	4618	22.3497	22.2499	22.4554	22.0389	22.0951	22.0779	22.6565	22.7761	22.8734	22.8085	22.6821	22.8489	22.7028
+	5.01476	0.569651	Catenin alpha-1	CTNNA1	4805	23.2216	23.1934	23.2345	23.5349	23.5252	23.5587	22.7592	22.6831	22.7424	22.8482	22.8639	22.8837	22.8783
+	5.02602	0.276648		MACF1	3690	20.4633	20.5009	20.5468	20.5251	20.6008	20.6411	20.3034	20.3049	20.3263	20.1813	20.1811	20.327	20.2638
+	5.03296	0.912546	Plasma membrane calcium-transporting ATPase 1;Calcium-transporting ATPase	ATP2B1	4629	20.8262	20.851	20.8402	21.034	21.2212	21.3211	20.1782	20.0688	19.6629	20.1001	20.1982	20.3323	20.181
+	5.03394	-0.343068	Splicing factor 3B subunit 1	SF3B1	4188	21.5748	21.641	21.7469	21.4277	21.5948	21.5477	21.9124	21.9186	21.8847	21.9758	21.957	22.0057	21.869
+	5.04345	-0.706393	Transmembrane emp24 domain-containing protein 7	TMED7;TMED7-TICAM2	181	22.5829	22.3007	22.6574	22.3497	22.2519	22.4419	23.2085	23.4152	23.1915	23.1512	23.0996	23.008	22.886
+	5.04546	0.708745	Adenylate kinase 2, mitochondrial;Adenylate kinase 2, mitochondrial;Adenylate kinase 2, mitochondrial, N-terminally processed	AK2	3506	22.3905	22.2796	22.2268	22.4492	22.3858	22.3202	21.6332	21.3806	21.4032	21.5265	21.9154	21.716	21.858
+	5.04636	-0.294036	Protein RCC2	RCC2	7183	21.8092	21.6565	21.7981	21.8298	21.8149	21.7388	22.1436	22.1749	22.088	22.046	21.9879	22.0021	22.0376
+	5.04759	0.708948	GTPase KRas;GTPase KRas, N-terminally processed	KRAS	798	21.957	21.8136	21.6793	22.0901	22.0084	22.027	21.1438	21.1409	20.9137	21.4494	21.2738	21.2756	21.3448
+	5.04761	0.43657	EF-hand domain-containing protein D2	EFHD2	6442	22.0802	21.9557	22.0722	22.1776	22.158	22.2786	21.7013	21.643	21.608	21.61	21.8224	21.7995	21.6025
+	5.04998	-0.388079	Alpha-aminoadipic semialdehyde dehydrogenase	ALDH7A1	334	22.2808	22.2657	22.2524	22.0415	22.0266	22.0927	22.5601	22.5276	22.5268	22.6682	22.5149	22.534	22.5046
+	5.06033	0.944597	Protein-glutamine gamma-glutamyltransferase K	TGM1	4671	20.4149	20.502	19.9945	20.5593	20.3049	20.5103	19.5813	19.0329	19.3767	19.2524	19.59	19.6368	19.5846
+	5.06036	-0.923826	Gamma-glutamyl hydrolase	GGH	6380	20.8492	21.1839	20.9402	20.4529	20.5698	20.4249	21.6102	21.8048	21.6716	21.7089	21.5893	21.5504	21.6893
+	5.06198	-0.758643	Cytochrome b5 type B	CYB5B	848	22.962	23.0459	23.0182	22.5738	22.5753	22.6794	23.667	23.6185	23.5888	23.6728	23.3669	23.6354	23.4248
+	5.06777	-0.566576	Long-chain-fatty-acid--CoA ligase 3	ACSL3	740	22.4429	22.3552	22.443	22.156	22.121	22.1713	22.8806	22.8853	22.9581	23.0026	22.7666	22.7389	22.7049
+	5.07123	-0.540486	Hypoxia up-regulated protein 1	HYOU1	7459	22.5301	22.5287	22.5387	22.2371	22.2609	22.2835	23.0562	22.9976	23.0072	22.8881	22.8473	22.9809	22.7816
+	5.07799	-0.778346	Cat eye syndrome critical region protein 5	CECR5	6778	19.9829	19.6054	19.7769	19.4911	NaN	19.7319	20.6452	20.3803	20.7005	20.4951	20.5303	20.391	20.3295
+	5.07894	-0.282085	Chloride intracellular channel protein 3	CLIC3	4322	22.1671	22.185	22.1795	22.2542	22.3008	22.309	22.6034	22.5486	22.5258	22.5707	22.4377	22.4868	22.4298
+	5.08232	-0.443981	Splicing factor 3B subunit 3	SF3B3	5626	21.7034	21.7293	21.6758	21.4479	21.4577	21.4553	22.031	22.0448	22.0486	22.0692	21.8934	22.0391	22.0294
+	5.08337	-0.55544	Thioredoxin domain-containing protein 5	TXNDC5	6203	21.6516	21.917	21.9384	21.8842	21.6387	21.9064	22.4802	22.4429	22.4554	22.3696	22.1272	22.3904	22.3814
+	5.0916	-0.837752	Saccharopine dehydrogenase-like oxidoreductase	SCCPDH	6206	20.6456	20.3945	20.221	19.9635	20.02	20.1164	21.2495	21.182	21.0376	21.0484	20.9751	21.0453	20.9142
+	5.09196	-0.450538	LDLR chaperone MESD	MESDC2	5568	21.0769	21.046	20.8651	20.7984	21.1169	21.0237	21.4378	21.4765	21.5888	21.34	21.3959	21.392	21.4376
+	5.10216	-0.339269	UDP-glucose:glycoprotein glucosyltransferase 1	UGGT1	7143	21.4546	21.4463	21.4913	21.2457	21.3132	21.2744	21.7487	21.6836	21.7181	21.759	21.6557	21.7439	21.6623
+	5.1104	-0.760995	X-ray repair cross-complementing protein 6	XRCC6	4534	22.8158	22.7956	22.9372	22.3551	22.4103	22.438	23.4	23.3164	23.443	23.4192	23.3292	23.4408	23.3557
+	5.11077	0.782012	Annexin A3;Annexin	ANXA3	4529	22.7984	22.7551	22.8691	23.1656	23.1753	23.2088	22.0644	22.0273	22.1716	22.1441	22.3181	22.3899	22.3782
+	5.11715	-0.68994	Translocon-associated protein subunit delta	SSR4	5023	22.7305	22.7374	22.7968	22.3819	22.326	22.4625	23.3802	23.3031	23.3471	23.298	23.0848	23.2334	23.1906
+	5.12376	-0.570062	Inorganic pyrophosphatase 2, mitochondrial	PPA2	6873	21.6955	21.7485	21.9582	21.6231	21.5511	21.612	22.1116	22.4315	22.392	22.3078	22.2166	22.2488	22.1686
+	5.12411	0.699697	Poliovirus receptor	PVR	222	21.0695	21.0466	20.9723	21.1735	21.24	21.4142	20.669	20.5316	20.3526	20.618	20.3066	20.2501	20.443
+	5.12606	0.530488	Phosphoglycerate kinase 1	PGK1	4350	24.392	24.426	24.4646	24.6874	24.6819	24.7172	23.9157	24.0118	24.0222	23.9269	24.0674	24.1642	24.109
+	5.12716	-0.811195	Persulfide dioxygenase ETHE1, mitochondrial	ETHE1	3872	21.6203	21.5637	21.6912	21.3357	21.4091	21.3358	22.649	22.4289	22.2749	22.1124	22.0285	22.3887	22.2444
+	5.12992	-0.494438	ATP-dependent RNA helicase DDX3X;ATP-dependent RNA helicase DDX3Y	DDX3X;DDX3Y	247	23.3857	23.379	23.3672	23.1881	23.231	23.1994	23.8682	23.915	23.8703	23.8744	23.6103	23.7256	23.6394
+	5.1308	-0.677752	O-acetyl-ADP-ribose deacetylase MACROD1	MACROD1	641	20.2181	19.9366	19.9442	19.8069	19.9936	19.8674	20.8521	20.6458	20.4771	20.8456	20.6587	20.5509	20.442
+	5.1353	0.306848	Isoleucine--tRNA ligase, cytoplasmic	IARS	4875	22.0326	22.0306	22.0753	22.1623	22.1187	22.1771	21.7648	21.7171	21.6871	21.8389	21.9037	21.8204	21.8161
+	5.14066	-0.6046	FAS-associated factor 2	FAF2	6450	21.6731	21.8625	21.7578	21.4996	21.4591	21.5561	22.4695	22.2701	22.2106	22.2278	22.145	22.2529	22.0992
+	5.143	-0.470302	Cyclin-dependent kinase 2	CDK2	3563	20.5133	20.5795	20.4041	20.254	20.4209	20.4249	20.9732	20.8981	20.9296	21.0264	20.9019	20.8978	20.6946
+	5.14322	-0.919959	Myb-binding protein 1A	MYBBP1A	6673	21.2229	21.1115	21.1214	20.6018	20.6022	20.6681	21.9271	21.8539	21.7898	21.8905	21.7638	21.7802	21.6503
+	5.14864	-0.749081	SWI/SNF-related matrix-associated actin-dependent regulator of chromatin subfamily A member 5	SMARCA5	4102	21.1601	21.1181	21.1439	20.6847	20.7744	20.6624	21.7235	21.7645	21.682	21.7119	21.6434	21.5701	21.6157
+	5.14892	0.454977	Eukaryotic translation initiation factor 3 subunit L	EIF3L	959	21.8763	21.7534	21.8295	22.0415	22.005	21.8831	21.3428	21.4498	21.3084	21.4636	21.6089	21.4362	21.4924
+	5.1522	0.7047	Catenin beta-1	CTNNB1	412	30.3558	30.6063	30.5917	30.855	30.8474	30.8562	29.9101	29.8825	29.9725	29.844	30.033	30.1433	30.0795
+	5.15698	-0.558431	Heterogeneous nuclear ribonucleoprotein A3	HNRNPA3	654	23.4983	23.6311	23.7369	23.4196	23.6299	23.3217	24.1741	24.1663	24.1653	24.1828	23.9524	23.9931	24.0521
+	5.15898	0.609735	CD59 glycoprotein	CD59	463	23.088	22.9011	23.0066	23.359	23.2966	23.3294	22.5666	22.5238	22.5896	22.4263	22.5454	22.6339	22.5904
+	5.17295	-0.844817	RNA-binding protein Raly	RALY	7303	22.4511	22.5702	22.5764	21.987	22.0572	22.2096	23.1811	23.2215	23.3272	23.0397	23.1065	23.0486	23.1492
+	5.19625	-0.887296	Ribosome biogenesis regulatory protein homolog	RRS1	5593	19.9252	19.9721	19.807	NaN	NaN	NaN	20.9846	20.6799	20.6227	20.7716	20.886	20.8893	20.687
+	5.2034	0.4755	SH3 domain-containing kinase-binding protein 1	SH3KBP1	5761	21.8097	21.8783	21.7322	22.0334	21.9669	21.9465	21.4732	21.268	21.2959	21.4985	21.3896	21.5252	21.4826
+	5.20798	-0.943029	Mitochondrial import inner membrane translocase subunit TIM44	TIMM44	4067	20.178	20.2332	19.9918	19.9385	19.6817	19.7728	21.1062	20.9917	20.9805	21.0489	21.0055	20.6093	20.6211
+	5.20966	0.199786	Valine--tRNA ligase	VARS	4712	22.1835	22.165	22.1805	22.2544	22.2156	22.282	21.9399	22.002	21.9937	22.0069	22.0437	22.0341	22.0757
+	5.21004	0.251719	Filamin-B	FLNB	4170	24.4847	24.4697	24.5138	24.5976	24.6169	24.6343	24.3048	24.3149	24.3024	24.218	24.3054	24.3319	24.3304
+	5.21939	-0.36765	Heterogeneous nuclear ribonucleoprotein R	HNRNPR	4055	23.1464	23.1796	23.3008	23.1813	23.2022	23.2044	23.5737	23.6582	23.6975	23.5951	23.3979	23.4944	23.5739
+	5.22034	-0.809453	Peptidyl-prolyl cis-trans isomerase FKBP8	FKBP8	5541	20.5333	20.3429	20.135	20.2503	20.3045	20.3662	21.3598	20.9029	21.2898	21.3662	20.8505	21.0603	21.0909
+	5.22699	-0.667286	Translocator protein	TSPO	966	NaN	20.5368	20.4999	20.31	NaN	NaN	21.0802	21.1674	21.0941	21.0207	21.1063	21.2683	21.0763
+	5.23203	-0.825038	Isochorismatase domain-containing protein 2, mitochondrial	ISOC2	6421	20.0461	19.867	20.0477	19.7395	20.286	19.6485	20.7993	20.7327	20.7777	20.9019	20.8402	20.7946	20.5028
+	5.23476	0.770666	Nuclease-sensitive element-binding protein 1	YBX1	5239	23.4695	23.5029	23.5768	23.8781	23.8846	23.8129	22.9485	22.8433	22.8968	22.66	22.8845	23.1225	23.062
+	5.2633	-0.699357	Heterogeneous nuclear ribonucleoprotein L	HNRNPL	4560	23.2387	23.2249	23.2674	23.0415	22.9957	23.0184	23.891	24.0775	24.0026	23.8609	23.6436	23.6459	23.6917
+	5.27433	0.252993	T-complex protein 1 subunit alpha	TCP1	4606	23.5857	23.6025	23.5626	23.6952	23.6695	23.6792	23.3054	23.4214	23.3546	23.3144	23.3898	23.4268	23.4438
+	5.27547	0.77694	Choline transporter-like protein 2	SLC44A2	6092	22.1741	21.9461	21.9976	22.2684	22.1201	22.1668	21.3395	21.2428	21.2954	20.9841	21.6124	21.3409	21.5316
+	5.27663	-0.759767	Transformer-2 protein homolog beta	TRA2B	5224	22.1169	22.022	22.0185	21.8687	21.722	21.7109	22.9163	22.8111	22.7087	22.5084	22.5874	22.7017	22.4536
+	5.28133	0.908292	Neutral amino acid transporter B(0);Amino acid transporter	SLC1A5	5654	21.9886	21.9681	21.8348	22.1955	22.292	22.3099	21.1725	20.8851	21.1515	21.0652	21.515	21.3658	21.1739
+	5.29377	0.353324	Afadin	MLLT4	3766	21.2126	21.3192	21.1512	21.1478	21.1158	21.1026	20.8495	20.6959	20.7336	20.8814	20.85	20.8767	20.8637
+	5.29483	0.653879	Integrin alpha-3;Integrin alpha-3 heavy chain;Integrin alpha-3 light chain	ITGA3	4703	21.1071	21.3506	21.3684	21.4774	21.5355	21.5985	20.616	20.7694	20.7233	20.6449	20.7249	20.8835	20.9046
+	5.29829	-0.373862	Tropomodulin-3	TMOD3	7140	22.0902	21.9116	21.9335	22.0662	22.0932	22.0287	22.4061	22.3591	22.4622	22.5257	22.3198	22.4069	22.2812
+	5.30005	-0.66677	Isocitrate dehydrogenase [NADP], mitochondrial	IDH2	4948	22.1738	22.0287	22.1029	21.7517	21.7685	21.7617	22.5185	22.6191	22.6485	22.7511	22.6067	22.4787	22.5633
+	5.30471	0.163764	Cytoplasmic dynein 1 heavy chain 1	DYNC1H1	5531	22.83	22.8389	22.8303	22.9185	22.9327	22.9005	22.7148	22.7022	22.6798	22.7449	22.7114	22.7311	22.6955
+	5.31559	-0.612759	DnaJ homolog subfamily C member 3	DNAJC3	5444	21.1166	21.1683	21.3228	21.0019	20.9536	20.9755	21.8641	21.7791	21.821	21.7258	21.5558	21.5891	21.5829
+	5.31947	-0.264629	Tubulin beta-4B chain	TUBB4B	5246	26.8424	26.8407	26.7669	26.8492	26.8529	26.8531	27.1273	27.0358	27.0937	27.2245	27.1272	27.0799	27.0034
+	5.3201	0.370557	Multifunctional protein ADE2;Phosphoribosylaminoimidazole-succinocarboxamide synthase;Phosphoribosylaminoimidazole carboxylase	PAICS	4664	23.5761	23.6209	23.5925	23.6249	23.7232	23.6904	23.2855	23.2641	23.1158	23.207	23.2879	23.4334	23.2784
+	5.32584	0.410366	Ubiquitin-40S ribosomal protein S27a;Ubiquitin;40S ribosomal protein S27a;Polyubiquitin-C;Ubiquitin;Ubiquitin-60S ribosomal protein L40;Ubiquitin;60S ribosomal protein L40;Polyubiquitin-B;Ubiquitin	RPS27A;UBC;UBB;UBA52	5222	25.7547	25.7046	25.8555	25.748	25.7884	25.702	25.2136	25.4164	25.3867	25.2618	25.3575	25.2727	25.5308
+	5.32791	-0.216517	Myosin-14	MYH14	6003	23.8843	23.9025	23.8596	23.7442	23.78	23.8207	24.0923	24.0591	24.0611	24.0657	24.0244	24.0044	24.0318
+	5.32847	0.919799	Ezrin	EZR	4569	24.767	24.7818	24.8563	25.2725	25.2781	25.1709	24.0072	23.9892	23.9692	23.9626	24.2378	24.3102	24.2329
+	5.33474	-0.766838	Fumarate hydratase, mitochondrial	FH	4439	22.6074	22.6069	22.3952	22.0831	22.2889	22.1397	23.2177	23.0953	22.9945	23.2403	23.0389	23.1685	23.0874
+	5.34634	-0.905105	U5 small nuclear ribonucleoprotein 40 kDa protein	SNRNP40	6459	20.6152	21.0215	20.8404	20.632	20.7902	20.5339	21.866	21.8362	21.829	21.4881	21.3446	21.4867	21.6572
+	5.34768	0.800738	Rho GDP-dissociation inhibitor 1	ARHGDIA	3799	22.756	22.8569	23.1533	23.225	23.257	23.3378	22.2256	22.2981	22.3216	22.1937	22.2304	22.4685	22.3406
+	5.35447	-0.732634	Splicing factor U2AF 35 kDa subunit	U2AF1	5303	22.6387	22.6913	22.6549	22.4891	22.2494	22.5038	23.4414	23.2173	23.2921	23.5086	23.096	23.1811	23.157
+	5.36606	-0.544019	Vesicular integral-membrane protein VIP36	LMAN2	5411	22.8469	22.8151	22.8372	22.5573	22.6104	22.5353	23.3169	23.1181	23.3026	23.2489	23.1457	23.3284	23.2501
+	5.36607	-0.484288	Endoplasmic reticulum resident protein 29	ERP29	4744	22.8179	22.7725	22.5307	22.6561	22.5856	22.6127	23.1827	22.9319	23.1419	23.1907	23.2178	23.1961	23.167
+	5.36618	0.675184	Junctional adhesion molecule A	F11R	7505	22.4057	22.5048	22.4698	22.6557	22.6968	22.7447	21.7844	21.7146	21.8882	21.7745	22.0456	22.0738	22.0497
+	5.38279	-0.448848	Peptidyl-prolyl cis-trans isomerase FKBP2;Peptidyl-prolyl cis-trans isomerase	FKBP2	534	22.7881	22.7306	22.8378	22.9264	22.7516	22.7809	23.3401	23.3059	23.0483	23.3423	23.3325	23.2371	23.1537
+	5.3951	0.449819	6-phosphogluconate dehydrogenase, decarboxylating	PGD	5035	22.0437	22.079	22.0861	22.2288	22.2381	22.2203	21.6394	21.6731	21.5713	21.6293	21.7232	21.8605	21.7998
+	5.40112	-0.805075	3-mercaptopyruvate sulfurtransferase;Sulfurtransferase	MPST	4693	19.1425	19.4977	19.2158	19.1545	18.9103	19.3427	20.0841	20.1319	20.0939	20.2019	19.86	19.8594	19.8784
+	5.40264	0.848243	Na(+)/H(+) exchange regulatory cofactor NHE-RF1	SLC9A3R1	3970	21.1678	21.4444	21.5768	21.7539	21.713	21.6387	20.5808	20.6754	20.841	20.5014	20.6113	20.8516	20.8445
+	5.41891	-0.732862	ATP-dependent RNA helicase DDX39A	DDX39A	3908	22.0527	22.2169	21.9251	21.7968	21.7091	21.7358	22.859	22.5548	22.5333	22.6005	22.6338	22.6502	22.6409
+	5.4268	-0.810278	Erlin-2	ERLIN2	4249	22.1684	22.1739	22.062	21.6434	21.7696	21.7324	22.8151	22.8621	22.646	22.7464	22.67	22.7636	22.6434
+	5.4335	0.832457	Sodium/potassium-transporting ATPase subunit beta-3	ATP1B3	5079	22.0024	22.0309	22.0488	22.3888	22.3475	22.3318	21.2208	21.2744	21.1171	21.3391	21.606	21.4486	21.5087
+	5.43647	0.752117	Transketolase	TKT	4737	22.3707	22.3247	22.4264	22.7568	22.716	22.6755	21.7121	21.647	21.7317	21.6981	21.9742	21.8771	21.9101
+	5.44215	0.322643	Glutathione reductase, mitochondrial	GSR	4341	22.2479	22.3166	22.3854	22.4434	22.2925	22.2996	22.0482	22.0259	21.9437	21.9036	22.0558	22.0881	21.9925
+	5.44424	-0.789986	Serine/threonine-protein kinase MARK2	MARK2	154	20.1528	20.5584	20.3136	19.982	20.4458	19.985	21.0853	21.0797	21.0549	21.0569	20.9651	20.9507	21.0145
+	5.45181	0.725267	Guanine nucleotide-binding protein G(i) subunit alpha-2	GNAI2	4390	23.4723	23.3675	23.6606	23.85	23.7953	23.8567	22.9826	22.9198	22.9056	22.8016	22.9525	23.0836	22.9469
+	5.45906	0.676272	Heat shock 70 kDa protein 4	HSPA4	4804	22.0799	22.1462	22.165	22.3195	22.3293	22.3761	21.4489	21.4037	21.5185	21.3921	21.6484	21.7715	21.735
+	5.46234	-0.530555	Cleavage and polyadenylation specificity factor subunit 7	CPSF7	3456	19.7264	19.6629	19.6461	19.7129	19.7171	19.8133	20.4074	20.2998	20.4162	20.2216	20.0838	20.2148	20.0621
+	5.46556	-0.845117	Very-long-chain enoyl-CoA reductase	TECR	7147	22.9043	22.857	22.9525	22.5751	22.6029	22.5769	23.6788	23.7714	23.8196	23.6068	23.4338	23.3598	23.4591
+	5.47806	0.667338	CUB domain-containing protein 1	CDCP1	6905	20.0232	20.137	20.1451	20.1824	20.1947	20.0158	19.3645	19.3217	19.5506	19.5443	19.7259	19.1944	19.4418
+	5.47815	-0.474676	ATP-binding cassette sub-family F member 3	ABCF3	7068	20.0499	20.0979	20.196	20.0911	19.988	19.9027	20.5871	20.634	20.4925	20.6132	20.4158	20.5736	20.3864
+	5.47907	0.4531	Septin-11	SEPTIN11	3216	22.4614	22.5132	22.5217	22.6663	22.6192	22.7432	22.1411	22.0517	22.0992	22.0251	22.206	22.1564	22.2613
+	5.48342	-0.853943	Torsin-1A-interacting protein 1	TOR1AIP1	164	21.5223	21.5026	21.4306	21.1245	20.9689	21.1485	22.2049	22.1684	22.2531	22.2712	21.9731	22.0304	22.0568
+	5.48745	0.629833	Dynactin subunit 2	DCTN2	678	20.5591	20.5574	20.5497	20.6422	20.4548	20.5622	19.8259	19.6961	19.7503	20.1176	20.045	20.093	19.9429
+	5.4924	-0.770733	Leucine-rich repeat-containing protein 59	LRRC59	6423	23.3565	23.2398	23.1192	22.8869	22.7959	22.9339	23.8962	23.8647	23.9101	23.9053	23.7471	23.7498	23.7095
+	5.49888	-0.588129	NADPH--cytochrome P450 reductase	POR	4586	20.9821	20.94	20.708	20.637	20.6045	20.7538	21.407	21.3835	21.4466	21.4532	21.2467	21.2924	21.2838
+	5.50677	0.705226	Annexin A2;Annexin;Putative annexin A2-like protein	ANXA2;ANXA2P2	4427	27.1794	27.1483	27.1903	27.5027	27.5013	27.5623	26.5326	26.5846	26.6524	26.5422	26.685	26.7486	26.7497
+	5.50825	0.35655	Protein diaphanous homolog 1	DIAPH1	4121	21.7218	21.6676	21.7252	21.8781	21.8002	21.8538	21.4303	21.3634	21.2943	21.439	21.4546	21.4797	21.464
+	5.50935	0.899333	Sodium/potassium-transporting ATPase subunit beta-1	ATP1B1	4393	22.732	22.8004	22.7843	23.0586	23.1871	22.9704	21.9343	21.9966	21.9681	21.6775	22.2464	22.1778	22.1589
+	5.51238	-0.777915	Glutaredoxin-related protein 5, mitochondrial	GLRX5	6025	20.6439	20.615	20.5504	20.3848	20.2412	20.3949	21.5101	21.2164	21.1056	21.3819	21.1497	21.3339	21.0497
+	5.5142	-0.643662	Mesencephalic astrocyte-derived neurotrophic factor	MANF	5089	21.3854	21.2072	21.1704	21.3162	21.0374	21.3694	21.9352	21.7518	22.1578	21.8443	21.7956	21.9088	21.8458
+	5.51776	-0.393952	Annexin A11	ANXA11	5011	22.0517	22.0925	22.24	22.0813	21.9455	22.056	22.4324	22.5019	22.5152	22.3942	22.563	22.3829	22.5129
+	5.51782	0.413095	Elongation factor 1-gamma	EEF1G	4713	25.163	25.0717	25.2582	25.3392	25.3421	25.3688	24.8252	24.8791	24.8643	24.8543	24.7825	24.9021	24.801
+	5.52967	0.8883	Annexin A5;Annexin	ANXA5	4458	23.7585	23.6759	23.703	24.0624	24.0554	23.9888	22.9261	22.852	22.7688	22.8289	23.1995	23.221	23.1036
+	5.52999	0.666521	S-methyl-5-thioadenosine phosphorylase;Purine nucleoside phosphorylase	MTAP	2945	21.4252	21.3976	21.4529	21.6946	21.6508	21.546	20.8524	20.7049	20.8162	20.6986	21.1039	21.005	20.8483
+	5.54227	-0.663831	Replication protein A 70 kDa DNA-binding subunit;Replication protein A 70 kDa DNA-binding subunit, N-terminally processed	RPA1	4716	21.283	21.3635	21.3517	21.0158	20.9821	20.9632	21.9202	21.8652	21.8634	21.8077	21.7598	21.7721	21.7776
+	5.54438	-0.709136	DCN1-like protein 5;DCN1-like protein	DCUN1D5	6707	21.3537	21.3703	21.5365	21.3256	21.2333	21.1231	22.2427	22.1357	22.074	22.0669	21.8035	22.0423	21.8651
+	5.54505	-0.648112		RPS15A	3679	21.9058	21.8772	21.8361	21.7868	21.833	21.6926	22.45	22.4066	22.7626	22.2531	22.333	22.5705	22.5144
+	5.54652	0.762874	Elongation factor 1-beta	EEF1B2	4685	24.7524	24.7998	24.6337	24.8822	24.8599	24.9339	24.0475	23.8042	23.7996	24.085	24.3167	24.1025	24.1766
+	5.55132	-0.435224	Fragile X mental retardation syndrome-related protein 1	FXR1	5013	21.7363	21.9525	21.9213	21.7624	21.8124	21.6861	22.1549	22.3015	22.3001	22.2939	22.2079	22.32	22.1511
+	5.55441	-0.830931	Prostaglandin E synthase 2;Prostaglandin E synthase 2 truncated form	PTGES2	689	20.6451	20.8586	20.5383	20.6158	20.2272	20.8163	21.5612	21.3565	21.3075	21.5325	21.4051	21.5615	21.4104
+	5.55588	0.61935	Spectrin alpha chain, non-erythrocytic 1	SPTAN1	5505	22.0247	22.0085	21.9314	22.2243	22.2692	22.2328	21.5262	21.4104	21.3616	21.3752	21.6411	21.5858	21.5703
+	5.55904	-0.496324	Myosin regulatory light chain 12A;Myosin regulatory light chain 12B	MYL12A;MYL12B	3816	23.9391	23.962	23.9099	23.8214	23.8657	23.8121	24.4617	24.2426	24.265	24.5602	24.3936	24.4819	24.2645
+	5.5636	-0.6872	Replication factor C subunit 2	RFC2	4810	20.9978	20.9225	21.0594	20.6076	20.8291	20.7808	21.6984	21.67	21.5883	21.5371	21.4032	21.584	21.3928
+	5.56474	0.621024	Nicotinate phosphoribosyltransferase	NAPRT	5940	20.6332	20.6135	20.6782	20.7141	20.9757	20.8473	20.0261	20.1688	20.1304	19.9128	20.2082	20.244	20.1682
+	5.58969	-0.890548	Prelamin-A/C;Lamin-A/C	LMNA	628	22.8395	22.8737	22.979	22.4937	22.4317	22.4676	23.6461	23.6847	23.6671	23.6131	23.4118	23.5046	23.4725
+	5.59307	0.840788	Glutathione S-transferase omega-1	GSTO1	5258	21.0059	20.872	20.8945	21.2981	21.0968	21.2744	20.065	20.0207	20.3194	20.1278	20.3621	20.4372	20.2976
+	5.5955	0.883796	Thioredoxin reductase 1, cytoplasmic	TXNRD1	331	21.4071	21.3332	21.267	21.5833	21.6068	21.6026	20.338	20.3905	20.5315	20.4956	20.6975	20.9049	20.7221
+	5.59895	0.918845	Proteasome subunit beta type-3	PSMB3	4968	21.3457	21.4548	21.4631	21.8882	21.8021	21.8094	20.5844	20.5142	20.7251	20.7085	20.9568	20.7219	20.7477
+	5.61679	0.724581	Guanine nucleotide-binding protein G(k) subunit alpha	GNAI3	4457	22.5774	22.5541	22.5119	22.7934	22.9295	22.6607	22.1296	21.9163	21.779	21.9255	21.9413	22.115	21.8194
+	5.61717	-0.795881	Histone deacetylase 1	HDAC1	5483	21.2195	20.822	20.7856	20.6399	21.0038	20.8532	21.6449	21.7082	21.606	21.9075	21.7283	21.6601	21.5275
+	5.6199	-0.659174	Structural mainte0ce of chromosomes flexible hinge domain-containing protein 1	SMCHD1	923	22.2055	22.0732	22.1401	21.8721	21.7689	21.7991	22.6824	22.6784	22.7172	22.6448	22.5721	22.5911	22.5636
+	5.62051	-0.542564	Heterogeneous nuclear ribonucleoprotein U-like protein 2	HNRNPUL2;HNRNPUL2-BSCL2	5702	21.9371	21.8495	21.8712	21.6458	21.6839	21.6208	22.2836	22.4107	22.3783	22.3289	22.148	22.3355	22.2893
+	5.6294	0.349117	Eukaryotic translation initiation factor 3 subunit C;Eukaryotic translation initiation factor 3 subunit C-like protein	EIF3C;EIF3CL	6636	22.17	22.1272	22.1424	22.2865	22.3202	22.3134	21.8515	21.8635	21.8989	21.9132	21.7868	21.9381	21.8905
+	5.62946	-0.771749	U4/U6.U5 tri-snRNP-associated protein 1	SART1	4049	19.4613	19.5348	19.377	19.286	19.3953	NaN	20.0836	20.4993	20.1655	20.2174	19.9944	20.2147	20.1035
+	5.63838	0.72164	Peptidyl-prolyl cis-trans isomerase FKBP3	FKBP3	5299	21.7638	21.8281	21.9865	21.9675	22.2112	22.2326	21.1892	21.1917	21.3097	21.1951	21.3938	21.2743	21.3827
+	5.64069	0.726467	Aminopeptidase B	RNPEP	6891	21.1932	21.2129	21.3371	21.4131	21.4231	21.5948	20.4947	20.4879	20.6547	20.5399	20.6353	20.8698	20.769
+	5.65773	-0.866869	Serine/arginine-rich splicing factor 5	SRSF5	5447	20.7746	20.6656	20.6167	20.5226	20.2028	NaN	21.4589	21.4011	21.4021	21.5524	21.5046	21.3217	21.3225
+	5.66318	-0.655033	Galectin-3-binding protein	LGALS3BP	5370	21.7759	21.7837	21.6517	21.3897	21.463	21.483	22.2481	22.3361	22.1118	22.2662	22.3049	22.3159	22.1404
+	5.67231	0.6269	Non-specific protein-tyrosine kinase;Tyrosine-protein kinase Yes	YES1	3818	21.5335	21.5646	21.67	21.8792	21.862	21.9337	21.0566	21.1514	21.0695	21.0692	21.1214	21.2314	21.0957
+	5.67399	0.784138	Proteasome subunit beta type-2	PSMB2	4969	22.0899	22.2649	22.1691	22.3855	22.4455	22.3255	21.3604	21.5125	21.4071	21.2236	21.7047	21.63	21.6332
+	5.68318	0.836783	Programmed cell death 1 ligand 1	CD274	7159	21.8685	21.7364	21.7069	21.8722	21.9185	22.042	20.809	NaN	21.0378	20.9253	21.2291	20.9092	21.2134
+	5.69538	0.885484	CD276 antigen	CD276	236	20.8556	21.1365	21.0109	21.1881	21.2316	21.1502	20.2377	20.2326	19.9446	20.0375	20.5885	20.2096	20.2195
+	5.69803	-0.741484	RNA-binding protein 26	RBM26	99	20.3656	20.0313	20.2341	20.0781	20.3579	20.0803	20.8269	20.8415	21.2289	21.014	20.8348	20.9185	20.8643
+	5.69876	0.295588	Lysine--tRNA ligase	KARS	5592	22.5279	22.4052	22.5449	22.6103	22.5564	22.5864	22.1905	22.3015	22.2829	22.2268	22.1819	22.2627	22.2542
+	5.71785	-0.596505	Heterogeneous nuclear ribonucleoprotein F;Heterogeneous nuclear ribonucleoprotein F, N-terminally processed	HNRNPF	5042	22.9528	22.899	23.0099	22.959	22.9508	23.0231	23.7572	23.7519	23.6094	23.5622	23.3966	23.3838	23.4748
+	5.73506	0.941138	Isocitrate dehydrogenase [NADP] cytoplasmic	IDH1	4214	22.4989	22.4993	22.4525	22.8446	22.7936	22.8595	21.5597	21.5559	21.4853	21.8033	21.9359	21.8054	21.873
+	5.7356	0.821921	Transaldolase	TALDO1	4847	21.8831	21.6129	21.8487	22.1195	21.973	22.0039	20.9971	21.0334	20.9581	20.8896	21.1901	21.2672	21.259
+	5.74922	-0.931197	WD repeat-containing protein 18	WDR18	130	20.0057	20.0497	20.1331	NaN	19.7362	NaN	21.0826	20.8752	20.8853	20.981	20.7888	21.0039	20.7698
+	5.7506	0.853219	Epithelial cell adhesion molecule	EPCAM	2960	24.2687	24.2696	24.3154	24.5838	24.5861	24.5746	23.4316	23.5676	23.4387	23.4038	23.6074	23.8068	23.8028
+	5.7511	0.832688	Protein S100-A14	S100A14	6983	22.5974	22.6311	22.6094	23.0388	22.7937	22.9443	21.9021	21.7458	21.865	21.8244	22.0152	22.0901	22.1124
+	5.75238	-0.345138	Protein disulfide-isomerase	P4HB	739	24.3435	24.3026	24.284	24.1975	24.1516	24.1166	24.6014	24.5631	24.6412	24.572	24.5157	24.5568	24.5942
+	5.76696	0.723922	Puromycin-sensitive aminopeptidase	NPEPPS	3374	22.9309	22.8887	22.8359	23.1864	23.11	23.2506	22.2462	22.1694	22.1962	22.2986	22.3962	22.4312	22.431
+	5.77137	-0.457097	DNA replication licensing factor MCM2	MCM2	4970	22.5342	22.3959	22.3266	22.1924	22.3481	22.2285	22.751	22.734	22.8499	22.8397	22.8304	22.7735	22.7845
+	5.77368	0.877384	Tumor-associated calcium signal transducer 2	TACSTD2	4474	24.4015	24.5095	24.6061	24.8054	24.8311	24.7811	23.4828	23.8297	23.6908	23.6982	23.8756	23.9005	23.9712
+	5.77434	-0.812236	Glutathione S-transferase kappa 1	GSTK1	7395	22.0319	22.0226	22.0207	21.7104	21.6973	21.621	22.6103	22.5631	22.754	22.8473	22.5026	22.7449	22.618
+	5.77697	0.881005	Basigin	BSG	742	23.2943	23.2679	23.379	23.6852	23.64	23.6006	22.497	22.5889	22.4871	22.361	22.6855	22.8041	22.7542
+	5.78488	-0.558386	Ribosome-binding protein 1	RRBP1	7196	21.4943	21.6546	21.627	21.3998	21.4058	21.3543	22.1712	22.1315	22.0928	21.9982	21.903	22.0433	21.9938
+	5.7896	-0.615619	Double-stranded RNA-specific adenosine deaminase	ADAR	5094	20.8303	20.9587	21.0362	20.865	20.6402	20.6056	21.3873	21.4899	21.4364	21.4565	21.3718	21.4737	21.4524
+	5.79645	-0.774496	Matrin-3	MATR3	291	22.851	22.7612	22.8049	22.5063	22.5341	22.6167	23.6364	23.5373	23.6426	23.3988	23.242	23.3695	23.3481
+	5.7993	0.665886	Integrin alpha-5;Integrin alpha-5 heavy chain;Integrin alpha-5 light chain	ITGA5	4455	20.4163	20.4863	20.5257	20.5811	20.555	20.708	19.6895	19.7703	19.9183	19.7188	20.0455	20.0066	20.0076
+	5.80008	-0.889605	Replication protein A 14 kDa subunit	RPA3	4808	20.8638	20.9889	20.613	20.616	20.932	21.0579	21.7128	21.5132	21.8951	21.7646	21.9411	21.752	21.5653
+	5.80864	-0.365664	Insulin-like growth factor 2 mRNA-binding protein 1	IGF2BP1	7152	22.8127	22.7936	22.7879	22.718	22.6976	22.7115	23.1678	23.1472	23.2132	23.1691	22.991	23.1347	23.0115
+	5.81064	0.802786	4F2 cell-surface antigen heavy chain	SLC3A2	746	23.7969	23.7572	23.7796	24.1416	24.0794	24.1069	22.8986	23.216	23.1632	23.1048	23.2628	23.0819	23.2584
+	5.82652	-0.427881	Small nuclear ribonucleoprotein Sm D2	SNRPD2	5191	22.602	22.5504	22.7554	22.5368	22.5581	22.6113	23.0728	23.0473	23.0464	22.9083	22.9212	23.0818	23.1337
+	5.82692	-0.883619	Serine/arginine-rich splicing factor 3	SRSF3	5285	23.3977	23.4581	23.47	23.206	23.1143	23.2857	24.3002	24.4627	24.4067	24.1638	23.9644	24.1133	24.028
+	5.84671	0.416669	Urokinase plasminogen activator surface receptor	PLAUR	5337	22.2679	22.2576	22.3897	22.3964	22.4213	22.3982	22.0247	21.9267	21.8418	21.8486	21.8942	22.0664	21.9672
+	5.85103	-0.702155	General transcription factor II-I	GTF2I	532	20.8808	20.9149	21.0282	20.6584	20.7182	20.6152	21.4821	21.6011	21.5885	21.6016	21.3948	21.528	21.3373
+	5.85816	-0.635157	Myosin-9	MYH9	4820	25.2656	25.2732	25.2968	25.0172	25.0121	25.0405	25.8598	25.833	25.8826	25.8908	25.649	25.6843	25.7029
+	5.8592	-0.755436	Malate dehydrogenase, mitochondrial;Malate dehydrogenase	MDH2	4865	24.3581	24.2609	24.298	23.8911	23.9592	23.9326	24.8779	24.8047	24.8873	24.9153	24.8949	24.8862	24.8383
+	5.86633	-0.872327	Electron transfer flavoprotein subunit alpha, mitochondrial	ETFA	829	21.7355	21.6601	21.5858	21.2444	21.3007	21.2072	22.4085	22.358	22.3311	22.4001	22.2721	22.347	22.1788
+	5.86944	-0.580498	DNA replication licensing factor MCM7	MCM7	4799	22.429	22.513	22.5569	22.3823	22.3245	22.291	23.0418	23.1126	23.154	23.0053	22.8334	22.9044	22.9248
+	5.87675	-0.545902	Aurora kinase B	AURKB	6497	19.3048	19.3145	19.3868	19.1003	19.1771	19.256	19.7008	19.9495	19.8923	19.8038	19.8377	19.7866	19.6467
+	5.88222	0.353923	Insulin-degrading enzyme	IDE	485	20.4077	20.2717	20.3198	20.3829	20.493	20.4659	20.0566	20.0296	20.0519	20.0366	20.1162	20.0058	19.957
+	5.89646	-0.627833	TAR DNA-binding protein 43	TARDBP;TDP43	5435	22.0377	22.0957	22.1242	21.9456	21.7687	21.9583	22.828	22.6476	22.6158	22.6168	22.5351	22.595	22.4751
+	5.90615	-0.754922	Non-POU domain-containing octamer-binding protein	NONO	679	23.3189	23.3844	23.4448	23.0491	22.9971	23.0894	23.9685	23.9568	24.0419	23.9405	23.8223	24.0869	23.9652
+	5.91265	-0.684938	SUN domain-containing protein 1	SUN1	3346	22.0288	22.0582	22.1587	21.7923	21.7899	22.0703	22.8259	22.7757	22.6416	22.6187	22.5913	22.6907	22.5319
+	5.93895	-0.476253	ADP-ribosylation factor 4	ARF4	4610	23.3358	23.4372	23.3576	23.1833	23.1831	23.2564	23.7966	23.8101	23.7678	23.8805	23.7892	23.6661	23.6691
+	5.94059	-0.412234	Endoplasmin	HSP90B1	4557	26.4317	26.4169	26.4644	26.2916	26.2657	26.2853	26.7788	26.8146	26.7709	26.8938	26.7005	26.7049	26.737
+	5.94794	0.9485	UTP--glucose-1-phosphate uridylyltransferase	UGP2	3296	21.8059	21.7223	21.7226	22.0711	22.1413	22.0286	20.8671	20.8623	20.8718	20.7664	21.0307	21.1376	21.2317
+	5.95412	0.28706	T-complex protein 1 subunit zeta	CCT6A	4860	23.9859	23.9886	24.0388	24.0566	24.1227	24.1189	23.7916	23.7923	23.7031	23.7026	23.827	23.7871	23.7503
+	5.96046	0.920317	Alpha-actinin-1	ACTN1	4531	23.5979	23.6322	23.603	23.8664	23.8624	23.8518	22.5273	22.6834	22.7099	22.7661	23.0302	22.9355	23.0547
+	5.96967	-0.712829		HNRNPC	3550	25.031	25.0011	24.9642	24.7232	24.7742	24.5907	25.5403	25.6989	25.4586	25.5823	25.5997	25.5512	25.4906
+	5.97035	-0.531343	DNA mismatch repair protein Msh2	MSH2	4893	21.207	21.1769	21.2148	20.9906	21.0556	21.1051	21.7602	21.825	21.5981	21.616	21.6146	21.6696	21.5109
+	5.97046	0.836612	Integrin alpha-V;Integrin alpha-V heavy chain;Integrin alpha-V light chain	ITGAV	4420	22.5541	22.5907	22.5275	22.9098	22.8696	22.9132	21.842	21.7247	21.7867	21.8505	21.9508	22.0523	22.0291
+	5.9722	-0.570623	U5 small nuclear ribonucleoprotein 200 kDa helicase	SNRNP200	4195	22.0494	21.964	21.9403	21.6864	21.745	21.7409	22.4383	22.4103	22.4053	22.5169	22.4356	22.4104	22.3579
+	5.97294	0.880419	Tripeptidyl-peptidase 2	TPP2	4732	20.6605	20.5876	20.7366	20.9287	20.8607	21.0759	19.8419	19.6717	19.8827	19.906	20.0478	20.0737	20.0716
+	5.99404	-0.760843	Chromobox protein homolog 5	CBX5	4902	20.9665	21.2801	21.0328	20.7927	20.9638	21.0085	21.9171	21.5427	21.7135	21.8433	21.725	21.8729	21.7632
+	6.00625	-0.580841	Reticulon-4	RTN4	7010	23.4081	23.6014	23.5716	23.5161	23.2981	23.3156	24.0991	24.0189	24.1091	24.099	23.9638	24.0544	23.8843
+	6.0229	0.661083	Protein NDRG3	NDRG3	7248	21.4424	21.5601	21.4861	21.7464	21.7851	21.7688	20.9927	20.8829	20.8957	21.0228	21.0046	20.8818	21.1123
+	6.02693	0.714138	Transitional endoplasmic reticulum ATPase	VCP	749	24.0299	24.0003	23.9402	24.2095	24.2751	24.2492	23.2436	23.2877	23.3151	23.422	23.5165	23.5283	23.5094
+	6.03714	0.783167	Y-box-binding protein 3	YBX3	4590	21.3546	21.3924	21.7132	21.4738	21.4726	21.448	20.446	20.7995	20.8263	20.5231	20.8265	20.7883	20.6385
+	6.03907	0.784797	Fatty acid-binding protein, epidermal	FABP5	5309	21.8866	21.8192	21.7769	22.0537	21.9219	21.8678	20.8864	20.9708	21.0917	20.9708	21.2605	21.1707	21.3693
+	6.05165	0.627303	Leucine-rich repeat flightless-interacting protein 1	LRRFIP1	5712	21.0639	21.1444	20.9971	21.12	21.2615	21.2796	20.6502	20.5752	20.5263	20.3329	20.5284	20.6232	20.3836
+	6.06138	-0.832188	Heterogeneous nuclear ribonucleoprotein U	HNRNPU	5302	24.1686	24.1346	24.2442	23.9098	23.8821	23.9282	24.8522	25.0268	24.962	25.0272	24.8519	24.6024	24.8149
+	6.07152	0.693529	40S ribosomal protein S19	RPS19	4854	23.5164	23.5037	23.4878	23.5693	23.5721	23.3903	22.6114	22.9684	22.6731	22.8179	22.7027	23.0436	22.8744
+	6.0814	-0.396262	Protein disulfide-isomerase A4	PDIA4	4543	24.1192	24.1572	24.1486	23.9232	23.9823	23.9675	24.4058	24.4572	24.4676	24.4753	24.4223	24.4476	24.4457
+	6.09219	0.884933	Proteasome subunit alpha type-7	PSMA7	3975	23.2748	23.1593	23.3272	23.4821	23.4456	23.5336	22.2731	22.3313	22.4158	22.393	22.5965	22.718	22.6708
+	6.096	0.606915	Annexin A4;Annexin	ANXA4	4469	21.2868	21.2616	21.3663	21.4202	21.573	21.5077	20.7162	20.7335	20.7738	20.7391	20.7701	20.8369	21.0002
+	6.10114	-0.738417	Kinesin-like protein KIF2C	KIF2C	6641	20.5159	20.7884	20.9073	20.6279	20.6388	20.6502	21.5032	21.4864	21.5047	21.2644	21.5189	21.212	21.4959
+	6.10468	0.216931	T-complex protein 1 subunit eta	CCT7	6654	23.9802	23.9726	23.978	23.9776	24.0234	23.9657	23.7553	23.783	23.691	23.717	23.7815	23.8388	23.7953
+	6.12916	0.712776	GTPase NRas	NRAS	4354	20.6141	20.4679	20.5399	20.6419	20.7165	20.6865	19.8278	19.6255	19.9953	20.1148	19.8849	19.9029	19.9373
+	6.13086	0.485574	Eukaryotic translation initiation factor 3 subunit A	EIF3A	5525	22.098	22.1301	22.1053	22.1976	22.3175	22.3132	21.6461	21.6765	21.6134	21.6697	21.7681	21.7762	21.8063
+	6.13867	-0.675962	Pre-mRNA-processing-splicing factor 8	PRPF8	5900	21.3667	21.3729	21.2698	21.0442	21.1122	21.0352	21.8247	21.925	21.9441	22.0076	21.8132	21.7978	21.8205
+	6.16629	-0.488733	Peptidyl-prolyl cis-trans isomerase FKBP10	FKBP10	6428	20.3085	20.0935	20.235	20.2395	20.1626	20.0647	20.7032	20.6164	20.7904	20.7446	20.6744	20.5536	20.6263
+	6.16737	-0.472086	116 kDa U5 small nuclear ribonucleoprotein component	EFTUD2	5588	21.6835	21.6256	21.6086	21.4537	21.5174	21.3902	22.0306	22.0645	22.0174	22.0842	21.9861	22.0153	21.932
+	6.17514	-0.567715	Splicing factor 3B subunit 2	SF3B2	5465	20.8487	20.8489	20.9907	20.9474	20.821	20.8161	21.5214	21.5271	21.5988	21.3532	21.2889	21.5061	21.3301
+	6.18823	-0.828743	Heterogeneous nuclear ribonucleoprotein M	HNRNPM	5036	22.7915	22.8499	22.8843	22.4758	22.4415	22.592	23.4754	23.6268	23.585	23.4933	23.3504	23.456	23.5218
+	6.19348	0.642864	Elongation factor 1-delta	EEF1D	4739	25.0056	25.0071	25.1226	25.2286	25.2434	25.2384	24.4517	24.4155	24.5107	24.3112	24.5503	24.6331	24.6141
+	6.22701	-0.504137	Serine/arginine-rich splicing factor 11	SRSF11	5347	20.7242	20.7694	20.7419	20.8841	NaN	20.6555	21.2892	21.2269	21.2671	21.3526	21.3308	21.1461	21.2014
+	6.2337	-0.460086	Lamin-B1	LMNB1	4641	22.4312	22.4404	22.6336	22.4211	22.5249	22.3718	23.0281	22.9928	22.9633	22.8629	22.8447	22.9254	22.8969
+	6.24469	0.744331	Integrin beta-6;Integrin beta	ITGB6	3327	22.9076	22.9724	22.8316	23.094	23.1286	23.1901	22.2283	22.1385	22.1921	22.1862	22.4757	22.3795	22.3344
+	6.26595	-0.657714	Luc7-like protein 3	LUC7L3	3776	20.4186	20.224	20.0747	20.2382	20.2392	19.9915	20.9751	20.841	20.8036	20.7793	20.9195	20.8896	20.7798
+	6.27992	-0.430962	Endoplasmic reticulum aminopeptidase 1	ERAP1	7148	20.8166	20.7944	20.61	20.6544	20.7248	20.6092	21.2477	21.1283	21.1423	21.1274	21.1085	21.1179	21.0556
+	6.2945	-0.881838	X-ray repair cross-complementing protein 5	XRCC5	4535	22.3808	22.4229	22.4252	22.0551	21.9986	22.0952	23.2429	23.143	23.1595	23.1929	23.0016	23.0269	23.0135
+	6.29636	-0.611226	Endoplasmic reticulum resident protein 44	ERP44	6694	22.8997	22.8098	22.8197	22.6822	22.6407	22.615	23.4152	23.3708	23.4721	23.4348	23.3412	23.2532	23.2029
+	6.31492	0.555057	Ras-related protein Rap-1b;Ras-related protein Rap-1b-like protein	RAP1B	5150	23.4334	23.4025	23.3913	23.6248	23.6379	23.6319	22.9871	22.886	22.9486	22.88	23.0312	23.0462	22.9776
+	6.31615	-0.932126	PC4 and SFRS1-interacting protein	PSIP1	4181	21.5201	21.6534	21.7575	21.2885	21.2542	21.275	22.4387	22.4794	22.507	22.3354	22.2612	22.3872	22.3228
+	6.32891	-0.530109	Atlastin-3	ATL3	5867	21.9631	21.9659	21.9469	21.714	21.8482	21.8169	22.4907	22.4419	22.428	22.5067	22.3076	22.315	22.3517
+	6.33888	-0.609278	Epiplakin	EPPK1	10	21.6845	21.75	21.6604	21.4678	21.4944	21.5072	22.3464	22.2839	22.1912	22.2301	22.1482	22.1432	22.0803
+	6.35684	0.571321	Hsp90 co-chaperone Cdc37;Hsp90 co-chaperone Cdc37, N-terminally processed	CDC37	5679	21.4167	21.4404	21.401	21.5305	21.4675	21.6248	20.7234	20.9087	20.8302	20.9494	20.9645	20.9232	21.0624
+	6.35789	0.642602	Spectrin beta chain, non-erythrocytic 1	SPTBN1	5304	22.0014	22.0414	22.0595	22.1675	22.2672	22.1873	21.3816	21.4071	21.4292	21.3516	21.528	21.6539	21.5954
+	6.37561	0.620917	Integrin beta-4	ITGB4	4579	21.9826	21.9433	21.9559	22.1635	22.2089	22.2325	21.4211	21.4285	21.4299	21.3527	21.5358	21.5621	21.4913
+	6.37698	-0.700617	Splicing factor, proline- and glutamine-rich	SFPQ	890	24.1021	24.1774	24.2185	23.8821	23.9838	23.9708	24.8836	24.8465	24.8551	24.6206	24.6333	24.7452	24.7105
+	6.37897	0.746786	Proteasome subunit alpha type-5	PSMA5	4723	23.4451	23.437	23.399	23.5795	23.699	23.7014	22.7116	22.622	22.7435	22.8118	22.8082	22.976	22.9039
+	6.38781	-0.45856	Eukaryotic initiation factor 4A-I	EIF4A1	5131	24.9546	24.8624	24.8992	24.8692	24.9078	24.9187	25.4884	25.4269	25.4259	25.4039	25.2264	25.3041	25.2482
+	6.39294	0.461321	Kinectin	KTN1	6043	21.4519	21.5087	21.4583	21.5348	21.5859	21.6203	21.0622	21.0703	21.0633	20.9143	21.0385	21.203	21.1057
+	6.43362	0.458091	Desmoglein-2	DSG2	5518	20.8253	20.8048	20.8882	20.7422	20.8725	20.8406	20.18	20.4147	20.3331	20.3744	20.4498	20.4254	20.4185
+	6.44042	-0.636272	Actin-binding protein anillin	ANLN	7018	20.5821	20.7596	20.9145	20.7658	20.732	20.6992	21.4192	21.5469	21.4093	21.2816	21.2166	21.389	21.3867
+	6.44782	-0.545277	ATP-dependent RNA helicase A	DHX9	5367	23.2175	23.2528	23.3506	23.1172	23.1299	23.1948	23.7915	23.8959	23.8504	23.6741	23.6521	23.6709	23.7553
+	6.49946	-0.598319	DNA replication licensing factor MCM5;DNA helicase	MCM5	4798	21.9345	21.8428	21.9138	21.6163	21.7475	21.6297	22.4226	22.4278	22.4165	22.3724	22.3579	22.3285	22.3279
+	6.52268	-0.67531	Ubiquitin-conjugating enzyme E2 C	UBE2C	3949	20.4798	20.3986	20.288	20.401	20.2986	20.3668	21.174	20.9199	21.0013	21.1376	20.8606	21.2244	21.0143
+	6.52733	0.73799	Integrin alpha-2	ITGA2	4596	23.0858	23.0413	23.0815	23.3378	23.3616	23.3192	22.4282	22.4127	22.3863	22.3584	22.5545	22.5877	22.538
+	6.52765	-0.653247	Eukaryotic initiation factor 4A-III;Eukaryotic initiation factor 4A-III, N-terminally processed	EIF4A3	4853	22.6725	22.7283	22.7295	22.474	22.5441	22.5	23.3769	23.3729	23.3288	23.1421	23.1518	23.2466	23.2101
+	6.54493	0.801248	Vinculin	VCL	4612	22.4006	22.4338	22.4874	22.6091	22.6869	22.767	21.698	21.6351	21.6702	21.6858	21.8512	21.9162	21.8837
+	6.5468	-0.896855	Torsin-1A-interacting protein 2	TOR1AIP2	6245	20.0205	20.0833	19.9696	19.8195	19.8112	19.8148	21.152	20.8432	20.8354	20.8004	20.7516	20.6934	20.6407
+	6.54701	-0.480243	Protein pelota homolog	PELO	6690	20.0588	20.2228	20.1839	20.2051	20.1343	20.1503	20.7277	20.7411	20.6905	20.6675	20.4977	20.592	20.5596
+	6.55078	0.756305	Integrin alpha-6;Integrin alpha-6 heavy chain;Integrin alpha-6 light chain;Processed integrin alpha-6	ITGA6	791	21.5634	21.5077	21.6033	21.8263	21.8167	21.896	20.9087	20.9248	20.8841	20.8513	21.0026	21.0726	20.9774
+	6.55257	-0.819793	Chromobox protein homolog 3	CBX3	5441	22.4035	22.4291	22.6982	22.3358	22.2862	22.3633	23.4453	23.2081	23.3198	23.2808	23.0634	23.1554	23.2012
+	6.56325	-0.484672		MYL6	3543	25.7243	25.6777	25.7942	25.5879	25.529	25.6097	26.1274	26.2269	26.2056	26.1375	26.0573	26.1219	26.0927
+	6.56348	0.644329	Plexin-B2	PLXNB2	3991	21.2621	21.4353	21.5084	21.5281	21.5384	21.5747	20.6395	20.8791	20.7687	20.8365	20.913	20.9007	20.8737
+	6.5642	-0.426685	Inositol 1,4,5-trisphosphate receptor type 3	ITPR3	5558	21.5406	21.5246	21.5512	21.3645	21.3967	21.386	21.9005	21.9376	21.8919	21.9497	21.853	21.8783	21.8
+	6.56479	0.33424	Desmoplakin	DSP	4575	21.9224	21.9194	21.8886	22.016	21.9538	21.9493	21.6201	21.5664	21.5447	21.5562	21.6066	21.7266	21.6308
+	6.57117	-0.899392	Histone deacetylase 2	HDAC2	6375	21.0346	21.0081	21.3761	21.1101	20.9927	20.8759	22.0602	22.1504	21.9959	21.9641	21.8569	21.778	21.954
+	6.58009	0.887747	Sodium/potassium-transporting ATPase subunit alpha-1	ATP1A1	4392	24.0315	24.1078	24.1196	24.3005	24.3242	24.3226	23.1026	23.2561	23.2562	23.1807	23.4656	23.4113	23.5205
+	6.61005	0.318895	DNA damage-binding protein 1	DDB1	5677	21.9406	21.847	21.9104	21.963	21.9512	22.0432	21.6305	21.6303	21.6353	21.56	21.6754	21.5925	21.6417
+	6.62131	0.430111	Junction plakoglobin	JUP	4562	23.0081	23.0201	23.0432	23.2018	23.1565	23.202	22.6235	22.6541	22.717	22.6993	22.6255	22.6788	22.728
+	6.62713	-0.493076	Heterogeneous nuclear ribonucleoprotein K	HNRNPK	5168	25.0853	25.1666	25.2004	25.107	25.1423	25.0644	25.7484	25.6605	25.6781	25.64	25.4614	25.6291	25.5277
+	6.65622	-0.742041	Heterogeneous nuclear ribonucleoprotein H;Heterogeneous nuclear ribonucleoprotein H, N-terminally processed	HNRNPH1	3585	23.9939	24.0387	24.1226	23.7524	23.8093	23.8554	24.6258	24.7879	24.7567	24.6923	24.5122	24.6463	24.6741
+	6.66099	-0.627652	Peptidyl-prolyl cis-trans isomerase B	PPIB	756	23.6417	23.6416	23.8199	23.461	23.4347	23.5077	24.2492	24.2126	24.2161	24.2421	24.204	24.1841	24.1765
+	6.67585	-0.742681	Laminin subunit alpha-5	LAMA5	4012	19.7662	20.0245	19.9211	19.7582	19.7515	19.8235	20.6034	20.5391	20.4837	20.4929	20.7085	20.7895	20.4675
+	6.69375	0.933688	Calpastatin	CAST	636	21.6408	21.7286	21.8083	22.0134	22.038	22.063	20.9444	20.908	20.766	20.8554	21.0451	21.076	21.0434
+	6.72327	-0.644148	Heterogeneous nuclear ribonucleoproteins A2/B1	HNRNPA2B1;HNRPA2B1	4669	25.4682	25.4506	25.5384	25.4564	25.5001	25.4541	26.2252	26.2898	26.2398	26.1175	25.9603	25.9716	26.0506
+	6.73363	0.736253	Eukaryotic translation initiation factor 3 subunit J	EIF3J	4210	21.5967	21.7263	21.7465	21.934	21.8714	21.9297	20.9469	21.1247	21.1417	20.9264	21.0291	21.1155	21.1673
+	6.80881	-0.454569	Calumenin	CALU	4091	22.7914	22.9638	22.9663	22.9095	22.8702	22.8065	23.237	23.3957	23.3941	23.3606	23.2607	23.341	23.3852
+	6.81354	-0.945764	Small nuclear ribonucleoprotein F	SNRPF	5187	22.1779	22.0641	22.0263	22.0951	22.1256	22.0801	23.2379	23.1284	23.0305	23.2363	22.7399	23.077	22.8343
+	6.8221	-0.830852	Probable ATP-dependent RNA helicase DDX5	DDX5	3797	23.7935	23.7812	23.8258	23.5407	23.5663	23.5631	24.5505	24.6438	24.5945	24.6271	24.378	24.3877	24.3834
+	6.84433	0.403112	40S ribosomal protein S3	RPS3	4673	24.7583	24.6691	24.7132	24.7498	24.7834	24.7811	24.2586	24.3653	24.4064	24.3527	24.2712	24.2752	24.4462
+	6.86303	-0.541674	Neutral alpha-glucosidase AB	GANAB	5569	23.3625	23.3707	23.453	23.3017	23.3268	23.2624	23.9545	23.9933	23.9808	23.9118	23.7732	23.802	23.7994
+	6.86947	-0.483327	Poly [ADP-ribose] polymerase 1	PARP1	4475	21.6232	21.6205	21.6489	21.4453	21.4808	21.4334	22.0329	22.1005	22.0237	22.0322	22.027	21.9965	21.9646
+	6.92126	0.407898	40S ribosomal protein S18	RPS18	5183	24.6005	24.5352	24.638	24.546	24.566	24.458	24.0532	24.1318	24.1526	24.0929	24.2141	24.1909	24.2102
+	6.98288	0.695485	NSFL1 cofactor p47	NSFL1C	7354	20.9868	20.946	21.1285	21.1637	21.2021	21.1549	20.2732	20.3813	20.422	20.2964	20.5638	20.3878	20.4861
+	7.04128	-0.418893	Heat shock protein beta-1	HSPB1	4386	24.415	24.4486	24.3975	24.3949	24.4122	24.4005	24.8236	24.7441	24.7364	24.8625	24.9507	24.7889	24.9062
+	7.04868	-0.661171	tRNA (cytosine(34)-C(5))-methyltransferase	NSUN2	5378	21.3384	21.2104	21.2791	21.0884	21.0461	21.1494	21.9406	21.9007	21.9276	21.8284	21.717	21.8249	21.7861
+	7.05554	-0.880915	Heterogeneous nuclear ribonucleoprotein H3	HNRNPH3	4778	23.125	23.1689	23.1876	22.788	22.9095	22.8498	23.9482	23.9983	23.8925	23.8436	23.8065	23.8549	23.856
+	7.09108	-0.596681	FACT complex subunit SPT16	SUPT16H	7475	25.8036	25.7124	25.7956	25.6167	25.5812	25.6223	26.3038	26.3195	26.2956	26.3884	26.1413	26.3086	26.24
+	7.11584	0.603507	Ephrin type-A receptor 2	EPHA2	4733	21.7336	21.7809	21.8675	21.8845	22.0013	21.9585	21.2572	21.1824	21.1794	21.2471	21.3467	21.3569	21.3031
+	7.25886	-0.450476	Probable ATP-dependent RNA helicase DDX17	DDX17	385	22.3537	22.3482	22.4132	22.2676	22.2929	22.3546	22.8562	22.8498	22.8561	22.7775	22.7558	22.6651	22.7614
+	7.27823	-0.520703	Protein disulfide-isomerase A3	PDIA3	4755	24.9031	24.9564	24.9822	24.7867	24.778	24.7679	25.426	25.4096	25.3908	25.3875	25.366	25.4046	25.2971
+	7.41149	-0.637531	DNA replication licensing factor MCM4	MCM4	502	22.258	22.4008	22.3135	22.2065	22.173	22.2621	22.9316	23.0045	22.9637	22.9766	22.8972	22.7645	22.8075
+	7.42364	-0.54481	Paraspeckle component 1	PSPC1	6339	21.1263	21.0737	21.0882	20.9511	20.9582	21.0223	21.6962	21.6009	21.5862	21.475	21.579	21.6289	21.5039
+	7.66314	-0.403438	Nuclear mitotic apparatus protein 1	NUMA1	5576	21.0288	21.052	21.1297	21.1331	21.1198	21.1962	21.5101	21.5395	21.5368	21.4832	21.4432	21.573	21.5078
+	7.67225	-0.564907	FACT complex subunit SSRP1	SSRP1	5374	21.6994	21.527	21.6325	21.5066	21.4924	21.5534	22.1303	22.0341	22.143	22.2477	22.1053	22.1447	22.1291
+	7.67294	0.815469	Neuroblast differentiation-associated protein AHNAK	AHNAK	5381	23.4382	23.4283	23.5107	23.6599	23.6258	23.6658	22.5961	22.8096	22.7933	22.629	22.7916	22.7001	22.8555
+	7.70686	-0.500598	Splicing factor 3A subunit 3	SF3A3	5405	21.0244	21.0577	20.9773	21.0722	21.1281	20.9054	21.6147	21.5409	21.5168	21.4901	21.4648	21.5275	21.542
+	7.75297	-0.674795	Heterogeneous nuclear ribonucleoprotein A0	HNRNPA0	5436	21.8776	21.9645	21.8115	21.8516	21.806	21.6714	22.6149	22.5013	22.4412	22.4669	22.4671	22.5988	22.4464
+	7.76018	0.867709	Methionine aminopeptidase 2	METAP2	5003	20.7507	20.6584	20.7804	20.8972	20.846	20.8503	20.0359	19.8813	19.9409	19.69	19.9826	20.0626	19.9129
+	7.76756	0.53274	AP-3 complex subunit beta-1	AP3B1	882	22.3549	22.2274	22.273	22.3722	22.3562	22.2738	21.8382	21.844	21.808	21.6642	21.7141	21.8342	21.7352
+	7.87841	0.27459	E3 ubiquitin-protein ligase UBR4	UBR4	5809	21.2151	21.1969	21.1995	21.2272	21.2866	21.2273	20.953	20.9407	20.9046	20.992	20.997	20.9464	20.9222
+	8.04714	-0.540909	Spliceosome RNA helicase DDX39B	DDX39B	5508	23.6247	23.5987	23.6449	23.6214	23.4778	23.4821	24.1324	24.1841	24.1084	24.1722	24.0735	24.1008	24.0395
+	8.06617	-0.56209	Calreticulin	CALR	4720	24.4814	24.5043	24.5401	24.5848	24.4883	24.4837	25.2291	25.1212	25.0038	25.0073	25.0951	25.0309	25.0436
+	8.07214	-0.569007	Serpin H1	SERPINH1	4998	23.3541	23.2644	23.3977	23.2895	23.1958	23.2406	23.8788	23.791	23.8887	23.9354	23.9131	23.8059	23.8026
+	8.16235	0.854865	Ribonucleoside-diphosphate reductase subunit M2	RRM2	4772	21.8916	21.778	21.8339	22.0756	22.0487	21.9813	21.0965	20.9564	21.077	21.1862	21.0273	21.1406	21.0759
+	8.17427	-0.889057	Fibronectin;Anastellin;Ugl-Y1;Ugl-Y2;Ugl-Y3	FN1	4359	21.7807	21.7478	21.7799	21.5342	21.5372	21.4788	22.543	22.5539	22.5698	22.528	22.4346	22.5807	22.5151
+	8.31202	-0.826117	Keratin, type I cytoskeletal 18	KRT18	4410	27.4313	27.4661	27.4863	27.3041	27.2808	27.2807	28.2413	28.3117	28.2308	28.2479	28.0566	28.2032	28.1155
+	8.44386	-0.559455	Heterogeneous nuclear ribonucleoprotein A1;Heterogeneous nuclear ribonucleoprotein A1, N-terminally processed;Heterogeneous nuclear ribonucleoprotein A1-like 2	HNRNPA1;HNRNPA1L2	666	24.6369	24.6633	24.6991	24.7447	24.7596	24.6203	25.2084	25.3237	25.3292	25.2764	25.1944	25.2183	25.177
+	8.58267	-0.348843	Actin, cytoplasmic 2;Actin, cytoplasmic 2, N-terminally processed	ACTG1	3760	30.0453	30.1158	30.0733	30.0534	30.0569	30.0783	30.4824	30.4305	30.4126	30.4009	30.3724	30.4664	30.3702
+	8.59079	-0.578096	KH domain-containing, RNA-binding, signal transduction-associated protein 1	KHDRBS1	5360	22.4836	22.5817	22.4624	22.3835	22.4506	22.369	23.031	23.0706	23.0182	23.0743	22.9609	23.0685	23.0091
+	8.60479	0.820514	Cytoplasmic aconitate hydratase	ACO1	4650	20.7567	20.7306	20.798	20.859	20.8018	20.6871	19.9522	19.77	19.9686	19.9138	20.0517	20.0786	19.9269
+	9.21813	-0.663778	Pre-mRNA-processing factor 19	PRPF19	7332	22.6429	22.683	22.537	22.6389	22.6314	22.5937	23.3188	23.1927	23.2945	23.3969	23.3048	23.2697	23.2171
	0.0011644	-0.000159082	D-3-phosphoglycerate dehydrogenase	PHGDH	388	22.7968	22.8929	22.945	22.8852	22.8821	23.0393	23.02	22.9408	22.9537	22.8049	22.7781	22.9325	22.9193
	0.00191159	0.000500089	Collagen type IV alpha-3-binding protein	COL4A3BP	420	18.9425	NaN	NaN	19.2513	19.1059	NaN	19.0904	19.2873	18.9355	19.1914	18.9919	19.0878	19.1115
	0.00283751	0.000802721	Tumor susceptibility gene 101 protein	TSG101	3443	19.6597	19.8495	20.0083	19.7396	19.8903	19.9209	20.1292	19.7017	20.0671	19.5466	19.8611	19.7523	19.8494
	0.00311239	-0.000624021	26S proteasome non-ATPase regulatory subunit 5	PSMD5	5674	21.3837	21.3297	21.1852	21.161	21.2766	21.3704	21.124	21.2463	21.2607	21.5661	21.3316	21.178	21.2887
	0.00414336	0.000800405	WD repeat-containing protein 1	WDR1	4150	23.9738	23.95	24.0525	24.2429	24.1441	24.1185	23.8774	24.2052	24.1568	24.1315	24.0858	23.9371	24.1627
	0.00748264	0.00127611	Nck-associated protein 1	NCKAP1	7383	20.7812	20.7438	20.4542	20.6823	20.5197	20.7676	20.6899	20.7121	20.5314	20.6256	20.6758	20.7162	20.647
	0.00789037	-0.00512473	Mitogen-activated protein kinase;Mitogen-activated protein kinase 3	MAPK3	3401	20.0904	NaN	NaN	20.0463	19.8109	20.2183	19.8979	19.5828	NaN	20.3321	20.6277	20.1977	19.6414
	0.0081216	-0.00168573	Secretory carrier-associated membrane protein 2	SCAMP2	4002	22.174	21.8686	22.0056	21.9336	22.0378	22.1796	22.0313	21.876	21.9585	22.1727	21.9111	22.2152	22.0794
	0.0092243	-0.00301679	U6 snRNA-associated Sm-like protein LSm5	LSM5	3002	20.421	20.3751	20.2056	20.0393	20.2267	20.2333	20.4295	19.8773	20.073	20.3552	20.2729	20.5112	NaN
	0.0101766	-0.00228083	60S ribosomal protein L27a	RPL27A	4916	24.653	24.4717	24.7839	24.6784	24.7108	24.6648	24.4995	24.7342	24.7212	24.9543	24.5138	24.5469	24.6691
	0.0103072	-0.000778516	26S protease regulatory subunit 7	PSMC2	3082	22.9867	23.0808	23.0638	22.9585	22.9465	22.9676	23.0565	22.9911	22.9976	22.9753	22.9493	23.0289	23.0113
	0.0122204	-0.0017974	Inosine triphosphate pyrophosphatase	ITPA	6781	21.1871	21.2915	21.2017	21.4098	21.3536	21.2814	21.2109	21.1888	21.4331	21.2473	21.4031	21.2989	21.2431
	0.0122292	-0.00298382	Heme-binding protein 1	HEBP1	7039	19.8034	19.9758	19.8151	20.1661	20.0588	20.1413	20.0967	19.7597	19.9858	19.9206	20.2236	20.0243	19.9641
	0.014213	0.00314354	Solute carrier family 12 member 4	SLC12A4	3759	19.7744	20.0039	20.179	19.8019	19.7446	19.8128	19.8787	19.8892	20.0663	19.7714	19.7902	19.8357	19.9492
	0.0150312	-0.00243119	Dynamin-2	DNM2	5002	20.4117	20.4402	20.5245	20.6216	20.6297	20.3194	20.4304	20.4713	20.3914	20.5979	20.5855	20.4767	20.5021
	0.0153283	-0.00421624	Mevalonate kinase	MVK	3463	20.7859	20.5854	20.5471	20.9163	20.69	20.6212	20.486	20.9189	20.8029	20.9334	20.5618	20.6743	20.4891
	0.0157593	-0.00176938	Acetyl-CoA carboxylase 1;Biotin carboxylase	ACACA	5428	21.5363	21.6377	21.538	21.5801	21.5736	21.5592	21.5023	21.5422	21.631	21.6672	21.6868	21.5132	21.4654
	0.0173188	-0.0110625	Transcription factor BTF3	BTF3	667	21.5749	21.2535	20.5406	21.7606	21.4867	21.7091	21.8244	21.2835	20.9915	21.7077	21.3192	21.6755	20.9886
	0.0195134	-0.00779724	Apoptosis inhibitor 5	API5	6810	20.3265	19.9573	19.8031	20.3012	20.0685	20.5245	20.1524	20.235	19.775	20.2192	20.1113	20.5645	20.1418
	0.0206412	0.00112615	Heat shock protein 105 kDa	HSPH1	6359	23.1117	23.1006	23.0837	23.0945	23.1092	23.1674	23.1342	23.088	23.0459	23.1346	23.1387	23.1441	23.0849
	0.0224584	0.00634098	Ras-related protein Rab-32	RAB32	5494	20.469	20.3586	20.5907	20.4347	20.7516	20.4067	20.4911	20.6064	20.7132	20.6624	20.3385	20.1437	20.5135
	0.0233507	-0.0055453	COP9 signalosome complex subunit 5	COPS5	6389	20.7348	20.8071	20.4893	20.9196	20.9637	20.8716	20.6728	20.747	20.9623	20.7069	20.8696	20.9631	20.7009
	0.0244103	-0.00469053	Bifunctional 3-phosphoadenosine 5-phosphosulfate synthase 1;Sulfate adenylyltransferase;Adenylyl-sulfate kinase	PAPSS1	4045	20.7216	20.5723	20.6255	20.4391	20.5839	20.5068	20.6845	20.718	20.6591	20.3472	20.6471	20.455	20.546
	0.0256131	0.00654493	Protein unc-13 homolog D	UNC13D	5966	20.0028	19.9655	19.74	19.7582	20.0514	19.8558	19.9113	19.5341	20.1061	19.9887	19.8452	19.987	19.8511
	0.0259842	-0.00384998	60S ribosomal protein L32	RPL32	3185	23.9938	23.9697	24.183	24.1163	24.1982	24.0643	23.9736	24.1776	24.1898	24.0393	24.0684	24.0085	24.1826
	0.0283034	-0.00584044	Polyadenylate-binding protein	PABPC4	677	21.9619	21.9135	22.143	22.0831	21.95	22.1148	22.1775	22.1584	22.2311	21.8981	21.8567	21.9746	21.9385
	0.0285904	0.00795724	Transforming growth factor-beta-induced protein ig-h3	TGFBI	5640	19.5309	19.3761	19.456	19.343	NaN	19.347	19.4822	19.4977	19.3944	18.9661	19.5418	19.5535	19.3828
	0.0291911	-0.00393808	4-trimethylaminobutyraldehyde dehydrogenase	ALDH9A1	4953	21.9219	21.9357	21.9295	21.961	21.838	21.8093	21.9498	21.8626	21.9414	21.8256	21.7368	22.0332	21.9728
	0.0306235	0.00620942	Tubulin alpha-4A chain	TUBA4A	5245	23.3788	23.4325	23.1317	23.4706	23.3611	23.3899	23.2696	23.1442	23.2954	23.5182	23.4859	23.3222	23.4464
	0.0308178	0.00942353	Apoptosis-associated speck-like protein containing a CARD	PYCARD	7329	20.3821	20.136	20.281	20.4958	20.6108	20.5877	20.4187	20.2357	20.1241	20.67	20.4022	20.6408	20.3515
	0.0341833	-0.00587863	Drebrin	DBN1	5685	21.6355	21.6561	21.7155	21.5626	21.731	21.6206	21.6529	21.7694	21.8862	21.6312	21.5696	21.4653	21.6414
	0.038389	-0.017838	Protein MON2 homolog	MON2	391	19.8891	19.7741	19.6926	19.1468	19.7198	19.3346	19.5731	19.0558	19.9772	19.5775	19.8577	19.7562	19.4772
	0.0391467	0.00330226	Staphylococcal nuclease domain-containing protein 1	SND1	5974	22.606	22.5692	22.643	22.616	22.5791	22.6522	22.6721	22.5918	22.6546	22.6665	22.5956	22.4831	22.5896
	0.0395028	-0.00529294	Eukaryotic translation initiation factor 5A;Eukaryotic translation initiation factor 5A-1;Eukaryotic translation initiation factor 5A-1-like	EIF5A;EIF5AL1	3755	24.5226	24.4751	24.4921	24.5634	24.635	24.4627	24.6003	24.7285	24.4778	24.4893	24.4783	24.4695	24.4694
	0.039575	0.0166165	Serine/threonine-protein kinase PAK 4	PAK4	4334	19.7102	NaN	19.0911	19.4774	NaN	NaN	19.2644	19.3806	19.438	NaN	19.552	19.2352	19.5875
	0.0396471	-0.00957612	Vacuolar protein-sorting-associated protein 25	VPS25	6681	20.0227	19.9708	20.2425	20.2746	19.8598	20.2438	20.2466	20.2283	20.0563	20.0712	19.9755	20.2645	19.9412
	0.0398218	0.00743757	Ras-related protein Rab-21	RAB21	7316	22.2389	21.9875	22.0091	22.3913	22.1364	22.319	22.1968	22.128	22.1335	22.1151	22.1732	22.1818	22.2821
	0.0400005	-0.0158453	Putative peptidyl-tRNA hydrolase PTRHD1	PTRHD1	5873	20.737	20.4195	20.9227	21.045	20.9335	21.1448	21.2684	20.5568	20.9115	20.9863	21.056	20.6728	20.7287
	0.0408696	-0.010098	Profilin	PFN2	3016	23.6834	23.5728	23.648	23.9257	24.0327	23.7443	23.6947	23.9113	23.8594	23.7171	23.8798	23.5235	23.8596
	0.0414666	-0.017543	Dedicator of cytokinesis protein 5	DOCK5	6923	NaN	NaN	18.904	NaN	19.4089	19.0909	19.4504	19.2537	19.1344	19.0849	18.8506	19.2964	18.9946
	0.0436916	-0.0195772	Ras-related GTP-binding protein A;Ras-related GTP-binding protein B	RRAGA;RRAGB	5986	19.5924	19.9321	19.9785	NaN	19.9942	19.5327	19.816	19.8863	20.1702	20.108	19.9265	19.5294	19.3425
	0.0460153	0.00651001	26S proteasome non-ATPase regulatory subunit 13	PSMD13	7345	22.078	22.1007	22.0442	22.2871	22.0907	22.1299	22.1922	21.9839	22.0241	22.1747	22.1036	22.2461	22.0822
	0.0467167	0.0104066	Phosphoribosylformylglycinamidine synthase	PFAS	3994	20.0474	19.671	19.9632	20.1111	20.0467	20.0313	19.8886	19.7889	19.9122	20.0564	20.007	20.1857	19.9375
	0.0477738	-0.0216045	BRISC and BRCA1-A complex member 1	BABAM1	7110	NaN	20.0607	NaN	NaN	20.09	20.2392	20.4374	20.3063	20.4721	19.8191	19.8796	20.1272	20.0193
	0.047857	0.00806095	Synaptogyrin-2	SYNGR2	3841	20.9075	20.925	20.863	20.9012	20.9102	21.0001	20.9206	21.0902	21.0316	20.7343	20.7155	20.9262	20.95
	0.0488546	-0.00519707	CAD protein;Glutamine-dependent carbamoyl-phosphate synthase;Aspartate carbamoyltransferase;Dihydroorotase	CAD	4719	21.7539	21.7705	21.6464	21.6821	21.6301	21.6193	21.7795	21.6565	21.6773	21.75	21.6715	21.724	21.5636
	0.0492982	-0.0107111	Protein canopy homolog 3	CNPY3	6700	19.5103	NaN	19.4025	19.4369	19.6514	NaN	19.6102	19.5819	19.6594	19.2918	19.39	19.5126	19.531
	0.0495057	0.0218334	Caldesmon	CALD1	3342	20.1014	20.5251	20.2921	20.2857	20.9575	20.5912	20.5664	20.6264	20.3344	20.5916	19.8728	20.5052	20.5622
	0.0511301	0.0241522	Tetratricopeptide repeat protein 27	TTC27	5902	19.8775	NaN	NaN	NaN	19.7177	19.1906	19.2834	19.8256	19.4696	19.7608	19.5798	19.632	19.4466
	0.0518174	-0.00757871	Tubulin-folding cofactor B	TBCB	6619	22.2879	22.1848	22.3271	22.2497	22.1411	21.9959	22.2196	22.3143	22.2189	22.1893	22.2361	22.1495	22.1096
	0.0530516	0.013022	Mitochondrial import receptor subunit TOM34	TOMM34	5656	20.764	20.6422	20.5459	20.3763	20.7187	20.9852	20.6751	20.6687	20.6605	20.8465	20.6011	20.5066	20.6547
	0.0549442	-0.0104267	Exocyst complex component 4	EXOC4	6419	20.0564	19.9953	20.0943	19.8704	19.8603	19.9068	20.039	20.1609	19.9444	20.0729	19.7878	20.0137	19.8017
	0.0558702	-0.00933815	Sec1 family domain-containing protein 1	SCFD1	661	20.1888	20.4089	20.4329	20.3986	20.5118	20.5252	20.5765	20.3863	20.4204	20.2707	20.3706	20.4305	20.4876
	0.056318	0.015771	WD repeat-containing protein 61;WD repeat-containing protein 61, N-terminally processed	WDR61	6828	20.9632	20.8991	20.7435	20.8496	20.8642	20.7738	20.6793	20.3962	20.8229	20.9898	20.8882	21.0976	20.9579
	0.0587	-0.011183	Membrane cofactor protein	CD46	4572	20.2779	20.2545	20.3198	20.4346	20.4347	20.4536	20.4274	20.3871	20.4558	20.2503	20.1299	20.5826	20.3828
	0.0587041	0.0102787	Coiled-coil domain-containing protein 6	CCDC6	5670	20.3731	20.5955	20.3501	20.3832	20.5774	20.5482	20.4238	20.604	20.3657	20.5108	20.3749	20.6074	20.3402
	0.0595631	0.0336998	COP9 signalosome complex subunit 7b	COPS7B	3781	NaN	19.0752	NaN	19.2624	NaN	19.2765	NaN	19.0671	18.8704	NaN	19.6277	19.1188	NaN
	0.0602198	0.0170141	Survival motor neuron protein	SMN1;SMN2	383	20.2168	20.1179	19.893	19.9987	19.9559	19.8933	20.0624	19.8984	19.6255	20.0568	20.2928	20.1598	19.8734
	0.0603449	-0.0130713	RNA polymerase II-associated protein 3	RPAP3	6915	19.5357	19.4904	19.7331	19.4083	19.8995	19.6758	19.5482	19.7621	19.5945	19.544	19.7724	19.59	19.6469
	0.0620345	-0.00599253	26S proteasome non-ATPase regulatory subunit 1	PSMD1	6623	22.6029	22.7187	22.6089	22.6904	22.7363	22.6397	22.6215	22.6398	22.6496	22.6815	22.6679	22.8168	22.6279
	0.0626162	0.0112193	Actin-related protein 2/3 complex subunit 1B	ARPC1B	4003	21.8769	21.8259	22.0677	21.8855	21.8792	22.0324	21.8863	21.7543	21.9692	22.1223	21.8823	22.019	21.7836
	0.0626883	0.0194644	WW domain-binding protein 11	WBP11	7407	20.0422	20.3534	20.2367	NaN	NaN	19.8903	20.1064	19.998	20.3222	20.3365	20.027	19.9018	20.0864
	0.0641823	-0.0144764	SPRY domain-containing protein 7	SPRYD7	5853	19.2658	19.7146	19.7355	19.6511	19.6671	19.8093	19.4747	19.761	19.6573	19.6965	19.6549	19.7303	19.6106
	0.0656082	-0.0127739	26S proteasome non-ATPase regulatory subunit 7	PSMD7	5026	21.9281	21.9243	21.8641	21.9953	22.0161	22.0206	22.1301	21.7633	21.9868	22.1311	21.7653	22.105	21.9144
	0.0661946	0.0123572	Histone acetyltransferase type B catalytic subunit	HAT1	3981	21.2929	21.3687	21.3881	21.3976	21.36	21.5171	21.0499	21.4821	21.3985	21.3435	21.4333	21.4634	21.4546
	0.066354	-0.0910192	TBC1 domain family member 15	TBC1D15	6274	26.1675	22.383	24.8564	24.7715	23.5566	24.5298	24.3422	24.3714	24.6077	24.8658	24.6757	23.9166	24.5
	0.0674872	0.00830033	Flotillin-1	FLOT1	4224	22.1955	22.2837	22.3009	22.3262	22.2022	22.1849	22.1833	22.3597	22.0987	22.2505	22.3472	22.2561	22.1887
	0.0714935	0.0268826	Transmembrane protein 87A	TMEM87A	6200	21.191	20.9689	21.2308	NaN	20.6726	20.9214	20.6288	21.134	21.1587	20.9479	20.8036	20.8143	21.3031
	0.0721555	-0.0285433	Exosome complex component MTR3	EXOSC6	5785	20.1299	20.3705	20.4182	20.3841	20.3942	20.3653	20.6427	20.7547	20.5405	19.7221	20.2714	20.3099	20.3644
	0.0742653	-0.0246603	Cytosolic purine 5-nucleotidase	NT5C2	645	19.7074	19.6876	19.4472	20.1398	19.7127	NaN	19.9337	19.7865	19.6057	19.6406	19.8366	19.9982	19.5439
	0.0745509	0.0146576	Leucine-rich repeat-containing protein 40	LRRC40	6944	19.7026	19.8941	19.6807	19.6233	19.8386	19.9587	19.7971	19.6185	19.778	19.998	19.7664	19.7886	19.6318
	0.0747632	0.00697581	26S proteasome non-ATPase regulatory subunit 4	PSMD4	5085	22.2972	22.2507	22.3194	22.2302	22.3808	22.3561	22.2353	22.3052	22.2735	22.3526	22.3768	22.2056	22.3423
	0.0776617	0.0103503	Profilin-1	PFN1	4433	26.8611	26.8247	26.6944	26.8603	26.8195	26.7991	26.7312	26.7539	26.668	26.7477	26.9682	26.9	26.8275
	0.0798417	0.0327313	Metastasis-associated in colon cancer protein 1	MACC1	5948	19.091	18.966	19.1034	18.9529	NaN	19.1085	19.1003	18.3807	19.3329	18.8906	19.2183	19.2519	18.9067
	0.0804659	-0.0227262	Glutamate--cysteine ligase regulatory subunit	GCLM	4941	21.4731	21.4507	21.7226	21.2431	21.4121	21.4459	21.3714	21.6264	21.6025	21.7952	21.475	21.1808	21.3132
	0.0805385	-0.00742349	Eukaryotic translation initiation factor 2 subunit 3;Putative eukaryotic translation initiation factor 2 subunit 3-like protein	EIF2S3;EIF2S3L	4868	23.6761	23.6212	23.6875	23.8201	23.8007	23.7548	23.7894	23.7312	23.7577	23.6991	23.67	23.7725	23.7192
	0.0810022	0.0272407	Protein transport protein Sec16A	SEC16A	508	20.0413	20.4171	20.0366	20.1386	20.0751	20.0994	20.0374	20.4224	20.4109	19.671	19.8971	20.2107	20.1026
	0.0819567	-0.0263507	Basic leucine zipper and W2 domain-containing protein 2	BZW2	3294	20.7642	20.3237	21.1644	20.7382	20.8919	20.7037	20.6	21.0097	20.9508	20.7749	20.7517	20.6846	20.7632
	0.0822	-0.019145	Calcium/calmodulin-dependent protein kinase type II subunit gamma	CAMK2G	5794	19.9139	20.0718	20.2073	20.0518	20.3311	19.9448	20.1568	20.0695	19.82	20.0671	20.2822	20.2393	20.1066
	0.0828178	-0.0538898	E3 ubiquitin-protein ligase DTX3L	DTX3L	6283	19.3087	18.9279	NaN	NaN	18.3721	NaN	18.6948	19.2655	18.5354	18.913	18.7686	19.3242	18.9627
	0.0833294	-0.0305287	Rho guanine nucleotide exchange factor 2	ARHGEF2	576	27.6575	27.7837	26.9821	27.5307	27.9101	27.3615	27.767	27.4347	27.5641	27.5144	27.6536	27.6305	27.4126
	0.0834158	0.0524915	BRO1 domain-containing protein BROX	BROX	5844	NaN	NaN	19.8599	20.4861	19.2858	19.5339	19.6883	19.8542	20.0544	NaN	19.4822	19.7725	19.582
	0.0855857	0.0324289	Condensin-2 complex subunit G2	NCAPG2	6062	19.7036	NaN	19.5691	NaN	19.3929	NaN	19.634	19.5794	19.0761	19.5814	19.4432	19.7242	19.6211
	0.085917	0.0155118	Coatomer subunit epsilon	COPE	3961	21.4436	21.5703	21.1975	21.5225	21.6457	21.5567	21.4021	21.5061	21.6225	21.4401	21.4095	21.4887	21.4481
	0.0905047	-0.040428	Pericentriolar material 1 protein	PCM1	544	NaN	18.8734	NaN	19.1271	NaN	18.5165	18.828	19.0956	19.2244	18.842	18.6027	18.7892	18.7741
	0.0906589	-0.0107097	Ubiquitin carboxyl-terminal hydrolase 10	USP10	5567	20.9688	20.9411	21.0004	20.9918	21.0249	20.8968	20.9812	20.8872	21.0774	21.0826	20.9493	20.8321	21.0596
	0.0919769	-0.0282775	Cell division cycle protein 16 homolog	CDC16	5422	19.7828	19.8317	20.0678	NaN	19.8751	20.3055	19.8237	19.7324	20.2348	20.1888	20.0011	20.0058	20.0194
	0.0925992	0.0226859	60S ribosomal protein L9	RPL9	4793	24.3549	24.534	24.2898	24.6282	24.5956	24.2105	24.6805	24.3514	24.2565	24.3239	24.416	24.5646	24.2968
	0.0934492	-0.0160619	60S ribosomal protein L30	RPL30	3242	24.4902	24.418	24.4811	24.5592	24.5613	24.5572	24.599	24.5965	24.7704	24.5241	24.4387	24.3147	24.4472
	0.0943168	0.0177117	Ran-specific GTPase-activating protein	RANBP1	4896	24.1957	24.3024	24.2656	24.4118	24.3146	24.428	24.1347	24.4432	24.4757	24.3756	24.2241	24.0976	24.3629
	0.0943742	0.0140823	Gem-associated protein 4	GEMIN4	3748	20.0846	19.9519	NaN	19.8461	NaN	19.9455	19.9362	19.9439	20.0158	20.0662	19.9516	19.8644	19.8225
	0.0954575	-0.0279842	Ran-binding protein 3	RANBP3	2985	19.359	19.6967	NaN	19.6456	19.8396	20.0141	19.8058	19.655	19.6436	NaN	19.6616	19.7678	19.9001
	0.0991168	-0.056426	PHD finger protein 6	PHF6	6097	19.1867	19.5097	20.2714	19.9521	19.175	19.483	19.863	19.4787	19.8553	18.9844	19.6388	19.835	19.914
	0.0992764	0.0288115	Syntenin-1	SDCBP	3941	19.9506	19.8979	19.9608	19.9861	19.895	19.7155	20.0114	19.605	19.5457	19.6986	20.1536	20.0931	19.9978
	0.100324	0.0243376	Serine/threonine-protein phosphatase 2A catalytic subunit alpha isoform	PPP2CA	5238	22.7223	22.7076	22.5074	22.8062	22.8111	22.8276	22.7527	22.4044	22.5139	22.9839	22.7406	22.7301	22.8166
	0.101632	0.0211405	Rootletin	CROCC	5828	23.7766	23.8029	24.1177	23.913	23.8045	24.0063	NaN	23.7804	NaN	23.7431	23.9329	24.0256	23.9298
	0.102663	0.0125762	Rab GTPase-activating protein 1	RABGAP1	7440	19.7411	19.7602	19.813	19.7352	19.8625	19.737	19.8249	19.8963	19.854	19.6336	19.7575	19.648	19.7215
	0.1034	0.00759261	60S ribosomal protein L6	RPL6	5331	24.5497	24.6136	24.5628	24.6648	24.6161	24.6563	24.5216	24.6844	24.6246	24.6108	24.5588	24.6025	24.618
	0.1039	0.0107529	Sorting nexin-1	SNX1	5486	21.4009	21.5152	21.4992	21.5116	21.4887	21.5026	21.3383	21.4811	21.5759	21.3926	21.469	21.5616	21.5108
	0.104796	-0.0257479	Pyridoxal kinase	PDXK	3950	22.4995	22.6863	22.1658	22.6725	22.5026	22.5823	22.672	22.6782	22.3539	22.3623	22.6392	22.62	22.4818
	0.107362	-0.0273317	Tetratricopeptide repeat protein 37	TTC37	5914	18.9096	19.222	19.0451	19.3262	19.3408	NaN	19.4741	19.1334	19.0863	19.121	19.1654	19.3134	19.0789
	0.108034	0.0267397	Endoplasmic reticulum metallopeptidase 1	ERMP1	827	20.3941	20.186	20.3389	20.4735	20.5627	NaN	20.3106	20.6921	20.4787	20.1935	20.247	20.3024	20.3258
	0.108482	0.0215312	SHC SH2 domain-binding protein 1	SHCBP1	6233	20.011	20.0371	20.1846	20.0226	20.3049	20.3345	20.1367	19.9098	20.1589	20.1628	20.2155	20.0269	20.2825
	0.111789	0.019757	Tropomyosin beta chain	TPM2	5821	22.688	22.8263	23.0871	23.0862	22.8627	22.9943	22.823	22.9992	22.9384	22.9418	22.7893	22.9137	22.925
	0.111919	-0.0178168	Serine/threonine-protein kinase PAK 2;PAK-2p27;PAK-2p34	PAK2	5440	21.3314	21.3758	21.4583	21.4583	21.5202	21.4947	21.3825	21.5155	21.55	21.5639	21.4528	21.1984	21.5401
	0.114345	0.0058953	Coatomer subunit beta	COPB2	3615	21.7836	21.7441	21.7307	21.808	21.7722	21.7596	21.771	21.7344	21.7416	21.8264	21.7179	21.7319	21.8001
	0.116567	0.0327739	La-related protein 1	LARP1	818	19.9308	20.2778	20.0506	20.0308	19.9342	19.9805	20.2572	19.8284	19.9229	20.1342	20.2044	20.0587	19.6036
	0.116951	-0.0291834	ATP-binding cassette sub-family G member 2	ABCG2	7348	19.6112	19.6114	19.7725	19.623	19.7028	19.4824	19.6287	19.2724	19.6968	NaN	19.8309	19.8525	19.6971
	0.117785	0.0432478	Protein enabled homolog	ENAH	318	19.3781	19.1422	NaN	NaN	NaN	19.6156	18.9849	19.4915	19.4355	19.54	19.2564	19.2789	19.3605
	0.118773	-0.0193616	Ribose-phosphate pyrophosphokinase 2	PRPS2	4521	22.3014	22.3662	22.1863	22.2611	22.5516	22.5286	22.3499	22.3617	22.4102	22.5148	22.4105	22.3007	22.3488
	0.119152	-0.0487875	Cadherin-1;E-Cad/CTF1;E-Cad/CTF2;E-Cad/CTF3	CDH1	4532	21.1586	21.3034	21.0737	21.291	22.0477	21.1007	21.4045	21.0885	21.1658	21.5134	21.5516	21.5163	21.4057
	0.12077	0.0208782	40S ribosomal protein S15a	RPS15A	5178	23.9985	24.0581	24.1214	24.1548	24.1519	24.0922	24.0939	24.2345	24.3047	23.9897	23.8703	23.989	24.0448
	0.1212	-0.0332663	Tubulin beta-2B chain	TUBB2B	6736	26.7312	26.5722	26.2464	26.423	26.4279	26.5371	26.5843	26.1664	26.3287	26.6915	26.7523	26.5832	26.5539
	0.122977	-0.0130878	Unconventional myosin-Ie	MYO1E	5416	21.6231	21.5287	21.6709	21.5534	21.6682	21.5898	21.6461	21.5721	21.6232	21.766	21.5469	21.6581	21.519
	0.123377	-0.0312595	Crk-like protein	CRKL	4912	20.7267	20.8385	20.5648	21.0204	21.094	20.9563	20.9123	20.9662	20.94	21.0856	20.9236	20.5906	20.868
	0.124239	0.0248169	Glycylpeptide N-tetradecanoyltransferase 1	NMT1	680	21.3958	21.2933	21.1362	21.3847	21.7178	21.4183	21.3975	21.2754	21.2957	21.4466	21.4309	21.353	21.3643
	0.127314	0.0216004	Mitogen-activated protein kinase 14	MAPK14	2953	NaN	NaN	19.8396	19.8672	19.6651	NaN	19.7582	19.6662	19.8625	19.8709	19.7156	NaN	19.7408
	0.128195	-0.00885895	Coatomer subunit alpha;Xenin;Proxenin	COPA	5065	22.0056	22.0186	22.0756	22.1143	22.0631	22.1175	22.1136	22.1381	22.1097	22.0511	21.9974	22.0556	22.057
	0.128974	0.0132141	Sorting nexin-6;Sorting nexin-6, N-terminally processed	SNX6	7342	21.087	21.1625	21.1783	21.2449	21.2442	21.1715	21.1578	21.1921	21.2036	21.0564	21.072	21.2229	21.2725
	0.129138	-0.02425	Nuclear receptor 2C2-associated protein	NR2C2AP	6056	19.1505	19.1628	19.2371	19.3179	19.2853	19.178	19.4409	19.4152	19.3041	NaN	19.0989	19.1391	19.0789
	0.130031	0.0630172	Synapse-associated protein 1	SYAP1	6418	19.4655	NaN	19.3194	NaN	20.1378	NaN	19.6199	NaN	19.6108	19.3145	19.5801	19.657	19.685
	0.130091	0.00893847	Clathrin heavy chain;Clathrin heavy chain 1	CLTC	48	23.9795	23.9802	23.974	24.0446	24.0696	24.0917	24.0448	23.9357	23.9853	24.0346	24.0085	24.0668	24.0246
	0.130131	-0.0229385	Ribosomal protein S6 kinase alpha-3	RPS6KA3	5030	21.4873	21.6225	21.7338	21.6384	21.6265	21.9231	21.8498	21.7824	21.6874	21.6994	21.6035	21.6715	21.5701
	0.130323	0.0487382	Mitogen-activated protein kinase 13	MAPK13	4019	19.4338	19.2466	19.5372	NaN	NaN	NaN	19.7071	19.1296	19.5205	19.2079	19.2287	19.5218	19.1843
	0.13325	0.0189859	60S ribosomal protein L23	RPL23	5206	25.0827	25.1159	25.2123	25.0734	25.1065	25.1178	24.9737	25.0629	25.3689	25.1083	25.0528	25.0704	25.0568
	0.133408	0.0352855	Clathrin light chain A	CLTA	3531	21.1076	21.4403	21.4452	21.6312	21.2292	NaN	21.1914	21.3495	21.4279	21.5376	21.2695	21.4501	21.1219
	0.134602	-0.0502405	TRAF-type zinc finger domain-containing protein 1	TRAFD1	3957	NaN	18.3036	NaN	18.8012	18.544	18.7153	NaN	NaN	NaN	NaN	18.7634	18.5754	18.585
	0.13622	-0.0470821	N-alpha-acetyltransferase 35, NatC auxiliary subunit	NAA35	5851	18.3766	18.7598	NaN	NaN	18.6733	18.5886	18.8056	18.7539	18.2054	18.8078	18.4938	18.8469	18.6132
	0.136251	-0.039869	Translation initiation factor eIF-2B subunit gamma	EIF2B3	7029	20.7331	20.8078	20.7353	20.7698	21.0797	20.8112	20.8589	21.2084	21.0679	20.9398	20.4395	20.7888	20.7355
	0.136267	0.0439854	Tumor necrosis factor alpha-induced protein 3;A20p50;A20p37	TNFAIP3	4651	20.8025	NaN	20.9607	NaN	20.8087	NaN	21.1175	21.007	20.7351	20.7873	20.7702	20.7787	20.4974
	0.136929	-0.030955	ADP-ribosylation factor 6	ARF6	5194	21.5595	21.59	21.3813	21.8401	21.8737	21.7785	21.54	21.8417	21.546	21.7593	21.778	21.6651	21.7802
	0.136955	-0.0378075	ATP-dependent 6-phosphofructokinase, liver type	PFKL	4603	21.996	21.9111	21.675	22.2471	22.2698	22.0759	22.2166	21.9248	22.0105	22.3447	21.9423	22.0919	21.9379
	0.137315	0.0293379	Lymphokine-activated killer T-cell-originated protein kinase	PBK	6541	20.7988	20.6342	20.8059	20.8016	20.5349	20.8392	20.5881	20.5283	20.5688	20.6194	20.8265	20.8938	20.9201
	0.137703	0.0221593	AP-2 complex subunit sigma	AP2S1	3879	21.0121	21.0211	20.9391	20.9741	20.8794	20.9847	21.0263	20.71	21.1182	20.8218	21.0728	20.9283	20.9464
	0.138034	0.027379	60S ribosomal protein L38	RPL38	5232	23.2821	23.2968	23.3299	23.4406	23.3535	23.2774	23.2999	23.5008	23.4401	23.4636	23.1901	23.0108	23.2134
	0.141348	0.0257052	Calcyclin-binding protein	CACYBP	6962	23.0116	23.0419	23.1993	23.1749	23.1819	23.2186	22.9206	23.2904	23.109	23.2022	23.0392	22.9454	23.2795
	0.143515	0.025266	YTH domain-containing family protein 2	YTHDF2	7472	19.821	19.9515	19.8569	19.9865	19.7323	19.6796	19.8546	19.7773	19.724	19.7338	20.0465	19.6771	19.8756
	0.143584	0.0153168	Serine/threonine-protein kinase 24;Serine/threonine-protein kinase 24 36 kDa subunit;Serine/threonine-protein kinase 24 12 kDa subunit	STK24	2942	21.385	21.404	21.4533	21.4865	21.2793	21.3008	21.3281	21.3237	21.3659	21.2704	21.4274	21.4641	21.4069
	0.14423	-0.0435067	PDZ and LIM domain protein 7	PDLIM7	7023	21.552	21.3381	21.1737	21.2402	21.3526	21.4977	21.4089	21.2549	21.89	21.3619	21.2677	21.1069	21.5276
	0.145722	-0.00846168	Plectin	PLEC	825	23.7136	23.7025	23.7378	23.7325	23.7687	23.8111	23.7482	23.8012	23.8091	23.7402	23.7058	23.7055	23.7598
	0.150201	-0.0557952	Integrin-linked protein kinase	ILK	174	19.5283	19.8766	19.4176	19.6971	19.9033	19.7713	19.7558	19.3062	19.4689	20.015	20.0675	20.057	19.6134
	0.151467	0.0309354	Proteasome activator complex subunit 3	PSME3	5154	22.2615	22.2177	22.2685	22.0725	22.0975	22.1914	22.2363	22.1602	22.0021	22.2845	21.8554	22.3902	22.1487
	0.153287	-0.0174091		TPM3	63	24.0562	24.184	24.2893	24.282	24.1811	24.2202	24.2141	24.2442	24.2521	24.1153	24.1234	24.3151	24.2726
	0.153765	-0.0439049	Acyl carrier protein;Acyl carrier protein, mitochondrial	NDUFAB1	3682	22.114	22.104	21.7972	NaN	NaN	NaN	22.0418	22.0547	21.742	22.0838	22.2281	22.162	22.0304
	0.154322	0.0716952	Sodium-coupled neutral amino acid transporter 1	SLC38A1	3494	20.0189	20.4696	20.14	20.783	20.5642	20.4979	20.8773	20.5163	19.8302	19.9642	20.3281	20.5692	20.2987
	0.155118	-0.0731666	La-related protein 7	LARP7	855	NaN	NaN	19.4595	19.3092	NaN	20.0755	19.517	19.8912	19.8836	19.438	19.7548	19.4985	19.8322
	0.155491	-0.0150187	Tubulin gamma-1 chain;Tubulin gamma-2 chain	TUBG1;TUBG2	731	20.834	20.6676	20.8612	20.7035	20.8228	20.8423	20.8426	20.8337	20.8506	20.8302	20.7396	20.8146	20.7138
	0.15612	0.0167946	Exportin-7	XPO7	7271	21.3312	21.2706	21.2757	21.1799	21.1481	21.1515	21.1784	21.2408	21.1306	21.2605	21.3082	21.1	21.2471
	0.156335	-0.0496361	ER membrane protein complex subunit 4	EMC4	5759	20.1192	20.0254	20.0506	19.9418	19.6877	19.611	19.9865	19.7744	20.3117	20.1314	19.5897	20.013	19.8824
	0.15709	0.0193498	Ras GTPase-activating protein-binding protein 2	G3BP2	7338	21.5594	21.8132	21.7655	21.8023	21.7845	21.644	21.8144	21.7546	21.6926	21.7256	21.5838	21.7081	21.6825
	0.15751	-0.032586	Sperm-associated antigen 1	SPAG1	5359	20.2692	20.3827	20.1891	20.3396	20.1707	20.3557	20.3766	20.085	20.6519	20.2267	20.1977	20.3644	20.3173
	0.158382	-0.03715	Protein FAM91A1	FAM91A1	5856	19.8472	20.2031	19.8166	20.0729	20.1478	19.7093	19.9829	20.0433	19.9359	20.1566	20.1712	19.8291	19.9041
	0.15957	-0.0388119	Sepiapterin reductase	SPR	4814	20.8656	20.7633	20.5355	20.801	21.1224	20.7663	20.9493	20.7919	20.6541	21.0771	20.9809	20.7545	20.727
	0.16053	0.0124147	Elongation factor 2	EEF2	4541	24.4956	24.4922	24.5145	24.6004	24.5774	24.5953	24.5864	24.5873	24.4878	24.4493	24.4933	24.5933	24.537
	0.163381	-0.0553835	Caspase-8;Caspase-8 subunit p18;Caspase-8 subunit p10	CASP8	866	19.2271	19.7785	19.6964	19.734	19.8288	19.8507	19.3808	19.8675	19.4229	19.9109	19.9458	19.705	19.9562
	0.164925	0.041995	Growth factor receptor-bound protein 2	GRB2	5223	20.2831	20.3558	20.1423	20.1901	20.365	20.2385	19.9992	20.1704	19.9051	20.259	20.2065	20.5659	20.4372
	0.165811	0.0304719	Eukaryotic translation initiation factor 3 subunit I	EIF3I	699	21.6888	21.7141	21.7085	21.9704	22.0354	21.9192	21.8195	21.9405	21.7139	21.883	21.6335	21.8885	21.7836
	0.167964	-0.14724	HLA class I histocompatibility antigen, Cw-7 alpha chain	HLA-C	902	21.2841	21.5491	NaN	22.6382	23.0018	22.1885	21.8473	22.5056	22.297	22.2612	22.4868	NaN	NaN
	0.167981	0.042114	Zinc finger Ran-binding domain-containing protein 2	ZRANB2	4271	20.4303	20.2174	20.3569	20.2459	20.039	NaN	20.2641	20.3021	20.0982	20.4235	19.9391	20.0815	20.402
	0.168019	0.0331022	ATP-dependent RNA helicase DDX42	DDX42	6064	20.0313	20.2363	20.0925	20.2461	20.1503	19.9738	20.2399	19.7635	20.0143	20.1108	20.2053	20.1686	20.1179
	0.168101	0.0727242	Conserved oligomeric Golgi complex subunit 2	COG2	2975	19.5515	NaN	NaN	19.7265	19.5447	NaN	19.7868	19.0709	19.3249	19.66	19.4925	19.8821	19.5267
	0.168445	-0.036371	Protein VAC14 homolog	VAC14	5377	19.0791	19.1562	19.5331	19.0715	19.3335	19.2966	19.3818	19.3394	19.3906	19.0525	19.2629	19.3762	19.1662
	0.173063	-0.0439117	U4/U6 small nuclear ribonucleoprotein Prp3	PRPF3	4056	21.315	21.0911	21.2265	20.8436	20.9588	20.6569	20.9812	21.0763	20.9967	21.0115	20.9978	21.0863	21.2648
	0.173312	0.0579786	Malig0t T-cell-amplified sequence 1	MCTS1	7319	21.4938	21.3972	21.145	21.1028	21.5994	21.1863	21.3636	20.875	20.9193	21.4247	21.5529	21.4307	21.2732
	0.176035	-0.0622362		SLC35A4	3866	20.114	19.6955	19.873	19.8277	NaN	NaN	20.0423	19.8679	20.2339	20.2432	19.8388	19.5958	19.7566
	0.17637	-0.0379408	Phosphatidylinositol 5-phosphate 4-kinase type-2 gamma	PIP4K2C	6273	21.6857	21.5903	21.6205	21.3205	21.4273	21.7698	21.4818	21.3549	21.6466	21.6918	21.6334	21.7807	21.6595
	0.177479	0.0206004	Serine/threonine-protein kinase OSR1	OXSR1	4312	20.3929	20.2695	20.4325	20.3241	20.4655	20.4825	20.4093	20.2471	20.3082	20.3389	20.4163	20.5001	20.3974
	0.181991	0.0307526	Eukaryotic translation initiation factor 5B	EIF5B	42	21.6874	21.5291	21.4637	21.6743	21.8545	21.8348	21.6539	21.6547	21.7043	21.7743	21.5917	21.5379	21.5857
	0.183054	-0.0394397	Dual adapter for phosphotyrosine and 3-phosphotyrosine and 3-phosphoinositide	DAPP1	7336	19.2602	19.2484	19.398	19.0034	19.3902	19.2935	19.2475	19.5574	19.0637	19.4686	19.2451	19.3198	19.2333
	0.183998	-0.0423169	Pirin	PIR	3945	21.2332	20.8989	21.3892	21.306	21.3289	21.2993	21.0281	21.4776	21.3927	21.1869	21.3429	21.3805	21.1856
	0.184223	-0.0233477	Cingulin	CGN	7200	20.6791	20.7892	20.9429	20.7878	20.6798	20.8826	20.7293	20.9388	20.8561	20.8264	20.755	20.7476	20.8652
	0.184305	-0.0400521	E3 ubiquitin-protein ligase NEDD4	NEDD4	4921	19.4437	19.2494	19.2534	19.2645	19.4295	19.4243	19.5628	19.1776	19.126	19.587	19.4616	19.5163	19.258
	0.185685	-0.0209601	Pyridoxal-dependent decarboxylase domain-containing protein 1	PDXDC1	5905	21.3017	21.2536	21.1939	21.116	21.149	21.1275	21.3236	21.2602	21.2072	21.1046	21.3032	21.134	21.1459
	0.186915	-0.0366097	Amidophosphoribosyltransferase	PPAT	5349	19.8579	19.9576	19.7236	20.0838	20.1118	20.0111	19.7602	19.9368	19.9525	20.1895	20.0539	20.0944	19.9724
	0.188666	-0.0973951	Abhydrolase domain-containing protein 16A	ABHD16A	263	21.0188	20.9089	21.5935	NaN	NaN	NaN	21.2232	21.5934	21.1226	21.5434	21.0023	20.9293	21.4837
	0.190287	0.0368831	Heterogeneous nuclear ribonucleoprotein D-like	HNRNPDL	40	22.1939	22.2281	21.9818	21.8916	22.2311	22.0296	22.1898	21.9228	21.9224	22.2185	22.18	21.9335	22.0236
	0.192226	-0.0822665	Elongation factor Tu GTP-binding domain-containing protein 1	EFTUD1	3649	19.3598	NaN	19.6072	NaN	19.107	NaN	19.1933	NaN	19.5799	19.3759	19.3764	19.8417	19.2744
	0.192651	0.0157523	Programmed cell death 6-interacting protein	PDCD6IP	6314	21.8305	21.8285	21.8397	21.991	21.9869	21.8692	21.9002	21.9173	21.8377	21.8715	21.8677	21.9141	21.818
	0.19502	0.0291358	Dual specificity protein phosphatase 3	DUSP3	5020	20.2351	20.1483	20.1862	20.1278	20.0956	20.3851	20.3051	20.0121	20.2266	20.269	20.1841	20.1342	20.0394
	0.197718	0.0690526	Signal recognition particle 9 kDa protein	SRP9;DKFZp564M2223	4965	22.0074	22.1292	21.8656	22.0294	21.9592	21.9832	21.4232	22.1762	22.2016	21.8391	21.758	21.7159	22.3723
	0.197777	-0.0527573	RelA-associated inhibitor	PPP1R13L	6311	NaN	NaN	NaN	19.8867	20.1392	19.8622	19.8185	20.1929	19.8803	20.0114	19.9663	19.9938	20.245
	0.19881	-0.0440122	Plakophilin-3	PKP3	7447	19.9777	20.0784	19.5416	NaN	19.7535	19.7641	19.772	20.002	19.8178	19.8976	19.9198	19.7308	19.9295
	0.199402	-0.041976	Cullin-4A	CUL4A	5490	20.2128	20.0393	19.7859	20.1814	20.3439	20.1625	20.2618	20.1352	20.3587	20.1575	20.1239	20.0624	20.0411
	0.200372	0.0608811	Tax1-binding protein 3	TAX1BP3	3978	22.1314	22.1514	22.0785	21.8541	22.0811	21.9691	21.6035	22.2141	22.378	22.1029	21.8172	21.7115	22.0565
	0.202394	0.0637522	Kinesin light chain 2	KLC2	6839	20.971	20.4814	NaN	21.0186	NaN	NaN	20.7445	20.8873	20.6804	20.8566	20.9057	20.6326	20.6123
	0.203826	0.0464427	Probable tRNA(His) guanylyltransferase	THG1L	7111	20.0823	19.7344	20.3935	20.0081	20.0572	19.8889	19.8808	19.9503	20.1504	19.8554	20.0282	19.9682	20.0334
	0.204573	-0.0358354	Importin-7	IPO7	4289	21.4977	21.5469	21.165	21.4184	21.6058	21.5163	21.6123	21.4221	21.4204	21.56	21.5766	21.5197	21.3482
	0.204939	-0.0282337	Vesicle-associated membrane protein 8	VAMP8	6730	21.4044	21.3278	21.5338	21.5466	21.5267	21.4805	21.5357	21.5964	21.4521	21.3052	21.4199	21.6037	21.5744
	0.208307	-0.0264547	Catenin delta-1	CTNND1	591	23.1831	23.1376	23.075	23.2711	23.2575	23.3982	23.2895	23.2605	23.2843	23.355	23.2064	23.1786	23.1538
	0.20832	-0.0346427	60S ribosomal protein L26;60S ribosomal protein L26-like 1	RPL26;RPL26L1	5153	24.03	24.2843	24.2372	24.1089	24.1491	24.1415	24.14	24.249	24.377	24.0223	24.0008	24.2809	24.282
	0.209024	0.0882953	Dyslexia-associated protein KIAA0319-like protein	KIAA0319L	3256	20.2807	20.2544	20.1551	19.827	NaN	19.6389	19.7642	19.9032	20.2327	19.8716	NaN	NaN	NaN
	0.212424	0.0904363	Leucine-rich repeat-containing protein 1	LRRC1	6710	19.4349	19.5499	19.2061	19.4007	19.7231	19.745	19.5917	18.9434	18.8238	19.587	19.7276	19.7683	19.4948
	0.212658	0.036331	Clustered mitochondria protein homolog	CLUH	525	20.4466	20.5062	20.6301	20.5592	20.7368	20.816	20.6513	20.7335	20.6661	20.5954	20.4568	20.4507	20.5026
	0.21473	-0.021888	Guanine nucleotide-binding protein subunit beta-2-like 1;Guanine nucleotide-binding protein subunit beta-2-like 1, N-terminally processed	GNB2L1	5235	24.1429	24.0505	24.1363	24.1643	24.1625	24.2506	24.0335	24.1815	24.2628	24.1399	24.259	24.1175	24.2173
	0.215208	-0.0251072	Serine/threonine-protein phosphatase 4 regulatory subunit 1	PPP4R1	6297	20.3757	20.4148	20.4782	20.4474	20.3826	20.388	20.4873	20.4178	20.5336	20.2508	20.4346	20.5827	20.3701
	0.21565	0.0554384	Pleckstrin homology-like domain family B member 2	PHLDB2	3337	19.2857	NaN	19.5709	19.3643	NaN	NaN	19.2239	19.6519	19.3774	19.3239	19.321	19.182	19.3806
	0.215685	0.0986333	DNA-directed RNA polymerase II subunit RPB1	POLR2A	634	19.266	19.9737	19.5901	NaN	NaN	NaN	19.7311	19.643	19.2157	19.2557	19.463	19.4442	19.8264
	0.217175	0.0257431	Protein flightless-1 homolog	FLII	5424	20.9039	20.8463	20.774	20.9057	20.8848	20.9527	20.7428	20.8183	20.8203	21.0701	20.879	20.8097	20.8249
	0.219243	0.0341734	Huntingtin-interacting protein 1-related protein	HIP1R	4155	19.2011	19.2033	19.4659	19.4233	19.3077	19.4394	19.2959	19.2882	19.4838	19.1369	19.2623	19.4046	19.2699
	0.220162	-0.0483259	26S proteasome non-ATPase regulatory subunit 10	PSMD10	969	20.5196	20.8666	20.7371	20.9035	21.0416	20.8043	20.8857	20.9779	20.9604	20.7044	20.7732	21.0567	20.6648
	0.220281	-0.0289001	Tight junction protein ZO-2	TJP2	340	21.6222	21.706	21.8321	21.7921	21.8455	21.7459	21.8276	21.8914	21.8396	21.7362	21.5921	21.8813	21.7352
	0.22557	-0.0546597	Ras-related protein Rab-25	RAB25	5118	20.5761	20.3744	20.63	20.6762	20.6151	20.3699	20.571	20.6682	20.7796	20.7719	20.1567	20.621	20.5962
	0.225989	-0.0494913	Cytochrome P450 20A1	CYP20A1	3344	19.2607	19.5835	19.6606	19.411	19.3451	NaN	19.4795	19.6907	19.4894	19.5467	19.2323	19.6145	19.4586
	0.227661	-0.0529689	Rab3 GTPase-activating protein non-catalytic subunit	RAB3GAP2	809	20.2619	20.2461	19.8424	20.0284	20.1785	20.3614	20.2221	20.2279	20.5023	20.1927	20.1311	19.9687	20.1978
	0.228566	0.0683182	MICAL-like protein 1	MICALL1	737	19.0873	NaN	19.349	NaN	19.1784	19.3012	19.3619	19.1316	18.7885	19.3746	19.2886	19.2474	18.932
	0.228758	-0.032857	Zyxin	ZYX	3590	21.4867	21.5981	21.6215	21.5855	21.3971	21.4443	21.5997	21.7798	21.5584	21.4642	21.4213	21.4957	21.5663
	0.230149	-0.0145411	60S ribosomal protein L7a	RPL7A	5197	24.5668	24.5324	24.6096	24.518	24.4975	24.5644	24.5819	24.5617	24.6254	24.6205	24.548	24.5167	24.4844
	0.230331	-0.0642216	Ribonucleases P/MRP protein subunit POP1	POP1	6632	19.7905	19.5579	19.5766	19.1228	NaN	NaN	19.4301	19.61	19.5888	19.7694	19.5314	19.5237	19.5798
	0.230767	0.0211927	Hippocalcin-like protein 1;Neuron-specific calcium-binding protein hippocalcin	HPCAL1;HPCA	4844	20.2885	20.3499	20.3547	20.2375	20.2912	20.2113	20.379	20.2067	20.2349	20.3363	20.274	20.2856	20.1571
	0.231735	-0.0279952	NudC domain-containing protein 1	NUDCD1	6597	21.359	21.4454	21.252	21.3988	21.4615	21.2783	21.5196	21.2382	21.4705	21.3624	21.4341	21.3925	21.3395
	0.232321	0.0405813	Deoxycytidylate deaminase	DCTD	3202	20.1814	20.0859	19.9438	20.1263	20.2134	20.1984	20.1335	20.0996	19.9686	19.894	20.0596	20.37	20.0647
	0.235277	0.0306169	Prolyl 4-hydroxylase subunit alpha-2	P4HA2	4033	20.8808	20.6958	20.7942	20.6935	20.8645	20.5761	20.7876	20.7379	20.7388	20.8306	20.6164	20.6828	20.6473
	0.235863	0.0488215	Eukaryotic translation initiation factor 2A;Eukaryotic translation initiation factor 2A, N-terminally processed	EIF2A	3523	20.8703	20.8235	20.9887	20.9971	21.2667	21.1638	20.7317	21.1043	21.0518	20.8623	21.0548	20.8997	21.0821
	0.237144	0.0617191	Nardilysin	NRD1	4090	20.071	19.7828	20.1245	20.0437	19.9356	20.2154	19.8577	20.2763	19.7592	19.755	19.9004	20.281	19.9402
	0.240914	0.05164	Striatin-3	STRN3	5421	20.3195	20.2383	20.3301	20.2256	20.2759	20.5311	20.4721	20.356	20.3973	20.2787	19.8836	20.1934	20.298
	0.242042	-0.048743	Low molecular weight phosphotyrosine protein phosphatase	ACP1	4687	22.7822	22.6704	23.0085	22.61	22.5537	22.7318	22.5807	22.8804	22.8217	22.719	22.603	22.9276	22.8915
	0.243754	0.0285602	Sorcin	SRI	3017	21.4667	21.3544	21.3589	21.3264	21.4165	21.3446	21.3564	21.5654	21.3284	21.2693	21.3011	21.2347	21.3902
	0.245532	0.0205545	Aldehyde dehydrogenase family 1 member A3	ALDH1A3	4930	23.583	23.5974	23.6918	23.6729	23.6887	23.6871	23.6577	23.7314	23.6726	23.6889	23.5546	23.565	23.5603
	0.248305	0.0602481	Alpha- and gamma-adaptin-binding protein p34	AAGAB	5911	NaN	19.9808	19.8636	19.6637	NaN	NaN	19.9452	19.7461	19.6992	19.6918	19.8398	19.9412	19.5672
	0.253608	-0.0302803	Lupus La protein	SSB	4409	22.034	22.1415	22.1601	22.1801	22.1051	22.1084	22.2455	22.1169	22.0565	21.9906	22.2727	22.2711	22.1094
	0.256608	0.0608715	Collagen alpha-2(IV) chain;Canstatin	COL4A2	4449	19.6961	19.7202	19.7667	NaN	NaN	19.3118	19.4479	19.6139	19.5203	19.7311	19.7152	19.4482	19.4632
	0.258828	-0.0385714	Tripartite motif-containing protein 47	TRIM47	6550	19.7611	19.6793	19.99	19.8835	19.7989	19.7586	19.82	19.8043	20.0511	19.955	19.8453	19.7224	19.7552
	0.262557	0.0427216	60S ribosomal protein L18a	RPL18A	3893	24.7014	24.7489	24.9898	24.7696	24.8689	24.7949	24.5364	24.7441	24.7709	24.6922	24.778	24.9371	24.928
	0.262616	0.0472071	Nuclear factor NF-kappa-B p100 subunit;Nuclear factor NF-kappa-B p52 subunit	NFKB2	5298	20.5471	20.4803	20.6183	20.4427	20.6756	20.4889	20.6205	20.7553	20.5815	20.3738	20.3468	20.4823	20.3044
	0.264766	0.0894976	Cysteine protease ATG4B	ATG4B	7460	19.9298	19.96	19.577	19.4173	19.7481	19.6331	19.913	19.3716	19.1749	19.8391	19.7936	19.8274	19.4301
	0.265221	0.0193429	ATP-dependent 6-phosphofructokinase, platelet type	PFKP	5316	23.3477	23.2946	23.3843	23.4488	23.3045	23.3117	23.3834	23.3397	23.3376	23.3979	23.3135	23.2559	23.2768
	0.265603	0.0304669	Aspartate--tRNA ligase, cytoplasmic	DARS	4561	22.6765	22.7208	22.9219	22.8428	22.8623	22.7965	22.7112	22.8625	22.8786	22.6941	22.6695	22.7844	22.8107
	0.267091	0.0707474	Gamma-tubulin complex component 2	TUBGCP2	774	19.0018	NaN	19.0682	NaN	NaN	19.1761	19.3035	18.7436	18.8576	18.9945	19.0993	19.0449	19.0356
	0.267373	0.0489905	GTP-binding protein Rheb	RHEB	5623	21.4156	21.2904	21.2414	21.4863	21.2453	21.2754	20.9804	21.2641	21.2645	21.5263	21.3413	21.3424	21.2182
	0.267483	0.0808592	Glycogen synthase kinase-3 beta	GSK3B	4983	21.2846	21.3121	NaN	20.7172	21.3646	21.1458	21.0591	20.9136	21.093	21.07	20.9165	21.4573	21.0785
	0.268479	0.142128	Nuclear cap-binding protein subunit 2	NCBP2	5038	20.5789	19.5283	20.0511	19.3599	20.0015	19.6877	19.9332	19.4884	19.1393	19.517	19.7361	20.094	20.1724
	0.270489	0.109476	Large subunit GTPase 1 homolog	LSG1	6837	NaN	NaN	NaN	19.8517	19.7511	19.8135	19.5103	19.9758	19.3258	20.0559	19.9053	19.4742	19.6244
	0.27168	-0.0410595	Developmentally-regulated GTP-binding protein 1	DRG1	7382	20.9843	20.7104	20.6471	20.5742	20.7903	20.7834	20.7793	20.6672	20.7731	20.8004	20.9585	20.7939	20.753
	0.273915	-0.0438667	26S protease regulatory subunit 8	PSMC5	5176	22.1706	22.1161	22.14	22.1858	22.1827	22.2808	22.3267	21.9197	22.2093	22.4021	22.2194	22.3222	22.163
	0.27403	0.0923709	TNF receptor-associated factor 2	TRAF2	5414	19.5462	19.7874	19.953	19.5474	19.7018	19.5628	19.7712	19.6372	19.6094	19.3319	19.0516	19.7126	20.0212
	0.276087	-0.073936	Scaffold attachment factor B1	SAFB	5631	20.2323	20.5587	20.8009	20.7067	20.4031	20.298	20.6744	20.558	20.8382	20.4496	20.2775	20.5193	20.7002
	0.276213	0.049962	Rho GTPase-activating protein 17	ARHGAP17	5862	20.5251	20.6006	20.5847	20.6424	20.5319	20.5535	20.6515	20.5432	20.194	20.514	20.6087	20.7515	20.3986
	0.277689	0.0487975	Transgelin-2	TAGLN2	4846	23.5608	23.4644	23.3302	23.5879	23.6868	23.7088	23.4424	23.3803	23.3506	23.5662	23.612	23.7038	23.4985
	0.278166	0.152484	Syndecan-4	SDC4	4773	20.1974	20.333	20.0389	21.134	21.3579	21.1873	20.2618	20.4366	20.6069	20.4431	20.5127	20.8508	20.7773
	0.280908	-0.0688286	Long-chain fatty acid transport protein 4	SLC27A4	5895	19.8509	19.5015	19.8466	NaN	19.593	NaN	19.8772	19.7123	19.7399	20.075	19.6182	19.6524	19.6928
	0.283186	-0.07311	Eukaryotic translation initiation factor 4E type 2	EIF4E2	4120	20.1724	20.2638	20.0114	20.2844	20.1927	NaN	20.3773	19.9466	20.2993	NaN	NaN	20.409	NaN
	0.2846	0.0563947	Ubiquitin carboxyl-terminal hydrolase 15	USP15	7457	20.1971	20.1402	19.8732	19.7539	20.0394	20.2396	19.9831	19.8373	20.0601	19.9901	19.9177	20.1733	19.9276
	0.284913	0.0694536	Serine/threonine-protein phosphatase 2A 56 kDa regulatory subunit delta isoform	PPP2R5D	3333	19.8086	19.9869	19.5984	19.5958	NaN	NaN	19.6787	19.3902	19.7437	19.7136	19.7601	19.8684	19.5911
	0.28527	-0.0549738	Actin-related protein 2/3 complex subunit 3	ARPC3	4005	21.615	21.5609	21.5421	21.8305	21.8044	21.7552	21.9209	21.444	21.6391	21.9076	21.74	21.7806	21.7454
	0.286241	0.082262	Zinc finger CCCH domain-containing protein 15	ZC3H15	6306	20.0984	20.1745	19.8214	NaN	NaN	NaN	19.9222	19.8732	19.7445	20.2181	19.7698	20.0906	20.0258
	0.286471	-0.0650901	RNA polymerase-associated protein RTF1 homolog	RTF1	6353	19.7556	NaN	19.7952	NaN	19.601	NaN	19.9536	19.969	19.821	19.7669	19.5542	19.6598	19.752
	0.288516	0.0397429	Tripartite motif-containing protein 16	TRIM16	4287	19.6667	NaN	NaN	19.6215	19.8043	19.6871	19.8079	19.5277	19.556	19.6347	19.653	19.6489	19.7579
	0.290893	0.0344241	Ras GTPase-activating protein-binding protein 1	G3BP1	5452	21.9928	22.0631	22.0905	22.1951	22.294	22.2685	22.0913	22.1137	22.1312	22.0736	22.0364	22.1631	22.2044
	0.292178	-0.22575	Phosphatidylinositol glycan anchor biosynthesis class U protein	PIGU	6889	NaN	NaN	19.7705	20.0725	20.0991	NaN	21.0397	20.3794	19.9442	19.9714	NaN	20.4204	19.4836
	0.294014	-0.0578091	Actin-related protein 2/3 complex subunit 1A	ARPC1A	365	22.185	22.0898	22.3664	22.3401	22.3868	22.3535	22.4033	22.6276	22.435	22.2048	22.1169	22.2235	22.4021
	0.294073	-0.0703505	Serine/threonine-protein kinase mTOR	MTOR	4883	19.6391	19.8338	19.3491	19.4203	19.8662	19.4438	19.8416	19.5037	19.434	19.7542	19.7701	19.6672	19.666
	0.29479	-0.0295002	Serine-threonine kinase receptor-associated protein	STRAP	7436	22.3082	22.3072	22.3975	22.4924	22.3728	22.5075	22.4659	22.4324	22.4832	22.4612	22.3204	22.3413	22.4853
	0.296671	0.172084	Sphingolipid delta(4)-desaturase DES1	DEGS1	4001	20.4498	NaN	20.29	19.7963	NaN	NaN	20.0925	20.1107	NaN	20.2389	20.4113	19.7158	19.4705
	0.304596	-0.057969	40S ribosomal protein S7	RPS7	5172	23.9277	23.8581	23.594	24.0717	23.77	23.9506	24.1409	23.8562	23.9238	23.8304	23.9969	23.961	23.7307
	0.307274	0.141879	CD97 antigen;CD97 antigen subunit alpha;CD97 antigen subunit beta	CD97	4950	18.8768	NaN	18.9497	19.4015	19.5554	NaN	19.2473	18.5756	18.818	18.9511	19.513	19.2134	19.0594
	0.310836	-0.0368523	Glutaredoxin-3	GLRX3	4227	21.6601	21.711	21.7503	21.7486	21.4777	21.6473	21.6833	21.8075	21.5611	21.7244	21.6793	21.6675	21.7957
	0.311143	-0.056405	60S ribosomal protein L34	RPL34	4954	23.7242	23.7107	23.6742	23.7058	23.5981	23.5708	23.8624	23.8655	23.8232	23.9071	23.5259	23.4986	23.5599
	0.31143	0.05064	Destrin	DSTN	5135	23.7825	23.8304	23.9867	23.9834	24.0814	23.9653	24.0398	24.0825	23.9402	23.8327	23.7115	23.8454	23.7614
	0.315322	0.12842	5-nucleotidase domain-containing protein 1	NT5DC1	5826	NaN	19.469	19.2994	19.5698	19.6066	20.0103	19.9211	18.9822	19.5714	NaN	19.5149	19.2997	19.4863
	0.315815	-0.137581	BET1 homolog	BET1;DKFZp781C0425	3725	19.9116	20.3215	20.5002	NaN	NaN	NaN	20.3988	20.6699	20.6051	19.9002	20.3775	20.2192	20.5034
	0.319118	-0.0275404	Vacuolar protein sorting-associated protein 35	VPS35	6587	22.4638	22.4402	22.4542	22.5528	22.5244	22.6241	22.6152	22.5081	22.6303	22.556	22.4998	22.4908	22.462
	0.319272	0.0672828	60S ribosomal protein L36a-like;60S ribosomal protein L36a	RPL36A;RPL36A-HNRNPH2;RPL36AL	3597	24.315	24.3294	NaN	NaN	NaN	24.2302	NaN	NaN	24.3906	24.0944	24.1178	24.2942	NaN
	0.320657	-0.0587454	Ubiquitin-like-conjugating enzyme ATG3	ATG3	7054	20.9619	20.8633	20.6539	20.8186	21.0439	20.7685	20.8438	20.6587	20.8858	21.1194	21.0473	20.9136	20.9044
	0.32244	-0.0903241	Coiled-coil and C2 domain-containing protein 1A	CC2D1A	5896	21.0701	20.8639	21.3066	20.6448	20.7121	20.7877	20.9479	20.9283	21.0147	21.3495	21.0265	20.6977	20.9504
	0.322805	0.0608852	60S ribosomal protein L23a	RPL23A	946	24.3424	24.3226	24.4016	24.3256	24.332	24.425	24.3868	24.4091	24.471	23.8866	24.2372	24.3913	24.2992
	0.323814	-0.0752645	IST1 homolog	IST1	5069	19.5409	NaN	19.9262	19.7859	20.1332	NaN	19.9631	19.8689	19.8709	20.0323	19.9403	20.0014	19.7758
	0.324317	0.0743351	Peptidase M20 domain-containing protein 2	PM20D2	6123	20.1206	20.045	20.219	20.3651	20.3434	20.3916	20.3145	20.1984	20.5591	19.985	19.9992	20.1093	20.0463
	0.326658	-0.0542717	Non-syndromic hearing impairment protein 5	DFNA5	4109	19.359	19.2793	19.1787	19.129	NaN	NaN	19.2966	19.2973	19.2115	19.4898	19.1274	19.2213	19.3915
	0.329204	-0.0513094	Sulfotransferase;Sulfotransferase 1A4;Sulfotransferase 1A3	SULT1A4;SULT1A3	190	20.4062	20.7017	20.3927	20.3688	20.5852	20.5024	20.486	20.4882	20.5779	20.6478	20.3652	20.7177	20.5262
	0.333255	0.060677	Protein Njmu-R1	C17orf75	3824	19.6342	19.7133	19.4016	19.7307	19.8013	NaN	19.6489	19.4029	19.6243	19.7366	19.7227	19.5389	19.4945
	0.333436	-0.0280974	Ran GTPase-activating protein 1	RANGAP1	4907	21.6322	21.6892	21.752	21.7079	21.7658	21.776	21.7628	21.7909	21.647	21.8705	21.6929	21.7781	21.6981
	0.335908	0.13664	Actin, alpha cardiac muscle 1;Actin, gamma-enteric smooth muscle;Actin, alpha skeletal muscle;Actin, aortic smooth muscle	ACTC1;ACTG2;ACTA1;ACTA2	5242	28.3576	28.0331	28.4776	28.0755	27.9849	27.9982	27.6026	28.3115	28.0011	28.6778	27.8924	27.5641	28.0754
	0.336485	-0.0795095	HD domain-containing protein 2	HDDC2	6008	NaN	19.8207	19.9518	NaN	20.1706	NaN	20.1116	20.0689	20.1906	20.0215	20.174	19.7775	20.0797
	0.336719	0.137819	mRNA-capping enzyme;Polynucleotide 5-triphosphatase;mRNA guanylyltransferase	RNGTT	4147	NaN	20.0171	NaN	NaN	19.7084	20.6553	20.1735	20.0079	20.0354	19.9774	19.9802	19.8447	19.9047
	0.337178	-0.108179	F-box-like/WD repeat-containing protein TBL1XR1	TBL1XR1	6806	NaN	19.2599	19.0333	NaN	19.2947	18.9683	19.3469	19.4347	19.1424	18.7572	19.1807	19.4477	19.421
	0.340478	-0.119224	EH domain-binding protein 1-like protein 1	EHBP1L1	6156	NaN	NaN	NaN	20.837	20.7029	20.8386	21.2076	20.4565	20.8995	21.0962	20.907	21.0655	20.7521
	0.341783	0.152558	Arfaptin-1	ARFIP1	5056	20.2712	NaN	20.357	20.7957	20.456	NaN	20.3346	19.9379	20.8929	20.4629	20.1933	20.0829	NaN
	0.345369	0.0356283	Ras-related protein Rab-11B;Ras-related protein Rab-11A	RAB11B;RAB11A	5666	23.7182	23.7508	23.6677	23.8245	23.8498	23.8942	23.7683	23.5788	23.7794	23.7616	23.8062	23.8054	23.7403
	0.345469	-0.0800112	Syntaxin-5	STX5	3390	21.7347	NaN	NaN	21.652	21.8079	21.9765	21.8136	22.0214	22.1605	21.7873	21.6254	21.879	21.8223
	0.346255	0.0760427	Ubiquitin carboxyl-terminal hydrolase isozyme L3;Ubiquitin carboxyl-terminal hydrolase	UCHL3	4570	21.1813	20.7973	21.1835	21.1248	21.4711	21.3544	21.3069	21.1074	21.111	21.0513	20.989	21.1843	21.0156
	0.348368	-0.159986	Notchless protein homolog 1	NLE1	7097	19.2066	19.289	18.9949	20.1683	NaN	NaN	19.697	19.5429	19.5263	19.7654	19.4188	19.6912	19.3812
	0.349475	-0.0650687	Probable cytosolic iron-sulfur protein assembly protein CIAO1	CIAO1	4230	20.1788	19.9985	20.4662	20.1074	20.1661	20.3983	20.1337	20.4562	20.3756	20.2308	20.3629	20.1688	20.262
	0.350285	0.0551741	MAP7 domain-containing protein 1	RPRC1;MAP7D1	3183	19.9405	19.9904	19.8592	20.0882	20.0032	19.8222	20.0197	19.7492	20.1071	19.7704	19.7433	19.9617	19.9167
	0.355229	-0.0970573	ATPase ASNA1	ASNA1	4076	19.8911	20.0467	19.8857	20.0539	19.9811	NaN	20.0819	19.5766	19.9272	20.3441	20.3076	20.114	20.1299
	0.357537	-0.117139	Zinc finger protein 185	ZNF185	4013	20.2703	19.6742	20.3926	20.5093	20.4268	20.6356	20.547	20.408	20.2682	20.6899	20.1718	20.5316	20.4304
	0.360687	-0.0812484	DNA polymerase epsilon subunit 3	POLE3	7032	20.0713	20.0194	19.6426	19.7027	19.7519	NaN	20.1636	19.9257	20.0236	19.8898	19.9567	19.7589	19.7135
	0.361906	-0.129268	Uncharacterized protein C15orf52	C15orf52	5958	19.2683	19.342	NaN	19.4304	NaN	19.1468	19.2072	19.3361	19.4129	19.9741	19.0441	19.4189	19.5897
	0.362478	-0.0743784	Tropomyosin alpha-1 chain	TPM1	293	22.2649	22.2711	22.374	22.4409	22.2977	22.3035	22.2124	22.7383	22.5787	22.2463	22.2443	22.2391	22.539
	0.363751	0.0696959	Band 4.1-like protein 2	EPB41L2	4061	21.3081	21.2	20.9256	21.3199	21.2751	21.3805	21.0262	21.4362	21.2084	21.2406	21.1489	21.0479	21.048
	0.364359	-0.171439	Conserved oligomeric Golgi complex subunit 5	COG5	7355	NaN	18.939	19.6183	18.9084	NaN	NaN	19.4084	19.055	18.9135	19.597	19.5592	19.4671	19.2865
	0.365709	0.0341309	Signal recognition particle subunit SRP72	SRP72	4234	23.554	23.6655	23.5042	23.7169	23.5766	23.6729	23.6091	23.5126	23.5399	23.5652	23.5929	23.7155	23.531
	0.36758	0.0428621	Interleukin-18	IL18	5517	21.5763	21.5516	21.6839	21.4065	21.4448	21.4367	21.3366	21.4408	21.5354	21.5564	21.4024	21.5192	21.5256
	0.368797	0.0622263	Gem-associated protein 5	GEMIN5	6293	20.4783	20.3219	20.7448	20.5293	20.7598	20.5492	20.4887	20.3981	20.6843	20.397	20.541	20.4388	20.5637
	0.374024	-0.242124	NADH dehydrogenase [ubiquinone] 1 beta subcomplex subunit 7	NDUFB7	4598	20.2438	20.4344	21.2122	NaN	NaN	NaN	20.4944	21.2359	20.8178	21.4641	20.4804	20.6299	20.9833
	0.376691	-0.193091	Origin recognition complex subunit 5	ORC5	4094	19.7939	19.2662	18.7654	NaN	NaN	NaN	19.4813	19.0539	19.4468	19.4341	19.7752	19.7151	19.3714
	0.378875	-0.0329333	E3 ubiquitin/ISG15 ligase TRIM25	TRIM25	5538	21.3991	21.4469	21.3005	21.4624	21.3281	21.4244	21.4984	21.4853	21.4797	21.4211	21.2827	21.4177	21.4006
	0.382363	-0.0370953	Ribonucleoside-diphosphate reductase large subunit	RRM1	4683	20.3636	20.4987	20.2676	20.3637	20.4216	20.3158	20.4996	20.4637	20.2918	20.388	20.4878	20.3675	20.3641
	0.384703	-0.0415266	Coronin-1B;Coronin	CORO1B	6679	22.4324	22.3706	22.4637	22.6184	22.592	22.5584	22.5275	22.6072	22.5157	22.4542	22.4643	22.6577	22.6055
	0.385244	0.0818141	60S ribosomal protein L14	RPL14	3259	24.6781	24.7117	24.3992	24.6468	24.7831	24.8797	24.5483	24.3316	24.4594	24.7736	24.8404	24.5517	24.704
	0.387408	0.0390139		RPL10	3511	23.7046	23.7609	23.8746	23.806	23.7745	23.6166	23.6594	23.7823	23.8165	23.6817	23.5959	23.7439	23.7406
	0.389888	-0.0608997	Biliverdin reductase A	BLVRA	5052	20.3796	20.1885	20.1198	20.3397	20.5367	20.4199	20.2772	20.3979	20.3333	20.4971	20.511	20.2715	20.4532
	0.39025	-0.0592236	Protein regulator of cytokinesis 1	PRC1	4071	20.3179	20.5594	20.567	20.7796	20.7178	20.6909	20.7705	20.5884	20.6754	20.5771	20.7347	20.6278	20.6787
	0.393751	0.12006	Myosin light chain kinase, smooth muscle;Myosin light chain kinase, smooth muscle, deglutamylated form	MYLK	824	20.5765	20.4765	20.8436	20.5996	21.0123	20.763	20.6984	20.898	20.9911	20.2361	20.3461	20.4173	20.556
	0.393944	-0.0261142	Unconventional myosin-VI	MYO6	147	21.6567	21.7501	21.7219	21.7107	21.7687	21.7347	21.7272	21.7955	21.723	21.699	21.7011	21.8758	21.7278
	0.395003	0.0591592	Golgi resident protein GCP60	ACBD3	6882	20.8506	20.8218	20.962	21.0654	21.0066	21.2403	20.9177	20.9857	21.0586	20.8032	20.9347	20.9846	20.8392
	0.395039	-0.128777	Actin-like protein 6A	ACTL6A	4335	21.1442	21.5849	21.6089	21.7662	21.9131	21.8447	21.7508	22.0582	22.0683	21.7792	21.8497	21.3706	21.5303
	0.395439	-0.0437779	Activator of 90 kDa heat shock protein ATPase homolog 1	AHSA1	4295	21.6026	21.5916	21.5431	21.5932	21.5786	21.6594	21.6973	21.7641	21.7347	21.4963	21.4648	21.6954	21.6171
	0.396166	-0.0557974	Basic leucine zipper and W2 domain-containing protein 1	BZW1	5977	22.1602	22.1932	22.32	22.098	22.1917	22.1746	22.1722	22.4371	22.3818	22.2648	22.0073	22.2124	22.2423
	0.396913	0.0737718	Nuclear autoantigenic sperm protein	NASP	4957	21.5384	21.4096	21.6831	21.7956	21.7203	21.7884	21.5888	21.7327	21.5851	21.3142	21.4579	21.6914	21.7048
	0.40101	-0.0389707	Structural mainte0ce of chromosomes protein 4;Structural mainte0ce of chromosomes protein	SMC4	7056	21.527	21.6039	21.7268	21.6755	21.6639	21.6123	21.7029	21.7738	21.7182	21.6099	21.5093	21.7014	21.7016
	0.403415	-0.0172284	Translational activator GCN1	GCN1L1	6364	21.9507	21.9143	21.8735	21.8456	21.8888	21.8923	21.9207	21.8926	21.929	21.9664	21.9183	21.8963	21.8567
	0.409626	0.0530451	40S ribosomal protein S20	RPS20	5132	24.3202	24.1789	24.3028	24.4734	24.4847	24.4493	24.2991	24.36	24.4165	24.3555	24.1255	24.3417	24.3079
	0.410667	0.0858714	Cell division cycle protein 23 homolog	CDC23	7286	19.8436	20.058	19.8713	19.5096	20.005	20.0921	19.8946	19.6812	19.6442	20.0145	19.8365	19.8328	19.7713
	0.418885	0.0661527	Cofilin-1	CFL1	4677	26.7141	26.7231	26.7392	26.9902	26.9668	27.1134	26.8629	26.873	26.9178	26.8083	26.684	26.7769	26.7353
	0.419636	-0.168271	RRP15-like protein	RRP15	7424	19.2196	19.1531	19.8186	NaN	NaN	18.9767	19.6881	19.6589	19.6598	19.57	19.095	19.3654	19.1847
	0.420809	0.0899967	Serine/threonine-protein kinase SMG1	SMG1	3786	18.1907	18.3897	18.1928	18.2721	NaN	NaN	18.2649	18.0243	18.4535	18.3199	18.0792	18.0985	17.959
	0.421428	0.0778228	Proteasome assembly chaperone 2	PSMG2	7644	19.5969	NaN	19.5394	19.5586	19.7959	19.7376	19.3024	19.5919	19.5649	19.5079	19.4857	19.7548	19.7674
	0.421972	0.0969646	Serine/threonine-protein kinase A-Raf	ARAF	4493	19.3393	19.2891	19.5685	19.3235	19.6205	19.6302	19.2758	18.9599	19.4338	19.6533	19.417	19.378	19.4364
	0.424365	-0.0423378	26S proteasome non-ATPase regulatory subunit 14	PSMD14	3938	22.4338	22.3213	22.3239	22.1691	22.2772	22.3763	22.4858	22.2923	22.3461	22.4261	22.3523	22.2646	22.3477
	0.427005	0.0903932	Ras-related protein Rab-13	RAB13	5018	21.504	21.4543	21.5181	21.6098	NaN	NaN	21.3648	21.4562	21.5775	21.6229	21.4813	21.0634	21.452
	0.43159	-0.0513312	Protein transport protein Sec31A	SEC31A	3217	21.2403	21.1026	21.301	21.1728	21.0144	21.0274	21.2532	21.2667	21.2566	21.2101	21.1054	21.2135	21.0554
	0.432663	0.0465781	CCR4-NOT transcription complex subunit 1	CNOT1	911	20.7732	20.918	20.8831	20.9725	20.821	20.7391	20.8584	20.8289	20.8593	20.8203	20.6854	20.9057	20.674
	0.434664	0.091436	Calponin;Calponin-2	CNN2	2929	21.3935	21.6079	21.3932	21.7205	21.6953	21.7305	21.5792	21.1384	21.5233	21.6631	21.3947	21.689	21.5033
	0.436943	-0.11544	Protein HGH1 homolog	HGH1	6716	19.8589	20.0152	19.9574	19.7167	19.8062	19.7103	19.6064	20.0906	20.4362	20.0795	19.9263	19.714	19.8639
	0.437984	0.0993334	Protein Hook homolog 1	HOOK1	811	NaN	19.8071	NaN	NaN	19.9033	19.6835	19.5999	19.8184	19.4608	19.8962	NaN	19.67	19.7465
	0.439499	0.116588	Oxysterol-binding protein 1	OSBP	4660	20.6082	20.591	20.846	21.2195	21.1614	21.0694	20.8202	20.8576	21.0797	20.7278	20.7266	20.5496	20.8338
	0.441129	-0.0570022	Uveal autoantigen with coiled-coil domains and ankyrin repeats	UACA	3664	19.451	19.7622	19.7789	19.7611	19.553	19.6951	19.7871	19.7648	19.7262	19.745	19.5516	19.7412	19.7513
	0.441835	-0.0568383	60S ribosomal protein L17	RPL17;RPL17-C18orf32	70	23.6936	23.7005	23.7291	23.862	23.9273	23.8163	23.714	23.8286	23.9466	24.0266	23.8965	23.7515	23.751
	0.442721	0.0721239	Pyrroline-5-carboxylate reductase 3;Pyrroline-5-carboxylate reductase	PYCRL	5738	19.9406	20.0216	20.244	19.9682	20.1854	20.3402	20.1292	20.1118	20.1177	19.9991	20.1198	19.8362	19.998
	0.443164	-0.112015	Ubiquinol-cytochrome-c reductase complex assembly factor 2	UQCC2	6689	20.1554	20.4596	19.8338	NaN	NaN	NaN	20.3114	20.2239	20.3423	20.3409	20.1989	20.1791	20.2348
	0.448412	-0.0890022	Filamin-binding LIM protein 1	FBLIM1	6315	20.8348	20.5401	20.9936	20.4544	20.8658	20.705	20.7586	21.0747	20.8691	20.7582	20.723	20.8318	20.7336
	0.448499	0.159931	Protein BRICK1	BRK1	6317	20.1796	19.1687	19.8953	19.8017	20.0321	20.3059	19.7851	19.5532	19.7111	19.4666	19.8535	19.8774	19.9141
	0.448625	0.150448	Neurolysin, mitochondrial	NLN	3319	NaN	19.7858	19.9676	NaN	NaN	20.1198	19.6994	20.1597	20.0871	19.8466	19.6408	19.5138	19.7036
	0.449166	-0.0623829	Protein-L-isoaspartate O-methyltransferase;Protein-L-isoaspartate(D-aspartate) O-methyltransferase	PCMT1	145	22.4539	22.4076	22.2435	22.6136	22.5485	22.5428	22.5094	22.3554	22.5108	22.5169	22.5206	22.6374	22.6644
	0.44977	-0.0817026	Methylosome protein 50	WDR77	6668	21.4903	21.5133	21.2519	21.6407	21.9005	21.5404	21.671	21.5777	21.7076	21.5692	21.7055	21.6878	21.5464
	0.450998	-0.0600429	Trafficking protein particle complex subunit 3	TRAPPC3	4068	20.2698	20.5941	20.5906	20.3803	20.4177	20.3371	20.4558	20.4863	20.4528	20.4163	20.6852	20.4885	20.4566
	0.452375	0.0754549	Interferon-inducible double-stranded RNA-dependent protein kinase activator A	PRKRA	4190	20.579	20.8631	20.6583	20.7679	20.7572	20.5798	20.7478	20.6269	20.7929	20.791	20.4459	20.5523	20.4212
	0.455479	0.190061	Serine/threonine-protein kinase 4;Serine/threonine-protein kinase 4 37kDa subunit;Serine/threonine-protein kinase 4 18kDa subunit	STK4	5423	19.6688	20.1097	NaN	19.3519	NaN	NaN	19.8138	19.5153	19.4107	19.5442	19.7551	19.4969	19.1045
	0.457794	0.0986973	DnaJ homolog subfamily B member 2	DNAJB2	3075	18.8817	19.3266	19.465	19.4325	19.1978	19.4891	19.1681	19.2793	19.1549	18.996	19.1781	19.4064	19.2178
	0.470655	-0.0703903	Interferon-induced protein with tetratricopeptide repeats 2	IFIT2	715	21.0933	21.2688	21.2414	21.2903	21.4769	21.5569	21.3956	21.4189	21.2803	21.506	21.3431	21.45	21.3477
	0.472935	0.0574643	Asparagine--tRNA ligase, cytoplasmic	NARS	4084	22.157	22.1675	21.9748	22.1847	22.2211	22.3164	22.1197	21.9872	22.0087	22.1901	22.24	22.1704	22.0734
	0.475	-0.112757	Glycosylphosphatidylinositol anchor attachment 1 protein	GPAA1	4051	20.6958	20.6682	20.5638	20.9275	20.4551	20.517	21.0603	20.5919	20.5093	20.8141	20.5951	20.6438	21.0401
	0.480539	-0.0926362	Acyl-protein thioesterase 2	LYPLA2	4288	20.685	20.7262	20.6647	20.8243	20.861	21.0787	20.9169	20.8451	20.589	21.168	20.9583	20.9232	20.8945
	0.483779	-0.0833045	6-phosphofructo-2-kinase/fructose-2,6-bisphosphatase 2;6-phosphofructo-2-kinase;Fructose-2,6-bisphosphatase	PFKFB2	4137	19.8165	19.6277	19.8181	19.3692	19.7528	19.7345	19.8506	19.8851	19.9192	19.7447	19.5847	19.6553	19.7488
	0.484294	-0.119798	Tubulin alpha-1C chain	TUBA1C	6671	24.262	24.1437	24.082	24.096	24.1479	24.2543	24.1191	23.866	24.2089	24.7642	24.4096	24.3369	24.2841
	0.484671	0.175957	Receptor expression-enhancing protein 5	REEP5	5300	21.9815	21.892	21.97	21.4444	21.4674	21.7153	21.3292	21.3369	21.7375	21.0221	21.712	21.7789	22.0674
	0.48487	-0.0974569	Glycogen synthase kinase-3 alpha	GSK3A	4982	20.4484	19.9825	20.4693	20.4698	NaN	20.432	20.5763	20.4946	20.5119	20.2209	20.4886	20.5129	20.3998
	0.485303	-0.10478	DNA-directed RNA polymerases I, II, and III subunit RPABC3	POLR2H	3060	21.405	21.523	21.8445	NaN	21.5499	21.5492	21.8131	21.8323	21.762	21.3326	21.5877	21.8054	21.6206
	0.48709	0.0688001	Exportin-4	XPO4	6816	19.5629	NaN	19.6494	19.3643	NaN	19.4078	19.3404	19.4254	19.3334	19.4032	19.4806	19.4155	19.5926
	0.487371	-0.034297	Coatomer subunit gamma-1	COPG1	7509	22.2805	22.2852	22.3279	22.2297	22.2231	22.2497	22.4139	22.2601	22.2634	22.3885	22.2899	22.2692	22.2172
	0.489125	0.32815	NEDD8	NEDD8;NEDD8-MDP1	5663	NaN	NaN	NaN	21.6868	21.077	20.9584	21.5732	20.3555	21.1892	20.6496	NaN	20.5929	21.1151
	0.492101	0.23385	Serine/threonine-protein kinase Nek7	NEK7	6286	20.3678	21.025	NaN	20.294	NaN	NaN	20.0581	20.0495	NaN	20.4979	20.7066	20.2111	20.4473
	0.492506	-0.135622	Prolyl 3-hydroxylase 1	LEPRE1	5714	NaN	19.2101	19.1325	18.9272	19.096	NaN	19.03	19.337	19.0038	19.6114	19.1609	19.4325	19.0139
	0.493638	-0.215876	Methylosome subunit pICln	CLNS1A	5072	22.1476	22.0851	22.1485	21.9383	21.6432	21.9141	22.5917	22.8921	22.3963	22.1888	21.9632	21.5065	21.8288
	0.493906	0.120524	Sorting nexin-9	SNX9	716	20.6196	20.2602	20.6278	20.8814	20.8745	20.8637	20.568	20.324	20.3419	20.7135	20.6777	20.7654	20.5809
	0.49425	-0.0686123	Double-stranded RNA-binding protein Staufen homolog 1	STAU1	4316	21.3307	21.0951	21.2563	21.4812	21.4805	21.4527	21.4654	21.3371	21.5311	21.4925	21.378	21.3469	21.3752
	0.496295	-0.115438	Liprin-alpha-1	PPFIA1	5434	19.204	NaN	NaN	19.0375	NaN	19.1048	19.0633	18.9851	19.4318	19.3791	19.2095	19.3946	19.1527
	0.499455	0.0449787	EH domain-containing protein 1	EHD1	6898	23.1438	23.0966	23.0606	23.2797	23.2131	23.3333	23.1586	23.0808	23.0961	23.1733	23.1702	23.1654	23.1557
	0.503186	-0.0399902	Ubiquitin-like modifier-activating enzyme 6	UBA6	892	22.253	22.2012	22.2085	22.2297	22.2794	22.1678	22.1634	22.2378	22.3354	22.4062	22.2389	22.1848	22.2763
	0.505415	-0.14186	Syntaxin-binding protein 1	STXBP1	253	19.2178	NaN	18.677	18.7019	19.0139	19.0406	18.924	18.8532	18.8235	19.331	19.3826	19.05	19.1404
	0.506195	-0.108783	C-Myc-binding protein	MYCBP	45	20.905	20.5727	20.9502	21.0301	21.2406	21.1041	21.0885	21.1026	21.0344	21.3084	20.8335	21.1083	21.0556
	0.508168	-0.0978005	Coronin;Coronin-7	CORO7-PAM16;CORO7	191	20.2011	20.387	19.9611	20.3977	20.3606	20.3041	20.5421	20.1309	20.2428	20.4216	20.4385	20.5519	20.237
	0.510596	-0.0707598	Importin-4	IPO4	6295	20.7407	20.753	20.5721	20.6022	20.6987	20.7432	20.8803	20.6648	20.5627	20.9248	20.7958	20.8589	20.6029
	0.510738	-0.0903211	Mannose-1-phosphate guanyltransferase alpha	GMPPA	6522	20.5489	20.6348	20.5767	20.7983	20.7946	20.8626	20.8835	20.8841	20.8477	20.9987	20.4829	20.7143	20.7396
	0.511914	-0.160852	Ubiquitin carboxyl-terminal hydrolase 11;Ubiquitin carboxyl-terminal hydrolase	USP11	3572	NaN	NaN	NaN	18.9733	18.7951	18.8009	19.157	19.0395	18.9928	19.1005	19.3831	18.8027	18.6454
	0.515341	0.11495	Nuclear receptor-binding protein	NRBP1	3508	19.8055	19.593	19.3407	19.7112	19.6422	19.7675	19.5911	19.2439	19.511	19.685	19.8439	19.2909	19.533
	0.515573	0.107548	ADP-ribosylation factor-like protein 3	ARL3	4830	20.2289	20.1829	20.1968	19.9535	20.5949	20.3768	20.1918	19.8917	20.0443	20.3162	20.2084	20.1196	20.2646
	0.516711	-0.0374382	Cytosolic acyl coenzyme A thioester hydrolase	ACOT7	3910	22.6071	22.6096	22.7091	22.6614	22.6927	22.5513	22.5486	22.7423	22.6511	22.72	22.6767	22.6742	22.7189
	0.52009	0.0969689	Mannose-1-phosphate guanyltransferase beta	GMPPB	7488	20.7357	20.754	20.43	20.9882	20.5364	20.4568	20.4856	20.4911	20.7112	20.484	20.6282	20.468	20.6044
	0.520259	-0.174719	Astrocytic phosphoprotein PEA-15	PEA15	5605	20.3304	20.5984	20.3695	20.9135	20.9781	20.8611	21.0686	20.4875	20.3975	21.096	20.9804	21.0965	20.8227
	0.521537	0.116324	Protein LSM12 homolog	LSM12	3842	21.266	21.2829	21.2036	21.1454	21.2907	21.0076	20.7005	21.3883	21.0551	20.908	21.2686	20.9911	21.2697
	0.524588	-0.0556053	Eukaryotic translation initiation factor 5	EIF5	5084	22.3877	22.3666	22.4945	22.3212	22.3842	22.4654	22.3101	22.5559	22.4971	22.528	22.5508	22.3002	22.47
	0.528142	-0.0918789	Histidine triad nucleotide-binding protein 1	HINT1	4979	23.1705	23.1248	22.918	23.4026	23.384	23.3138	23.2961	23.3416	23.5132	23.1851	23.1732	23.3354	23.3312
	0.531615	0.168664	UPF0160 protein MYG1, mitochondrial	C12orf10	3479	20.7433	20.9729	21.029	20.375	NaN	NaN	20.4268	20.6959	20.7681	20.6534	20.918	20.3176	20.4999
	0.533293	0.126674	PDZ and LIM domain protein 2	PDLIM2	6536	19.628	NaN	19.9788	19.9193	NaN	NaN	19.7614	19.681	19.8985	19.6871	NaN	19.5488	NaN
	0.534395	0.117378	Protein IWS1 homolog	IWS1	6608	19.1856	19.3101	19.4479	19.3234	19.1781	NaN	19.2431	19.3085	19.2883	18.9153	18.8132	19.2895	19.3436
	0.535098	-0.0899971	KIF1-binding protein	KIAA1279	6471	NaN	20.3021	20.3274	20.3491	20.1209	20.3248	20.6181	20.4454	20.4271	20.4752	20.2818	20.2062	20.1702
	0.537513	0.0873262	HBS1-like protein	HBS1L	7449	20.4644	20.5447	20.1715	20.3488	20.5567	20.7224	20.3416	20.3298	20.302	20.5474	20.3833	20.3625	20.3987
	0.54346	-0.050807	Protein CIP2A	KIAA1524	6277	19.9309	19.9474	20.0927	20.0617	19.9949	20.1269	20.1998	20.138	20.0826	19.9637	19.9919	20.0486	20.1113
	0.547761	-0.184193	Alpha-globin transcription factor CP2	TFCP2	5398	19.6044	19.4234	19.1068	19.9873	19.6376	19.2438	19.9543	19.2329	19.3681	19.8025	19.8363	19.8826	19.7165
	0.550063	-0.0703403	Protein PRRC1	PRRC1	6554	19.954	20.0675	19.8334	20.0579	19.9393	19.9746	19.9773	20.1153	20.0957	20.182	19.8017	20.1291	19.9891
	0.553505	-0.0469547	Fascin	FSCN1	5687	22.5442	22.5383	22.5538	22.5646	22.6023	22.5101	22.6961	22.7315	22.6628	22.5221	22.4799	22.5579	22.5439
	0.559454	0.506288	3-beta-hydroxysteroid-Delta(8),Delta(7)-isomerase	EBP	5606	23.3633	23.6027	23.4322	22.6084	23.5585	23.2578	21.8462	22.0355	21.6448	22.5713	23.642	24.2048	23.6381
	0.562182	0.0877949	Translation initiation factor eIF-2B subunit epsilon	EIF2B5	503	20.3302	20.4425	20.4561	20.5712	20.3544	20.5016	20.2663	20.2782	20.3637	20.6683	20.1697	20.4673	20.2706
	0.564421	-0.102124	Rab3 GTPase-activating protein catalytic subunit	RAB3GAP1	853	20.0998	20.0911	19.7139	19.8764	19.6116	20.0572	20.1755	19.8679	20.0908	20.0185	19.9927	19.9572	19.9706
	0.569963	0.131668	Striatin-4	STRN4	3429	NaN	22.0453	NaN	22.2179	22.6089	22.304	22.1812	22.1226	22.0844	22.1577	21.9371	22.2689	22.3846
	0.570012	0.0634357	40S ribosomal protein S11	RPS11	5185	24.3151	24.2647	24.3689	24.5462	24.5081	24.4963	24.2372	24.4699	24.2728	24.3834	24.3249	24.382	24.4016
	0.570676	0.108833	Peptidyl-prolyl cis-trans isomerase-like 4	PPIL4	6307	20.102	NaN	20.0971	NaN	20.3668	NaN	20.2417	20.0794	20.1104	20.2103	20.0691	19.9111	19.9366
	0.571443	-0.0957546	Transcription elongation regulator 1	TCERG1	719	20.6441	20.4252	20.7476	20.74	20.6188	20.5426	20.7901	20.9017	20.7715	20.8351	20.5319	20.4457	20.7323
	0.571518	0.172583	Protein PRRC2C	PRRC2C	3262	19.9931	NaN	NaN	20.0787	19.6632	NaN	19.5782	19.9316	20.0231	19.5342	NaN	19.6963	19.6711
	0.586769	-0.128376	Fragile X mental retardation syndrome-related protein 2	FXR2	5014	20.854	20.5557	20.9891	20.6276	20.4607	20.7835	20.9371	21.0918	20.7296	21.0662	20.6108	20.7093	20.7362
	0.588323	0.119357	Nascent polypeptide-associated complex subunit alpha;Nascent polypeptide-associated complex subunit alpha, muscle-specific form	NACA	651	22.4669	22.4937	22.6655	22.7023	22.6764	22.8694	22.2564	22.6831	22.7257	22.6991	22.4546	22.2647	22.6008
	0.589746	0.132223	Signal transducer and activator of transcription 2	STAT2	527	NaN	20.6567	20.438	NaN	20.6059	NaN	20.3353	20.4482	20.1767	20.498	20.5888	20.6692	20.3263
	0.592471	-0.0861307	Dihydrofolate reductase	DHFR	4340	21.0919	20.9816	20.7591	20.7532	20.8911	20.7556	20.8795	21.0333	20.8175	21.0803	21.0364	21.0484	20.8121
	0.593218	0.130352	Envoplakin	EVPL	6379	20.0343	19.6227	20.198	20.1157	19.9844	20.4413	19.9129	19.7773	19.9253	20.0763	19.918	19.9159	20.0243
	0.595223	-0.106581	Ribosomal protein S6 kinase;Ribosomal protein S6 kinase alpha-1	RPS6KA1	3340	20.7269	21.0683	21.0857	20.9256	20.8515	20.7188	20.9046	21.0798	21.2838	21.0726	20.8601	20.8292	20.9889
	0.595585	0.0616428	Ubiquitin thioesterase OTUB1	OTUB1	6488	22.6394	22.6111	22.6556	22.8084	22.8312	22.8817	22.6436	22.7267	22.7212	22.643	22.5812	22.6447	22.7734
	0.596279	-0.134933	Golgi membrane protein 1	GOLM1	6197	21.1805	21.2884	21.7569	21.4614	21.3428	21.4376	21.2245	21.8503	21.6486	21.5864	21.659	21.4442	21.4104
	0.596453	-0.0713378	S-formylglutathione hydrolase	ESD	4499	21.9134	21.981	21.6966	21.9987	22.0512	21.9543	22.0164	21.9312	21.9341	22.003	22.0048	22.1879	21.9497
	0.597283	-0.100979	Bone marrow stromal antigen 2	BST2	5389	21.4099	21.6393	21.6881	21.5204	21.3478	21.243	21.6021	21.6069	21.5794	21.3031	21.5741	21.6563	21.7082
	0.598417	-0.0298144	Bifunctional purine biosynthesis protein PURH;Phosphoribosylaminoimidazolecarboxamide formyltransferase;IMP cyclohydrolase	ATIC	4777	23.1866	23.086	23.1386	23.1928	23.2288	23.2034	23.1903	23.1937	23.2693	23.2032	23.2285	23.1547	23.1779
	0.599565	-0.114243	Ubiquitin carboxyl-terminal hydrolase isozyme L5;Ubiquitin carboxyl-terminal hydrolase	UCHL5	7482	21.3034	21.0823	21.6529	21.232	21.2637	21.3905	21.2131	21.5218	21.5365	21.5473	21.4256	21.241	21.56
	0.604062	0.113784	Arf-GAP domain and FG repeat-containing protein 1	AGFG1	5041	19.2036	19.5522	19.3269	19.4522	19.2553	19.2248	19.3592	19.0354	19.1269	NaN	19.5091	19.0913	19.2104
	0.604268	0.19195	Prostaglandin reductase 1	PTGR1	3417	NaN	NaN	18.9437	19.541	NaN	19.2825	19.2486	18.7822	19.1112	NaN	18.9437	19.1803	19.1167
	0.604937	0.138593	Ubiquitin-conjugating enzyme E2 G1;Ubiquitin-conjugating enzyme E2 G1, N-terminally processed	UBE2G1	5180	19.0768	18.6731	19.1753	19.3256	19.3005	19.526	18.9924	19.1478	18.928	19.0847	19.1032	19.0521	18.9785
	0.605043	-0.211785	ADP-ribosylation factor-like protein 2	ARL2;ARL2-SNX15	4829	NaN	NaN	20.2886	19.9888	NaN	20.2878	19.842	20.5011	20.5782	20.513	20.5431	20.2717	20.5522
	0.605084	-0.0490694	2-5-oligoadenylate synthase 3	OAS3	734	20.315	20.3016	20.1593	20.2499	20.1118	20.3457	20.3215	20.3413	20.2693	20.2135	20.3211	20.3441	20.2632
	0.611471	0.143288	Golgi to ER traffic protein 4 homolog	GET4	5988	20.4647	20.3161	20.1538	20.2795	19.7037	NaN	19.8843	20.108	20.1001	20.1444	20.0852	19.9462	20.0137
	0.611541	0.210253	Amino acid transporter;Excitatory amino acid transporter 1	SLC1A3	18	19.7808	20.0887	19.8075	19.5903	19.6576	19.9343	19.7346	19.6367	19.2524	18.9333	19.7787	20.0696	19.792
	0.615861	0.13895	Alcohol dehydrogenase [NADP(+)]	AKR1A1	4555	20.6848	20.5456	20.286	20.8132	20.8324	21.0575	20.4744	20.5011	20.3615	20.7092	20.6795	20.6539	20.5705
	0.622265	-0.0861549	Nuclear protein localization protein 4 homolog	NPLOC4	6264	20.9935	21.0007	20.7741	20.8251	20.887	20.7157	20.9611	20.8425	20.8171	21.1371	20.8655	21.123	20.9189
	0.623623	-0.0992522	5-AMP-activated protein kinase catalytic subunit alpha-1	PRKAA1	5433	20.2815	20.31	19.9694	20.2776	20.075	20.3971	20.2848	20.3342	20.5515	20.2123	20.348	20.3364	20.1566
	0.630462	-0.094964	Coatomer subunit zeta-1	COPZ1	3489	21.1023	21.0453	21.2661	21.2254	21.1221	21.1001	21.1973	21.4835	20.9948	21.4268	21.1779	21.1575	21.2318
	0.630744	-0.0727139	Leucyl-cystinyl aminopeptidase;Leucyl-cystinyl aminopeptidase, preg0cy serum form	LNPEP	7277	20.8013	20.7099	20.9503	20.6115	20.6996	20.572	20.8416	20.8726	20.7323	20.841	20.7802	20.8147	20.6953
	0.632653	0.0712548	Copine-1	CPNE1	6653	23.0644	23.018	23.1712	22.9897	23.113	23.2676	22.9593	23.1086	23.0576	22.8445	23.0977	23.1246	23.0368
	0.635042	0.116067	Beta-2-microglobulin;Beta-2-microglobulin form pI 5.3	B2M	5163	24.566	24.5823	24.4548	25.0155	24.7487	24.9237	24.6506	24.459	24.5476	24.5308	24.7052	24.7216	24.5789
	0.635315	0.0695452	Heterogeneous nuclear ribonucleoprotein Q	SYNCRIP	4114	23.3543	23.4227	23.1529	23.4285	23.231	23.3769	23.2178	23.1145	23.2232	23.3582	23.3145	23.2332	23.3458
	0.639792	0.1445		RAB6C	5742	20.2403	20.2097	20.321	20.1797	20.5312	20.5311	20.5743	19.8221	20.303	20.3104	20.1403	20.108	20.0789
	0.640557	-0.0678284	Kinesin-like protein KIF11	KIF11	5044	21.4006	21.5314	21.7488	21.5434	21.5923	21.5327	21.5629	21.7249	21.6887	21.6726	21.4972	21.6086	21.6273
	0.641316	0.0642523	Kinesin-1 heavy chain	KIF5B	4794	21.3637	21.4793	21.4637	21.6295	21.6108	21.568	21.5405	21.4901	21.4385	21.3267	21.375	21.5327	21.4809
	0.649556	0.119703	Flotillin-2	FLOT2	5536	21.1039	21.0871	20.8749	21.0497	20.8762	20.8835	20.7746	20.4942	20.7918	21.126	20.9677	20.8773	20.985
	0.652153	0.129641	Eukaryotic translation initiation factor 1	EIF1	3845	20.6172	20.2547	20.4848	20.6198	20.5297	20.7043	20.416	20.4734	20.1152	20.5962	20.6502	20.4023	20.1848
	0.654339	-0.0455525	N-terminal kinase-like protein	SCYL1	3407	21.5534	21.3848	21.4154	21.4577	21.3627	21.3702	21.4821	21.4553	21.4249	21.5585	21.3892	21.5017	21.4754
	0.660673	0.290634	Acidic leucine-rich nuclear phosphoprotein 32 family member B	ANP32B	6371	21.4461	21.4647	21.3371	NaN	NaN	NaN	21.1987	NaN	20.7565	NaN	NaN	21.4208	NaN
	0.662679	0.0496972	Proliferation-associated protein 2G4	PA2G4	7362	23.6138	23.6684	23.7894	23.7777	23.8049	23.8211	23.7252	23.7196	23.651	23.7213	23.5988	23.721	23.7364
	0.66376	0.174926	Rhophilin-2	RHPN2	6076	20.1765	19.6783	19.7051	NaN	19.7744	19.6394	19.5649	19.4761	19.5096	19.8082	19.9401	19.2669	19.7729
	0.664709	0.1172	Transcriptional activator protein Pur-alpha	PURA	5297	20.552	20.3914	20.4359	20.4214	20.6068	20.7959	20.3915	20.1766	20.3822	20.4873	20.608	20.6162	20.2551
	0.666882	-0.132998	Vacuolar protein sorting-associated protein 45	VPS45	33	19.0294	19.1565	19.0317	19.1911	19.5852	19.22	19.3841	19.0777	19.3601	19.5225	19.3963	19.4538	19.1527
	0.66888	-0.0505214	PDZ and LIM domain protein 5	PDLIM5	6508	21.8135	21.8578	21.8949	21.7039	21.7887	21.8861	21.8428	21.9327	21.9651	21.8204	21.8844	21.7745	21.9028
	0.671986	-0.272396	Granulins;Acrogranin;Paragranulin;Granulin-1;Granulin-2;Granulin-3;Granulin-4;Granulin-5;Granulin-6;Granulin-7	GRN	4730	20.6651	21.0969	20.766	NaN	20.0795	NaN	21.1504	21.0213	21.1959	20.8316	20.4483	20.7756	21.0468
	0.672865	0.144761	Beta-2-syntrophin	SNTB2	5461	19.3382	NaN	19.1918	NaN	NaN	19.3587	19.2308	19.4195	19.2005	19.0222	18.8846	19.2091	19.0936
	0.673475	-0.173563	Cell differentiation protein RCD1 homolog	RQCD1	6360	NaN	NaN	NaN	20.1987	20.1796	19.7923	20.1886	19.9866	20.0882	20.447	20.3381	20.3934	20.1711
	0.673771	0.0631383	Copine-3	CPNE3	4153	22.3799	22.4323	22.4821	22.5363	22.6386	22.623	22.4562	22.55	22.4545	22.5066	22.3529	22.4611	22.3843
	0.678834	0.0591119	Ribosomal protein L19;60S ribosomal protein L19	RPL19	700	24.3292	24.4937	24.5387	24.4752	24.3981	24.4812	24.2967	24.3762	24.4605	24.3805	24.298	24.4185	24.5246
	0.681937	-0.121017	Osteoclast-stimulating factor 1	OSTF1	6384	21.9673	21.9056	21.7135	22.1012	22.0251	22.016	22.2631	21.8168	21.8673	22.0243	22.1839	22.2741	22.1011
	0.690292	0.102752	Cysteine and glycine-rich protein 1	CSRP1	4647	23.6013	23.763	23.8237	23.8846	23.9743	23.6875	23.8006	23.7344	23.7338	23.5452	23.4391	23.7632	23.7879
	0.692608	-0.159976	Cap-specific mRNA (nucleoside-2-O-)-methyltransferase 1	CMTR1	6146	19.3356	19.7492	19.8645	NaN	NaN	NaN	19.853	19.7908	19.6139	19.8789	19.7813	19.9593	19.791
	0.694286	-0.101709	Sequestosome-1	SQSTM1	5476	21.1154	21.2696	21.3636	21.0659	21.1448	21.2085	21.3431	21.4635	21.4489	21.3335	21.0373	21.2865	21.1616
	0.69698	-0.44872	60S ribosomal protein L35	RPL35	4889	NaN	22.6862	24.2968	24.6187	24.7647	24.677	24.631	24.9024	24.5963	24.4635	24.655	24.6146	24.739
	0.704058	0.106993	Serine/threonine-protein kinase 10	STK10	4238	20.5443	20.8765	20.9431	20.8495	20.9607	21.0348	20.711	20.8808	20.5655	20.7113	20.7976	20.8466	20.8153
	0.705131	-0.0675116	Glyoxylate reductase/hydroxypyruvate reductase	GRHPR	7220	22.4509	22.4963	22.4108	22.2744	22.4067	22.2914	22.3535	22.3582	22.5906	22.5108	22.5223	22.4314	22.4247
	0.710038	0.0705167	SRSF protein kinase 1	SRPK1	6605	20.8608	20.9736	20.8293	21.0122	21.059	20.9976	20.8268	20.9736	20.9197	20.9214	20.7244	20.8414	20.987
	0.710317	0.119507	Protein kinase C iota type	PRKCI	4877	21.5097	21.5953	21.4972	21.4758	21.8046	21.6337	21.4634	21.4012	21.4581	21.4889	21.7903	21.481	21.1829
	0.710919	-0.055845	26S proteasome non-ATPase regulatory subunit 11	PSMD11	3918	21.9753	21.9279	21.9839	22.0502	22.1339	22.0151	22.1347	22.1642	22.0739	22.0987	21.9889	21.96	22.0712
	0.718538	0.19915	Protein phosphatase 1B	PPM1B	4200	19.281	19.7212	19.6508	19.3942	19.5143	20.1318	19.2503	19.6095	19.3015	19.0628	19.5098	19.5454	19.6355
	0.721217	0.164007	Pantothenate kinase 4	PANK4	7078	20.2261	20.5277	20.1948	19.9813	19.893	19.9136	19.8306	19.7847	20.0411	20.2555	20.032	19.7507	20.0166
	0.724145	0.0824808	N-acetyl-D-glucosamine kinase	NAGK	7279	21.168	21.1817	20.9482	21.2052	21.105	21.2377	20.9137	21.0555	21.108	21.217	21.0362	20.9419	21.1371
	0.726565	-0.229343	rRNA methyltransferase 3, mitochondrial	RNMTL1	6971	19.9526	19.6946	19.9616	NaN	NaN	NaN	20.4184	20.0048	20.3392	20.1371	20.1678	19.956	19.6693
	0.726613	0.146274	CD166 antigen	ALCAM	5500	20.4215	20.5412	20.6691	20.4263	20.7581	20.2961	20.2629	20.5187	20.0262	20.3748	20.6515	20.3329	20.4401
	0.728121	-0.208338	Cathepsin B;Cathepsin B light chain;Cathepsin B heavy chain	CTSB	694	20.3508	20.2432	19.9519	20.1953	NaN	19.8814	19.9704	20.3059	20.7727	20.0722	20.2532	20.3556	20.6
	0.728864	0.191561	Starch-binding domain-containing protein 1	STBD1	4270	20.5507	20.1852	20.4213	20.0515	NaN	NaN	20.062	20.3698	20.2622	19.9831	19.7747	20.0342	20.2883
	0.735416	-0.134034	Gamma-soluble NSF attachment protein	NAPG	6648	19.699	19.7813	20.0077	20.0744	20.0383	19.9713	20.081	20.4567	20.0181	19.9113	20.0514	19.9522	19.9682
	0.73596	-0.406973	Protein YIF1A	YIF1A	919	NaN	NaN	19.7163	19.2185	NaN	19.6005	19.7831	NaN	19.7221	19.4025	NaN	20.3986	20.2874
	0.737303	0.118117	Tetratricopeptide repeat protein 1	TTC1	784	20.2446	20.1435	20.0976	20.3838	20.171	20.2298	19.9445	20.2435	20.1988	19.8514	19.9352	20.1623	20.3195
	0.739198	-0.0852475	E3 SUMO-protein ligase RanBP2	RANBP2	4981	21.2615	21.6761	21.5869	21.543	21.4344	21.4289	21.5751	21.6133	21.5846	21.5884	21.456	21.6468	21.5518
	0.74075	0.113522	ADP-ribosylation factor 1;ADP-ribosylation factor 3	ARF1;ARF3	5148	24.3145	24.2964	24.2878	24.2651	24.419	24.3405	24.1404	23.8326	24.1864	24.3911	24.3003	24.3529	24.2455
	0.743658	-0.12158	RNA-binding protein FUS	FUS	4823	22.7896	22.8091	22.8288	22.9394	22.7977	22.7754	22.9882	23.1738	23.2044	22.987	22.8084	22.7531	22.6995
	0.74527	-0.227747	Coatomer subunit gamma-2	COPG2	7210	19.5379	19.4259	20.0117	20.1705	19.9235	19.9685	20.6104	20.0209	19.9461	20.1744	20.1125	19.7365	19.8711
	0.745891	-0.352358	Maleylacetoacetate isomerase	GSTZ1	208	24.2613	24.1768	23.5001	NaN	NaN	NaN	24.8779	24.0262	24.0789	24.6224	24.3769	24.2736	24.0664
	0.751127	0.0795822	LanC-like protein 2	LANCL2	7050	19.9195	19.9242	NaN	NaN	19.8315	19.8677	19.8676	19.8353	19.8328	19.8458	19.6388	19.6954	19.9273
	0.751743	0.173858	Peptidyl-prolyl cis-trans isomerase FKBP5;Peptidyl-prolyl cis-trans isomerase FKBP5, N-terminally processed	FKBP5	5471	19.6209	NaN	19.4964	NaN	19.5912	19.5008	19.1778	19.0742	19.4021	NaN	19.5037	19.4143	19.6987
	0.754429	-0.266066	KDEL motif-containing protein 2	KDELC2	6009	18.792	18.8045	18.7472	NaN	NaN	NaN	19.5134	19.1232	18.7743	NaN	19.2135	18.9187	18.7407
	0.754743	-0.270081	Eukaryotic translation initiation factor 1A, X-chromosomal;Eukaryotic translation initiation factor 1A, Y-chromosomal	EIF1AX;EIF1AY	4929	22.2057	21.9739	21.8601	22.0072	21.9041	21.8812	22.6621	22.4926	22.3256	22.1049	22.4378	22.3479	21.3239
	0.757328	-0.161107	DNA-directed RNA polymerases I and III subunit RPAC1	POLR1C	418	20.8867	20.435	20.1813	20.1446	20.254	20.2047	20.6092	20.5051	20.4502	20.596	20.424	20.4171	20.5835
	0.76296	-0.234002	Helicase with zinc finger domain 2	HELZ2	6793	19.5785	19.7697	19.554	19.129	18.8446	19.6669	19.6965	19.5554	20.0906	19.5432	19.5836	19.706	19.4292
[truncated: 343 more rows]
