# Supplementary material for: Microvesicles Derived from Human Bronchial Epithelial Cells Regulate Macrophage Activation During Mycobacterium abscessus Infection
Source: J Proteome Res. 2025 Mar 28;24(5):2291–301. doi: 10.1021/acs.jproteome.4c00827 (PMC12053935; doi:10.1021/acs.jproteome.4c00827)
Supplement: Supplementary file 4 — pr4c00827_si_004.xlsx [file pr4c00827_si_004.xlsx]

## Sheet: Top 20 Upregulated Pathways
	Top 20 Upregulated Protein Pathways in M.ab-infected MVs
	Carboxylic Acid Metabolic Process		Small Molecule Biosynthetic Process		Proteasome-mediated Ubiquitin-dependent Protein Catabolic Process		Amino Acid Metabolic Process		Regulation of Hydrolase Activity		Negative Regulation of Protein Modification Process		Dehydroascorbic Acid Transport		Regulation of Protein Dephosphorylation		Negative Regulation of Response to External Stimulus		Cellular Response to Glucose Starvation		Regulation of Immune Effector Process		Positive Regulation of Cell Motility		Regulation of Actin Filament Depolymerization		Nucleoside Metabolic Process		Negative Regulation of Leukocyte Chemotaxis		Actin Cytoskeleton Organization		Negative Regulation of Protein Dephosphorylation		Epithelial Cell Differentiation		Cell-cell Adhesion		Membrane Docking
	Gene Symbol		Gene Symbol		Gene Symbol		Gene Symbol		Gene Symbol		Gene Symbol		Gene Symbol		Gene Symbol		Gene Symbol		Gene Symbol		Gene Symbol		Gene Symbol		Gene Symbol		Gene Symbol		Gene Symbol		Gene Symbol		Gene Symbol		Gene Symbol		Gene Symbol		Gene Symbol
	ACAT2		ALDOC		PSMA1		ARG1		CALM1		CALM1		SLC2A1		CALM1		ARG1		SLC2A1		ARG1		ACTN4		RDX		HPRT1		DDT		ACTN4		FKBP1A		ALDOC		CD44		CALM1
	ALDOA		ASL		PSMA2		ASL		CALM2		CALM2		SLC2A3		CALM2		DDT		YWHAG		GPI		CLDN7		SH3BP1		PNP		DPP4		ALDOA		LGALS3		COL4A1		CLDN7		ICAM1
	ALDOC		BCAT1		PSMA3		BCAT1		CD44		DBI		SLC2A14		FKBP1A		DPP4		YWHAZ		ICAM1		GPI		SPTBN5		APOBEC3C		MIF		CSRP2		YWHAB		SFN		DSC1		STX4
	ARG1		ENO1		PSMA6		CARS1		FKBP1A		FKBP1A		SOD1		LGALS3		MIF		SLC7A5		LGALS3		ICAM1		CARMIL1		DERA		ICAM1		MARCKS				ICAM1		DSG1		STXBP3
	ASL		GOT1		PSMB1		GOT1		SFN		SFN		SLC7A5		YWHAB		SERPINB9		CD44		MIF		LGALS3		STMN1				LGALS3		PLS3				LGALS3		GNAS		LGALS3
	BCAT1		GPI		PSMB4		GSS		STMN1		LGALS3		AKAP12		KIF20B		PSMA1		ENO1		SERPINB9		CD99		CYRIB				CD99		CAP1				LTA4H		ICAM1		ARG1
	DBI		HPRT1		PSMB6		HARS1		LGALS3		YWHAB		ABCC4		CIT		PSMB4		STMN1		STX4		RDX		CLDN7				CD44		SH3BP1				RDX		CD99		MIF
	ENO1		LTA4H		PSMB7		PEPD		SERPINB5		YWHAG		DDAH1		GDI1		SOD1		MIF		SLC7A5		STX4		GDI1				ENO1		SPTBN5				SOD1		STXBP3		UBE2N
	GOT1		MDH1		PSMB8		DDAH1		SERPINB9		GPRC5A		SLC16A3		GPI		YWHAZ		PEBP1		CYRIB		KIF20B		RAB5A				SOD1		CARMIL1				CASP14		CLDN6		PPP1R14B
	GPI		MIF		PSMB9		PSAT1		PSMA3		CHMP6		PNPLA8		GSS		SMPDL3B		UBE2N				AKAP12		DPP4				STX4		MARCKSL1				SH3BP1		DPP4		SMPDL3B
	LDHA		PNP		UBE2N		ACAT2		PSMB8		NIBAN1		PSAT1		LTA4H		LGALS3		CIT				CARMIL1		GDI2				YWHAZ		FKBP1A						RAB5A		APOBEC3C
	LDHB		PGAM1		CHMP6		ENO1		PSMB9		SOD1				NDRG1		ICAM1		SH3BP1				ARG1		LGALS3				AKAP12		STMN1						CHMP6
	LTA4H		PSAT1		SLC16A3		PNP		RDX						SFN		CYRIB		CYRIB				HSPG2		SOD1				CYRIB								DCD
	MDH1		PNPLA8		DPP3		PGAM1		SOD1						SOD1		STX4								CHMP6				PNP								ATG16L1
	MIF						SLC16A3		SH3BP1						ACTN4														SLC7A5
	PGAM1						APOBEC3C		SUMO3						ENO1														PEBP1
	SLC2A1						DERA		YWHAG
	SLC2A3						MDH1		GPRC5A
	SLC16A3								CHMP6
	DDAH1								SUMO4
	PSAT1								ENO1
	PNPLA8								SUMO2
	PNP
	DERA
	HPRT1
	SMPDL3B
	CD44
	APOBEC3C
	PYGL
	NME1
	CARMIL1
