# Supplementary material for: Microvesicles Derived from Human Bronchial Epithelial Cells Regulate Macrophage Activation During Mycobacterium abscessus Infection
Source: J Proteome Res. 2025 Mar 28;24(5):2291–301. doi: 10.1021/acs.jproteome.4c00827 (PMC12053935; doi:10.1021/acs.jproteome.4c00827)
Supplement: Supplementary file 5 — pr4c00827_si_005.xlsx [file pr4c00827_si_005.xlsx]

## Sheet: Top 20 Downregulated Pathways
	Top 20 Downregulated Protein Pathways in M.ab-infected MVs
	Cellular Respiration		ncRNA Metabolic Process		Mitochondrial Gene Expression		Mitochondrion Organization		mRNA Metabolic Process		Chromatin Organization		Protein Localization to Organelle		Ribosomal Large Subunit Biogenesis		DNA Metabolic Process		tRNA Metabolic Process		Mitochondrial Transport		Chromosome Organization		Non-membrane-bounded Organelle Assembly		Regulation of DNA-templated Transcription Elongation		Nucleocytoplasmic Transport		Regulation of Chromosome Organization		Heterochromatin Organization		Mitochondrial Membrane Organization		RNA Catabolic Process		Protein Maturation
	Gene Symbol		Gene Symbol		Gene Symbol		Gene Symbol		Gene Symbol		Gene Symbol		Gene Symbol		Gene Symbol		Gene Symbol		Gene Symbol		Gene Symbol		Gene Symbol		Gene Symbol		Gene Symbol		Gene Symbol		Gene Symbol		Gene Symbol		Gene Symbol		Gene Symbol		Gene Symbol
									1479
									1659
									2926
									3183
									3312
									4154
									4236
									4292
									4809
	ATP5F1A		CDK7		MRPL58		AKT1		APP		ATRX		AKT1		SNU13		ATRX		GRSF1		ABCB7		BIRC5		BIRC5		CDK9		AKT1		BIRC5		ATRX		SLC25A4		GRSF1		CASP7
	ATP5F1B		ERCC2		MTIF2		SLC25A4		CSTF3		CDK9		ATRX		NOP2		CDK7		GTF3C1		SLC25A4		ATRX		AUP1		EZH2		HSPA9		ATRX		EZH2		SLC25A6		MLH1		CLU
	ATP5F1C		FBL		NDUFA7		SLC25A6		DHX8		CHD1		AUP1		NPM1		CDK9		GTF3C2		SLC25A6		CCNB1		CDS1		GTF2F1		KPNA2		CCNB1		H1-0		HSPA9		EXOSC10		CPD
	ATP5F1D		GRSF1		MRPL23		ATP5F1D		GRSF1		CHD2		SCARB2		DDX18		CETN2		EXOSC10		CPT1A		ERCC2		CETN2		HMGN1		LMNA		CDC27		H2AC7		LETM1		PPP1R8		EP300
	ATP5PB		GTF3C1		MRPS12		CAV2		HNRNPC		CHD4		CLU		URB1		CHD4		GTF3C4		CPT2		EZH2		CSNK1D		MED1		NF1		GTF2H2		H2AX		MTX1		SKIC2		GAK
	ATP5PO		GTF3C2		SUPV3L1		CLU		HSPA8		EP300		CSNK1D		NSA2		CSNK1E		PRORP		HSPD1		GOLGA2		GOLGA2		SUPT6H		NOTCH1		HNRNPC		H2AZ1		TP53		SUPV3L1		GLG1
	CAT		SMAD3		TFAM		NIPSNAP2		MBNL1		FBL		DLG1		EBNA1BP2		ERCC2		RPP40		LETM1		GTF2B		GTF2B		MED22		NPM1		MAD2L1		HELLS		VDAC2		RNASET2		HSPA2
	COX4I1		NFATC2		DAP3		HSPA9		MFAP1		EZH2		EZH2		FASTKD2		EZH2		LSM6		MTX1		H1-0		KIFC1		NELFA		NUP98		PLK1		LMNA		TMEM11		THRAP3		HSPA6
	COX5B		SNU13		PRORP		HSPD1		MLH1		GTF2B		GAK		MDN1		GTF2H2		WDR6		SLC25A3		H1-2		MLH1		NELFE		PML		PML		RB1		TOMM70		LRPPRC		HSPA7
	COX6A1		NOP2		MRPL19		LETM1		SNU13		H1-0		GOLGB1		BOP1		H2AX		EXOSC8		SLC25A1		H1-4		NOP2		THOC5		MED1		EXOSC10		H2AC6		MFN2		RNASEH2A		HSPA8
	COX6B1		EXOSC10		MRPS31		LIPA		EXOSC10		H1-2		H1-5		PES1		HELLS		EXOSC7		TP53		H1-5		NPM1		CCNK		STAT3		RAD21		H2AC4		ACAA2		RNPS1		HSPA9
	COX6C		PRKDC		MRPS30		MAN2A1		MED1		H1-4		HSPA8		GTPBP4		HMGA1		DICER1		VDAC2		H1-1		PRKDC		MED14		TP53		RB1		H2AC18		TOMM40		LSM6		HSPD1
	DLAT		PWP2		FASTKD2		ND4		PPP1R8		H1-5		HSPD1		NOC2L		HSPD1		HARS2		AIFM1		HMGA1		PWP2		MED23		TPR		DPF2		H2AC20		MTX2		EXOSC8		HSPE1
	DLD		RPS27		MRPS27		ND5		SRSF1		H2AC7		KPNA2		RSL1D1		HUS1		THUMPD3		TOMM70		HSPA2		RPS27		MED20		NUP214		SMARCA2		H2AC11		AFG3L2		EXOSC7		MIPEP
	DLST		SUPV3L1		PTCD1		MTX1		SRSF6		H2AX		LMNA		RSL24D1		KIF22		FAM98A		SLC25A13		HUS1		SQLE		MED24		AAAS		SMARCB1		TRIP12		IMMT		DICER1		MMP14
	ETFDH		TP53		MRPL46		NDUFA5		SRSF7		H2AZ1		MIPEP		NIP7		KPNA2		PARS2		TIMM17A		KIFC1		AURKA		THOC1		THOC5		SMARCC1		MACROH2A1		MTCH2		EDC4		NFYC
	GBA1		TSNAX		MRPS28		NDUFA8		SKIC2		H1-1		MTX1		NOP16		LIG3		PTCD1		ACAA2		KIF22		AAAS		WDR43		NEMF		SMARCD2		UBR2		SAMM50		LSM4		PLAT
	NIPSNAP2		NOP14		MRPS18B		NDUFA9		SNRPC		HELLS		NF1		WDR74		MLH1		TRMT2A		TOMM40		MAD2L1		CDS2		BRD4		NUP155		TOP2A		SIRT1		NDUFA13		NOCT		PPIC
	GPD2		DDX18		MRPL42		NDUFA10		SON		HMGN1		TONSL		PAK1IP1		KMT2A		MOCS3		MTX2		MLH1		KNTC1		INTS1		ZC3H11A		TP53		SIN3A		CHCHD3		CNOT10		PRCP
	IDH3G		RRP9		MRPL13		NDUFB1		STAT3		HMGA1		NOTCH1		MRPL20		TONSL		TPRKB		AFG3L2		NUP98		DLGAP5		MED4		THOC1		TPR		UHRF1		SLC35F6		LSM1		SDF2
	IREB2		DDX21		MRPL18		NDUFB3		SUPT6H		HNRNPC		NUP98		SDAD1		NPM1		YARS2		ABCB10		PLK1		WASHC5		NELFCD		ALYREF		TTK		UBR5		RHOT1		DCPS		ADAM17
	ATP8		NOLC1		MRPL15		NDUFB4		SUPV3L1		LMNA		PIK3C3		BRIX1		PHB1		CDK5RAP1		MTCH2		PRKDC		MYL9		INTS10		IPO8		XRCC1		MBD3		DNAJC11		CNOT7		TBCD
	COX1		WDR46		MRPS16		NDUFB5		TAF9		KMT2A		PLK1		TMA16		PLK1		TRMT10C		SAMM50		RAD21		TUBGCP3		INTS2		HTATIP2		YY1		RIF1		AGK		EXOSC1		TTC4
	COX2		GTF3C4		YARS2		NDUFB6		TP53		MYD88		PML		WDR12		EXOSC10		SARS2		MRPL18		RB1		RBM14		INTS3		XPOT		MAD1L1		MACROH2A2		TOMM22		EXOSC4		WFS1
	COX3		NUP155		MRPS7		NDUFB8		COIL		TONSL		MED1		DDX28		POLA1		TRMT61B		SLC25A24		SP100		STAG2		WDR82		PHB2		BAZ1B		H2AJ		APOO		SAMD4B		OGT
	ND4		PRORP		MRPS2		NDUFB9		SYMPK		NPM1		RAD21		PPAN		POLD1		ELP3		NDUFA13		SUPV3L1		MAPRE2		INTS5		MDN1		MACROH2A1		PCID2		CHCHD6		MTPAP		FADD
	ND5		BMS1		MRPL37		NDUFB10		RBM10		PHB1		RB1		AFG2B		PRIM2		DARS2		TMEM14C		TOP1		FASTKD2		INTS4		XPO6		KNTC1		RBM15		RHOT2		SMG8		DNAJA3
	NDUFA4		URB1		MRPL30		NDUFS1		DHX16		PKN1		SP100		NOL9		PRKDC		NAT10		SLC35F6		TOP2A		TPX2		MED8		NUP210		DLGAP5		LMNB2		TIMM50		ZCCHC8		SELENOF
	NDUFA5		RCL1		MRPL48		NDUFS2		TTF2		PRKDC		SRPRA		RPF2		RAD21		QRSL1		MCUB		TOP2B		POGZ		LEO1		NUP160		TACC3		H2AC12		APOOL		DCP1A		MPDU1
	NDUFA7		MPHOSPH10		MRPS23		NDUFS3		THOC5		RAD21		STAT3		NIFK		SMARCB1		TRMT1		RHOT1		TOP3A		MDN1		ZNF326		AHCTF1		CTCF		H2AC25		ROMO1		EXOSC5		RCE1
	NDUFA8		NSA2		CDK5RAP1		NDUFS4		PRP4K		RB1		AURKA		MAK16		SP100		TRMU		AGK		TP53		BOP1		MED11		CHTOP		ZWINT		H2AZ2		TOMM5		METTL16		DNAJB6
	NDUFA9		EMG1		MRPS21		NDUFS5		PRPF4		DPF2		SEC62		MALSU1		SUPV3L1		POLR3E		TOMM22		XRCC1		HAUS5		ARRB2		FBXO22		PNKP		H2AC1		AKT1		TUT7		ATP6AP2
	NDUFA10		NOP56		MRPL50		NDUFS8		FAM50A		RING1		TP53		FTSJ3		TOP1		DUS3L		MCUR1		YY1		KIF4A		ATRX		RANBP6		WAPL		EP300		AKT2		EDC3		CWC27
	NDUFB1		TBL3		TRMT10C		PHB1		WTAP		SMARCA2		TPR		RPL7L1		TOP2A		RARS2		SLC25A22		AAAS		LSM4		CBFB		TNPO2		NCAPD3		KMT2A		ABCD1		WDR82		PPIE
	NDUFB3		RPP40		SARS2		SCO1		AQR		SMARCB1		TTK		EXOSC10		TOP2B		TRMT11		GRPEL1		H3C1		NOCT		CDK7		CTDSPL2		ANAPC5		PHB1		APOE		PNPT1		CRTAP
	NDUFB4		POLR1G		TRMT61B		SUPV3L1		RBM19		SMARCC1		XRCC4		PRKDC		TOP3A		TSEN34		SLC25A32		H4C1		DCAF13		CEBPB		SDAD1		LCMT1		SMARCB1		CAV2		PDE12		PITRM1
	NDUFB5		WDR3		PTCD3		TFAM		THRAP3		SMARCD2		NUP214		NOP14		TP53		C2orf49		PNPT1		MAD1L1		UHRF1		EP300		APPL2		PPHLN1		TP53		AP3S1		PATL1		YME1L1
	NDUFB6		EBNA1BP2		MRPL20		TOP3A		THOC1		AURKA		H2AC4		RCL1		TP53BP1		CARS2		RHOT2		BANF1		CNOT7		ERCC2		NDC1		GNL3L		H3C1		CLU		ABCD1		CLPX
	NDUFB8		DDX52		MTPAP		TP53		SUGP2		SUPT6H		H4C1		RPP40		XRCC1		QTRT2		MCU		H1-10		MRPS7		GTF2A1		NUP133		NSMCE4A		ASH2L		CSNK1D		LIPA		AFG3L2
	NDUFB9		KRR1		DARS2		UQCRFS1		ALYREF		TAF9		PEX3		EXOSC8		XRCC4		YRDC		TIMM50		AIFM1		MRPS2		GTF2B		PCID2		CDCA8		MTA1		DLG1		MGAT1		PDIA5
	NDUFB10		LSM6		MRPS18A		VDAC2		SF3B4		MAP3K7		DNAH11		EXOSC7		YY1		TARS2		SFXN1		NUP155		NIP7		GTF2H2		THOC2		NAT10		CTR9		GSN		OGDH		PMPCA
	NDUFS1		WDR6		MRPS10		OGT		CWC27		TOP1		GBF1		EXOSC4		CHAF1B		PUS1		GRPEL2		KNTC1		HAUS4		GTF3C1		NOL6		PCID2		RBM14		HSPA8		APOBEC3B		NFU1
	NDUFS2		EXOSC8		QRSL1		TMEM11		SAP18		TP53		AIFM1		NOP9		TRRAP		AARSD1		ROMO1		DLGAP5		MRPL20		GTF3C2		THOC6		YLPM1		CTCF		LMNA		DNPH1		TOR1B
	NDUFS3		PDCD11		MRPS22		DNAJA3		RBM14		TP53BP1		MACROH2A1				TTF2		TRMT1L		TOMM5		STAG2		CDCA8		KMT2A		THOC7		SPC25		DCAF13		NPC1		NUDT15		STOML2
	NDUFV1		EXOSC7		RARS2		AIFM1		PPIE		YY1		NUP155				BANF1		GTPBP3		TIMM23		ZWINT		OGFOD1		NFATC2		POLDIP3		ANAPC1		NOC2L		OCRL		DHTKD1		PPIL3
	NDUFS4		WDR43		MRPS35		COX7A2L		USP39		DEK		GCC2				TIMELESS		PNPT1		TIMM23B		PHB2		BRIX1		NOTCH1		NUP35		ACTR5		PPHLN1		PLK1		FOXK1		DNAJB12
	NDUFS5		RRP12		MRPS14		RB1CC1		PAPOLA		CHAF1B		MDC1				DNAJA3		TRMT10A		MIPEP		TPX2		DDX28		POLA1		NOP9		NUF2		GLYR1		PPT1		NUDT19		DNAJA4
	NDUFS6		BOP1		MRPS25		TOMM70		RNPS1		TRRAP		KNTC1				MTA1		TRMT61A		MFN2		ACIN1		PPAN		PRIM2		CETN2		AKT1				RABIF		AKT1		CISD1
	NDUFS8		DICER1		MRPL14		MFN2		LSM6		H2AC6		CEP350				TRIP12		TSEN15		PITRM1		WAPL		STARD9		RB1		FBL		APP				GNPAT		CDK11B		FAM111A
	NDUFV2		TDRD7		MRPS24		ACAA2		DDX20		H2AC4		TOMM70				MACROH2A1		EARS2		PMPCA		POGZ		DHX37		SMARCB1		SRSF1		CAV2				GBF1		CDK9		XPNPEP3
	OGDH		HARS2		MRPS15		TOMM40		ECD		H2AC18		MFN2				APOBEC3B		FBL		FBXO7		NCAPD3		CENPH		STAT3		SRSF7		CDK7				BANF1		HNRNPC		MMS19
	PDHA1		PES1		MRPS11		MTX2		EXOSC8		H2AC20		DNAJB6				MDC1		NOP2		GDAP1		KIF4A		EDC3		STAT5B		SUPT6H		CETN2				WASL		IREB2		SIL1
	PDHB		GTPBP4		MRPS9		YME1L1		SNW1		H2BC13		ARFRP1				CHAF1A		APOBEC3B		MFF		TFIP11		DIAPH3		TAF9		YY1		DLG1				DNAJA3		MYD88		SLC30A5
	SDHA		DCAF13		MRPL41		PRDX3		ACIN1		H2BC15		EMC8				CARM1		WTAP		AKT1		UHRF1		RPF2		TFAM		LRPPRC		ECT2				STX8		NPM1		ALG12
	SDHB		THUMPD3		MRPL38		AFG3L2		EXOSC7		H2BC14		TIMM17A				RNASEH2A		EMG1		MARCHF5		ASCC1		MOSPD2		TP53		MRPL18		ERCC2				NUP155		NUP98		DNAJB14
	SDHC		NOL11		MRPL32		IMMT		ZC3H13		H2BC9		TOMM40				CTCF		ZC3H13		MAVS		RMDN1		SASS6		UBTF		NOP58		EZH2				OSBPL2		RBM3		GRPEL1
	UQCRC1		FAM98A		MRPL11		PHB2		SRRM2		H3C1		IPO8				POLD3		VIRMA		SCARB2		NUSAP1		PATL1		DEK		RBFOX1		H2AX				KIF20A		SRSF6		LMAN2L
	UQCRC2		PARS2		MRPL1		RAB38		RBFOX2		H4C1		PITRM1				MORF4L1		GAR1		CLU		MIS18A		WDR62		TTF2		PNPT1		HSPA2				LPCAT3		SRSF7		DOHH
	UQCRFS1		NGDN		MRPL44		MTCH2		EDC4		TTF2		LAMTOR5				BAZ1A		NOP10		HSPA8		GAR1		DHX8		ASH2L		ABCD1		HUS1				EMC8		SON		CIAO2A
	UQCRH		PTCD1		MRPS34		FBXO7		TFIP11		OGT		MTX2				PNKP		PCIF1		PIK3C3		CDCA8		SNU13		DDX21		SLC25A4		NUBP1				NPC2		SUPT6H		LYRM7
	COX7A2L		RSL1D1		MRPL24		SAMM50		LSM4		EED		CTCF				POGZ		RBM15		SRPRA		RIF1		SRSF1		TRIP11		SLC25A6		NPM1				SNF8		TAF15		SEC11C
	COX5A		INTS1		TARS2		COA3		NOCT		BANF1		OS9				UBR2		METTL16		SEC62		NOP10		SRSF6		GTF3C4		SLC35B1		PIK3C3				EXOC3		RBM10		GRPEL2
	ATP5MF		TRMT2A		PUS1		ACAD9		CNOT10		H2AC11		MAPRE2				DICER1		BUD23		GCC2		NDC1		SNRPC		TBPL1		SLC25A24		PIN1				ANKLE2		GTPBP1		NUDCD2
	MFN2		PELP1		GFM2		NDUFAF4		VIRMA		H1-10		SNF8				SIRT1		FTSJ3		OS9		NUP133		TAF9		MACROH2A1		SLC25A32		MED1				ATP11A		WTAP		ZNG1E
	SLC25A13		MOCS3		PNPT1		STOML2		AAR2		BAZ1B		PHB2				ORC3		ATRX		MON1B		PCID2		COIL		CTR9		PLK1		PRKDC				VPS33B		SF3B4		H2BC1
	ATP5PD		NOB1		MTG1		NDUFA13		TRMT2A		BTAF1		MON1B				PLD3		EZH2		SEC61G		CHTF18		SF3B4		RBM14		SP100		AURKA				SEC22A		SAP18		MFN2
	ATP5MG		ZC3H7A		MRPL53		ECSIT		GPKOW		ASH2L		WAPL				TFIP11		HELLS		PIK3R4		GINS3		USP39		DRAP1		DNAJB6		SVIL				TOR1B		FASTKD2		OS9
	ME3		TPRKB		MRPL54		MTFP1		LSM1		MTA1		PMPCA				RCHY1		KMT2A		SYNJ2BP		CENPH		DDX20		NFAT5		SUN2		ADAM17				PACSIN3		SNW1		ABCB10
	UQCR11		EXOSC1		EARS2		ARMCX3		HTATSF1		FAM50A		SEC61G				SIN3A		CTCF		ERBIN		MCMBP		DICER1		POLR1G		TOR1B		TP53BP1				VPS36		LARP4B		QRICH1
	UQCRQ		YARS2		FAU		GDAP1		DCPS		DDX21		MTCH2				HTATSF1		LCMT1		SIL1		ACTR5		TFIP11		RNPS1		RPF2		UBE2E2				VPS28		RBFOX2		SELENOS
	UQCR10		POLR1D		RPS27		NDUFB11		CNOT7		TRIP12		SUN2				UBE2T		GATAD2A		VPS37B		NUF2		AAR2		WWP2		LMNB2		NAE1				GULP1		RBFOX1
	STOML2		UTP18		SKIC2		CHCHD3		DBR1		GTF3C4		FBXO7				UHRF1		SETD3		ZDHHC20		ASCC2		HTATSF1		DIDO1				TIMELESS				EXOC1		PCID2
	NDUFA13		NOL7		NEMF		TMEM70		CRNKL1		SELENOF		SAMM50				ASCC1		NNMT				CHMP7		CRNKL1		NOCT				MDC1				EXOC2		RBM25
	NDUFB11		SPOUT1		GTPBP1		SLC35F6		DDX41		MACROH2A1		RANBP6				UBR5		PRMT3				H2BC1		DNAJC17		RPAP1				TTI1				BAIAP2L1		RBM15
	DHTKD1		NOP58		HARS2		MSTO1		PPIL3		CTR9		DISC1				CHRAC1		SPOUT1				CHAMP1		SF3B5		NOC2L				KIF20A				TRAPPC1		RBM42
	NDUFA12		CDK5RAP1		RCHY1		ARMC1		CPSF2		MDC1		HTATSF1				GAR1		DPH5				CDC27				POLR1D				RBM14				GOLPH3		SLTM
	COQ9		GAR1		PARS2		ATAD3A		EXOSC4		RNF40		TOR1B				EXOSC4		ARMT1				CDK7				RSF1				ECD				VPS37B		ZC3H14
	SLC25A22		EXOSC4		RSL24D1		RHOT1		RBFOX1		CHAF1A		TNPO2				NSMCE4A						CETN2				POLR3B				PHB2				DIAPH3		CDK11A
	AIFM2		DDX49		RMND1		FOXRED1		TRMT10C		RBM14		PIK3R4				GATAD2A						ECT2				POLR3E				TPX2				RAB34		ACAA1
	LYRM7		WDR74		SRBD1		MFN1		TRMT61B		CARM1		VPS36				HPF1						HELLS				PCID2				SIRT1				LMNB2		MAOA
	NDUFA11		WDR55		GUF1		DNAJC11		SAMD4B		CTCF		NDUFA13				USP47						LIG3				SCAF1				BRD4				CHMP7		HSD17B11
	UQCRFS1P1		TRMT10C		EEFSEC		AGK		PRPF38B		NFAT5		VPS28				RIF1						NOTCH1				POLR1E				FBXO7				LEMD2		ADAM8
	ACADVL		SARS2		PDF		NDUFA12		MTPAP		MORF4L1		PPHLN1				FANCI						PIK3C3				PAAF1				AHCTF1				MIA3		AKT2
	AKT1		TRMT61B		CARS2		MFF		SMG8		CBX1		GDAP1				EXD2						SON				NIFK				SIN3A				AGRN		SLC25A4
	AKT2		HEATR1		AARSD1		TOMM22		DNAJC17		BAZ1A		MARCHF5				NUDT15						AURKA				GLYR1				PIK3R4				PEF1		APOC3
	TP53		ELP3		ASCC2		ATPAF1		CWF19L1		RCOR1		APPL2				WDR33						TACC1				GTF2H2C				NUSAP1						APOE
	ACOX1		DARS2		ZNF598		APOO		WDR33		UBR2		MACROH2A2				NOP10						TIAL1				MDC1				CRLF3						APP
	ALDH2		INTS10		MRRF		MYO19		ZCCHC8		SIRT1		NUP133				UBQLN4						TPR				BCLAF1				PHIP						SCARB2
	SLC25A4		NAT10		LARP4		SLIRP		PRPF40A		BRD4		AGK				EXOSC5						CCNK				ZNF451				USP47						CPT1A
	LIPA		IMP3		ASS1		ATAD3B		RBM22		DCAF13		DCP1A				SMARCAD1						TIMELESS								APPL2						EP300
	ME2		QRSL1		DLAT		TMEM126A		DCP1A		SIN3A		MFF				HMCES						WASL								PRPF40A						GBA1
	OXCT1		BRIX1		DLD		CHCHD6		EXOSC5		CHTOP		TOMM22				FAM111A						USP8								RPTOR						GOLGA2
	PDIA5		NOP10		GBA1		AIFM2		DUS3L		NOC2L		MAVS				CHTF18						NUMBL								INTS3						HTT
	RPIA		ZCCHC8		PDHA1		PNPT1		THOC2		HTATSF1		GOLPH3				MMS19						WASHC5								BRCC3						LDLR
	FOXK1		TRMT1		PDHB		RHOT2		SCAF1		UHRF1		RIPOR1				NOC3L						KIF20A								MYO19						MET
	ATP5MK		DDX27		PPT1		LYRM7		RBM25		UBR5		VPS37B				GINS3						MAEA								TTI2						NPC1
	UCK2		TRMU		SLC25A1		ATPAF2		PCIF1		PPHLN1		GRPEL1				INTS3						TACC3								FAM83D						PIK3C3
	TBPL1		POLR3B		SMPD2		NDUFAF2		TSEN34		RSF1		FAM83D				BRCC3						STAMBP								CHMP7						PSAP
	PPT1		POLR3E		PDHX		TIMM50		METTL16		KDM3B		COG3				MCMBP						USP39								SASS6						STAT3
	SLC25A1		WDR12		SLC27A2		MGME1		RBM42		MBD3		RPF2				ACTR5						MAPRE2								WDR62						MAP3K7
	PDHX		UTP6		SMPD4		COX20		THOC6		MIS18A		LMNB2				ASCC2						EXOC3								EIF2AK4						TP53
	SLC27A2		PPAN		AGK		NDUFA11		TUT7		CHRAC1		CHMP7				MGME1						SPART								CDK11B						VDAC1
	ELOVL5		EXOSC5		ELOVL5		APOOL		THOC7		NSMCE4A		COG7				H2AC25						ANKLE2								STAT5B						OGT
	DCAKD		DUS3L		ACSF3		ROMO1		EDC3		GATAD2A		TIMM50				COMMD1						HAUS5								GBF1						SNX4
	ACSF3		RARS2		CPD		HIGD2A		PUS1		ERCC6L		NUP35				LRWD1						SPECC1L								MAEA						AIFM1
	DHODH		UTP3		MIPEP		TOMM5		FIP1L1		HPF1		GRPEL2				GTF2H2C						AHCTF1								AATF						RB1CC1
	GUK1		INTS2		ATP6AP2				SF3B5		RIF1		ROMO1				CHD2						AATF								CDK11A						HAX1
	NNMT		DHX37		LANCL1				PRPF38A		MRGBP		LEMD2				EP300						CKAP2								SIPA1						WDR6
	NMNAT1		TRMT11		SLC30A5				RBM17		MACROH2A2		LRWD1				IRF3						ANAPC5								NR2F2						TRIM32
	FLAD1		POLR1E		SEC11C				PNPT1		H2AJ		CHAMP1				NFATC2						SPOUT1								CDK5RAP1						SIRT1
	NADK2		NOL6						TRMT61A		PCID2		FAM83H				PML						ERCC6L														FBXO7
	AK6		INTS3						TSEN15		RNF20		UBAC2				TAF9						HAUS4														TBK1
	HSPA8		DDX54						LEO1		SMARCAD1		MIA3				UBE2E2						PRPF40A														PACSIN3
	CLPX		TSEN34						SREK1		UTP3		TOMM5				CCNK						EXOC1														PIK3R4
	CDS1		NOC4L						PPP4R2		GATAD2B		TIMM23				NAE1						EXOC2														DDX49
	SLC25A10		METTL16						PDE12		RBM15		TIMM23B				BAZ1B						THOC2														EXOC1
	HEXB		C2orf49						PATL1		BRCC3		AP2A2				ASH2L						SPC25														CISD1
	INPP4A		CARS2						ZNF326		RIOX1		ATP6AP1				BCLAF1						ANAPC1														UBQLN4
	INPPL1		TUT7						SREK1IP1		ACTR5		AP3S1				NFAT5						BRCC3														RPTOR
	OCRL		QTRT2						TAF15		SETD3		HSPA9				CBX1						FAM83D														NMNAT1
	PIK3C3		YRDC						MPHOSPH10		GLYR1		NPM1				SNW1						DOCK7														SLIRP
	PIK3CD		NOL9						FAM98A		LMNB2		AP1G2				BRD4						NEDD1														DAGLB
	GNPAT		NOL10						ZNF638		RIOX2		STX8				AATF						IQGAP3														CLU
	CDS2		TARS2						C2orf49		H2AC12		VPS26C				CDKN2AIP						CSNK1D														CSNK1D
	MTMR1		PUS1								H2AC25		TMED1				RPTOR						TTK														CSNK1E
	INPP4B		WDR82								H2AZ2		SEC23IP				ARMT1						TUBGCP3														PTK2B
	MTMR6		AARSD1								BUD23		XPOT				CHCHD6						CTCF														PLK1
	PTDSS1		INTS5								H2AC1		XPO6				BRAT1						DCAF13														MAPK9
	LPCAT3		TRMT1L								LRWD1		RAB38				EIF2AK4						SMARCAD1														PTK2
	CEPT1		WDR75								H2BC1		VPS33B										STARD9														AURKA
	CDIPT		UTP15								H3C15		SNX8										MMS19														WFS1
	AGPAT2		RPF2								GTF2A1		TMED5										DIAPH3														SNF8
	DHRS7B		NIFK								MED1		CTDSPL2										CIAO2A														NEDD4L
	MOCS3		MAK16								MED22		SELENOS										APP														RCHY1
	PIK3R4		GTPBP3								UBTF		RAB22A										CDK11B														FBXO22
	INPP5K		UTP4								MED14		SIL1										HTT														DISC1
	PIGG		PNPT1								MED23		SNX27										LIPA														NDUFA13
	SERINC1		INTS4								MED20		UNC93B1										PML														VPS28
	SLC30A5		TRMT10A								KNTC1		SYVN1										POLA1														NUB1
	PIGO		BUD23								DLGAP5												STAT5B
	MBOAT2		TRMT61A								MED24												TBCD
	GPAT4		TSEN15								POGZ												NAE1
	LCLAT1		FTSJ3								MED4												UBA3
	GTPBP1		EARS2								POLR1E												NOLC1
	NUDT15		WDR36								CENPH												MDC1
	MFN1		NOP9								MED8												SUN2
	ABCD1		RPL7L1								MED11												LCMT1
	DLG1		NPM1																				NUDT15
	CASK		URB2																				INTS3
	ACOT2		FASTKD2																				WDR62
	ACOT9		MDN1																				CDK11A
	MCCC2		NOC2L																				DLG1
	ACSF2		AATF																				UBR2
	NUDT19		GNL2																				MTFP1
	ACOT1		MRPS7																				GDAP1
	PC		MRPS2																				MFF
	DNPH1		RSL24D1																				LMNA
	NOCT		NIP7																				NPM1
	NT5C3A		NOP16																				GCC2
	DPAGT1		GNL3L																				CEP350
	ERH		PAK1IP1																				RANBP9
	MGAT1		MRPL20																				RBM14
	MPI		SDAD1																				DISC1
	APOBEC3B		TMA16																				DNAH2
	UXS1		DDX28																				SASS6
	UAP1L1		PNO1
	B4GALT1		DDX31
	GOLGA2		AFG2B
	HEXA		RIOX2
	MAN2A1		GTPBP10
	MGAT2		MALSU1
	NPC1		SRSF1
	OGT		SRSF6
	TRIP11		SNRPC
	MPDU1		TAF9
	FAM20B		COIL
	ARFGEF1		SF3B4
	OGA		USP39
	GALNT6		DDX20
	MAN1B1		LSM4
	ALG5		AAR2
	DSE		HTATSF1
	UBE2J1		CRNKL1
	GALNT7		SF3B5
	C1GALT1
	GOLPH3
	ALG8
	ALG12
	ALG13
	COG3
	ALG2
	COG7
	SCO1
	TFAM
	AIFM1
	SAMM50
	COA3
	ACAD9
	NDUFAF4
	ECSIT
	FOXRED1
	TMEM126A
	NDUFAF2
	COX20
