# Supplementary material for: Microvesicles Derived from Human Bronchial Epithelial Cells Regulate Macrophage Activation During Mycobacterium abscessus Infection
Source: J Proteome Res. 2025 Mar 28;24(5):2291–301. doi: 10.1021/acs.jproteome.4c00827 (PMC12053935; doi:10.1021/acs.jproteome.4c00827)
Supplement: Supplementary file 6 — pr4c00827_si_006.xlsx [file pr4c00827_si_006.xlsx]

## Sheet: Sheet1
			Mab-infected_MVs						Uninfected_MVs
T: Protein names	T: Gene names	T: id	LFQ intensity 2007_bio_I1_tr1	LFQ intensity 2007_bio_I1_tr2	LFQ intensity 2007_bio_I1_tr3	LFQ intensity 2007_bio_I2_tr1	LFQ intensity 2007_bio_I2_tr2	LFQ intensity 2007_bio_I2_tr3	LFQ intensity 2007_bio_UI3_tr1	LFQ intensity 2007_bio_UI3_tr2	LFQ intensity 2007_bio_UI3_tr4	LFQ intensity 2007_bio_UI3_tr5	LFQ intensity 2007_bio_UI4_tr1	LFQ intensity 2007_bio_UI4_tr2	LFQ intensity 2007_bio_UI4_tr3
Pyridine nucleotide-disulphide oxidoreductase	MAB_4865	2659	NaN	19.4544	19.2655	19.205	19.4274	NaN	NaN	NaN	NaN	NaN	NaN	NaN	NaN
Possible protease IV SppA (Endopeptidase IV)	MAB_3789c	1864	19.7539	20.2734	NaN	20.4318	19.4689	NaN	NaN	NaN	NaN	NaN	NaN	NaN	NaN
Glutamyl-tRNA reductase (GluTR) (EC 1.2.1.70)	hemA MAB_3993c	2054	18.8616	NaN	18.9537	19.0213	19.4702	NaN	NaN	NaN	NaN	NaN	NaN	NaN	NaN
Glycosyltransferase	MAB_3831c	1894	19.5391	19.4579	19.3371	19.6168	19.4911	NaN	NaN	NaN	NaN	NaN	NaN	NaN	NaN
Transcriptional regulator, GntR family	MAB_0068	1552	19.6361	19.5549	19.3016	19.3517	19.513	NaN	NaN	NaN	NaN	NaN	NaN	NaN	NaN
Diacylglycerol O-acyltransferase (EC 2.3.1.20)	MAB_0507	1929	NaN	19.6957	19.3457	19.7349	19.5907	NaN	NaN	NaN	NaN	NaN	NaN	NaN	NaN
Membrane protein, MmpL family	MAB_0937c	2253	NaN	19.6553	19.4816	19.3762	19.6572	NaN	NaN	NaN	NaN	NaN	NaN	NaN	NaN
Aldehyde dehydrogenase	MAB_4136c	2158	NaN	19.428	19.4496	19.7806	19.6835	NaN	NaN	NaN	NaN	NaN	NaN	NaN	NaN
Probable Fmu protein (SUN protein)	MAB_2810c	1258	19.9208	20.0816	19.6482	19.5367	19.7189	NaN	NaN	NaN	NaN	NaN	NaN	NaN	NaN
O-methyltransferase	MAB_2259	1040	19.9385	19.908	19.7086	20.0423	19.7675	NaN	NaN	NaN	NaN	NaN	NaN	NaN	NaN
SteA-like C-terminal domain-containing protein	MAB_2362	1092	20.0197	20.0117	NaN	19.8268	19.8756	NaN	NaN	NaN	NaN	NaN	NaN	NaN	NaN
Alanine racemase N-terminal domain-containing protein	MAB_0106c	1562	20.2188	19.8059	20.4352	19.9971	20.1069	NaN	NaN	NaN	NaN	NaN	NaN	NaN	NaN
Polyketide cyclase / dehydrase and lipid transport	MAB_3954c	2042	20.1206	NaN	19.5225	19.7233	20.1197	NaN	NaN	NaN	NaN	NaN	NaN	NaN	NaN
Flavin-nucleotide-binding protein	MAB_1041	2301	19.8824	19.9046	NaN	20.158	20.1366	NaN	NaN	NaN	NaN	NaN	NaN	NaN	NaN
ABC1 atypical kinase-like domain-containing protein;Protein kinase domain-containing protein	MAB_2391;MAB_2393c	1105	20.1328	20.2749	NaN	19.9998	20.208	NaN	NaN	NaN	NaN	NaN	NaN	NaN	NaN
Probable fatty acid desaturase;Probable acyl-[acyl-carrier protein] desaturase	MAB_2550c;MAB_4403c	1151	20.1312	19.9246	NaN	20.3807	20.2377	NaN	NaN	NaN	NaN	NaN	NaN	NaN	NaN
TetR-family transcriptional regulator	MAB_4634c	2525	NaN	20.0899	20.1739	19.9555	20.2707	NaN	NaN	NaN	NaN	NaN	NaN	NaN	NaN
Probable O-methyltransferase OMT	MAB_1292c	2551	20.6404	20.6333	NaN	21.0714	20.4681	NaN	NaN	NaN	NaN	NaN	NaN	NaN	NaN
Pyridoxamine 5'-phosphate oxidase putative domain-containing protein	MAB_3296	1473	20.607	20.6799	20.5222	20.7107	20.788	NaN	NaN	NaN	NaN	NaN	NaN	NaN	NaN
Poly(A) polymerase PcnA	MAB_4934c	2685	20.9411	20.6624	20.7647	20.8843	20.8084	NaN	NaN	NaN	NaN	NaN	NaN	NaN	NaN
Phenylacetic acid degradation protein	MAB_4624	2523	20.8345	20.8209	20.9406	20.668	20.8228	NaN	NaN	NaN	NaN	NaN	NaN	NaN	NaN
Pyridoxamine 5'-phosphate oxidase	MAB_3823	1891	21.0393	NaN	20.6634	21.1647	20.8296	NaN	NaN	NaN	NaN	NaN	NaN	NaN	NaN
Acyltransferase	MAB_0166	1592	NaN	20.8259	19.968	20.9919	20.9964	NaN	NaN	NaN	NaN	NaN	NaN	NaN	NaN
PknH-like extracellular domain-containing protein	MAB_0353	1758	21.3513	NaN	21.3196	21.1499	21.1202	NaN	NaN	NaN	NaN	NaN	NaN	NaN	NaN
Transcriptional regulator MraZ	mraZ MAB_1997	2867	21.2464	21.3473	21.3244	21.4062	21.2247	NaN	NaN	NaN	NaN	NaN	NaN	NaN	NaN
Phosphoribosylglycinamide formyltransferase (EC 2.1.2.2) (5'-phosphoribosylglycinamide transformylase) (GAR transformylase) (GART)	purN MAB_1063	2310	18.3068	18.2243	17.9239	18.4771	NaN	17.9926	NaN	NaN	NaN	NaN	NaN	NaN	NaN
Probable RNA polymerase sigma-D factor	MAB_3724c	1824	NaN	19.0498	19.1719	19.142	19.0316	19.0572	NaN	NaN	NaN	NaN	NaN	NaN	NaN
Exopolyphosphatase	MAB_1074c	2316	19.483	19.1161	19.5267	19.3701	NaN	19.187	NaN	NaN	NaN	NaN	NaN	NaN	NaN
Uncharacterized protein	MAB_4211c	2193	19.2944	NaN	18.2309	19.3873	NaN	19.191	NaN	NaN	NaN	NaN	NaN	NaN	NaN
Transcriptional regulator, LysR family	MAB_2764c	1240	NaN	19.5247	19.5241	19.4203	NaN	19.2134	NaN	NaN	NaN	NaN	NaN	NaN	NaN
L-cysteine desulfurase	MAB_1093c	2392	19.4357	19.4692	19.3637	19.463	19.4831	19.2343	NaN	NaN	NaN	NaN	NaN	NaN	NaN
Nudix hydrolase domain-containing protein	MAB_3383c	1507	19.3811	19.5146	19.1643	19.2125	NaN	19.2588	NaN	NaN	NaN	NaN	NaN	NaN	NaN
Circularly permuted ATP-grasp type 2 domain-containing protein	MAB_1635	2748	19.793	19.6364	19.769	19.797	19.7393	19.3478	NaN	NaN	NaN	NaN	NaN	NaN	NaN
Diacylglycerol kinase catalytic domain protein	MAB_4010c	2064	19.3554	19.4838	19.3395	19.4618	19.3151	19.3558	NaN	NaN	NaN	NaN	NaN	NaN	NaN
Arabinosyltransferase AftC	MAB_2978	1328	18.9222	NaN	19.1474	NaN	18.7685	19.3622	NaN	NaN	NaN	NaN	NaN	NaN	NaN
Probable oxidoreductase	MAB_3914c	2023	18.9296	NaN	18.6864	19.2886	NaN	19.3701	NaN	NaN	NaN	NaN	NaN	NaN	NaN
ferredoxin--NADP(+) reductase (EC 1.18.1.2)	MAB_0930	2248	19.0192	19.5457	NaN	19.376	19.4237	19.3739	NaN	NaN	NaN	NaN	NaN	NaN	NaN
Methionine aminopeptidase (MAP) (MetAP) (EC 3.4.11.18) (Peptidase M)	map MAB_0094c	1559	19.5943	19.1531	19.0871	19.2342	19.0362	19.3808	NaN	NaN	NaN	NaN	NaN	NaN	NaN
Phosphatase/kinase	MAB_3279c	1460	19.5822	19.5903	19.4707	19.6227	19.7116	19.4015	NaN	NaN	NaN	NaN	NaN	NaN	NaN
Glycosyl transferase	MAB_0505c	1928	19.3632	19.1341	19.3289	19.491	19.683	19.402	NaN	NaN	NaN	NaN	NaN	NaN	NaN
Amidohydrolase (Aminocarboxymuconate-semialdehyde decarboxylase)	MAB_0299	1739	NaN	19.429	19.4197	19.4378	19.2489	19.4207	NaN	NaN	NaN	NaN	NaN	NaN	NaN
N-acetylmuramoyl-L-alanine amidase CwlM	MAB_4942	2691	19.5637	19.6527	19.6783	19.5859	19.4989	19.4308	NaN	NaN	NaN	NaN	NaN	NaN	NaN
Probable O-methyltransferase OMT	MAB_1295c	2552	19.2843	19.5773	19.6196	19.528	19.4566	19.4331	NaN	NaN	NaN	NaN	NaN	NaN	NaN
ATPase, BadF/BadG/BcrA/BcrD type	MAB_0364c	1763	19.4836	19.6784	NaN	NaN	19.4919	19.4581	NaN	NaN	NaN	NaN	NaN	NaN	NaN
Pyruvate carboxyltransferase	MAB_4650c	2526	19.5188	19.4819	NaN	19.4235	19.3233	19.4777	NaN	NaN	NaN	NaN	NaN	NaN	NaN
Pobable propionyl-CoA carboxylase beta subunit AccD2	MAB_1072c	2314	19.2812	NaN	19.3509	19.4596	19.4585	19.5209	NaN	NaN	NaN	NaN	NaN	NaN	NaN
Transmembrane protein	MAB_1964	2849	19.7554	19.7871	19.8713	19.959	NaN	19.5364	NaN	NaN	NaN	NaN	NaN	NaN	NaN
1,4-alpha-glucan-branching protein	MAB_3365	1501	19.5196	19.4173	19.3728	19.606	19.4296	19.5378	NaN	NaN	NaN	NaN	NaN	NaN	NaN
Probable acyl-CoA dehydrogenase FadE	MAB_2395	1107	19.7613	19.5832	19.4309	19.7863	19.664	19.5757	NaN	NaN	NaN	NaN	NaN	NaN	NaN
1-deoxy-D-xylulose-5-phosphate synthase (EC 2.2.1.7) (1-deoxyxylulose-5-phosphate synthase) (DXP synthase) (DXPS)	dxs MAB_2990c	1335	19.8015	19.8686	19.6181	19.6251	19.5321	19.5768	NaN	NaN	NaN	NaN	NaN	NaN	NaN
Possible transcriptional regulator	MAB_4084c	2130	19.2101	18.8888	19.0386	19.1672	18.9519	19.5781	NaN	NaN	NaN	NaN	NaN	NaN	NaN
Possible arylsulfatase AtsA	MAB_4307	2323	19.5057	19.3706	18.9387	NaN	19.353	19.587	NaN	NaN	NaN	NaN	NaN	NaN	NaN
HTH cro/C1-type domain-containing protein	MAB_3559c	1680	NaN	19.6591	19.3887	19.6768	NaN	19.5915	NaN	NaN	NaN	NaN	NaN	NaN	NaN
L-threonylcarbamoyladenylate synthase (EC 2.7.7.87) (L-threonylcarbamoyladenylate synthase)	MAB_1444	2609	19.7217	19.4062	19.5359	19.6604	19.5149	19.5969	NaN	NaN	NaN	NaN	NaN	NaN	NaN
Riboflavin biosynthesis protein RibD [Includes: Diaminohydroxyphosphoribosylaminopyrimidine deaminase (DRAP deaminase) (EC 3.5.4.26) (Riboflavin-specific deaminase); 5-amino-6-(5-phosphoribosylamino)uracil reductase (EC 1.1.1.193) (HTP reductase)]	MAB_2808c	1256	19.0907	19.5751	19.5664	19.3739	19.4887	19.6058	NaN	NaN	NaN	NaN	NaN	NaN	NaN
Probable oxidoreductase;Probable sulfite reductase;Probable sulfite reductase	MAB_2438;MAB_2485c;MAB_2492	1145	19.4859	19.3969	19.1823	19.3995	NaN	19.6134	NaN	NaN	NaN	NaN	NaN	NaN	NaN
Dihydropicolinate reductase	MAB_0258c	1730	19.7334	19.7971	19.5946	19.7662	20.0362	19.6404	NaN	NaN	NaN	NaN	NaN	NaN	NaN
Peptidyl-arginine deiminase	MAB_2026	2881	19.9152	19.6079	19.9852	19.9242	19.988	19.6507	NaN	NaN	NaN	NaN	NaN	NaN	NaN
SnoaL-like domain-containing protein	MAB_3733c	1827	20.0621	19.9402	19.8854	19.5817	20.1535	19.6536	NaN	NaN	NaN	NaN	NaN	NaN	NaN
HTH cro/C1-type domain-containing protein	MAB_1763	2786	19.904	19.7266	19.7631	NaN	19.687	19.6614	NaN	NaN	NaN	NaN	NaN	NaN	NaN
Hypothetical transcriptional regulator, TetR	MAB_1578c	2717	19.824	19.8077	19.6783	19.2374	NaN	19.6724	NaN	NaN	NaN	NaN	NaN	NaN	NaN
Probable dCTP deaminase/DeoxyUTP pyrophosphatase	MAB_4867c	2661	NaN	19.9601	19.8816	19.6446	19.6096	19.6744	NaN	NaN	NaN	NaN	NaN	NaN	NaN
TetR-family transcriptional regulator	MAB_1036	2298	19.5119	19.7077	19.4624	19.956	19.6787	19.6769	NaN	NaN	NaN	NaN	NaN	NaN	NaN
Probable oxidoreductase	MAB_1407c	2593	19.3822	19.8679	19.7549	19.7311	19.8778	19.68	NaN	NaN	NaN	NaN	NaN	NaN	NaN
Hydrolase, alpha/beta fold	MAB_0349c	1755	19.415	19.492	19.8374	19.5803	19.7315	19.6858	NaN	NaN	NaN	NaN	NaN	NaN	NaN
Rad50/SbcC-type AAA domain-containing protein	MAB_1096	2394	19.7518	19.7905	19.9707	19.6631	19.7271	19.6866	NaN	NaN	NaN	NaN	NaN	NaN	NaN
Possible long-chain acyl-CoA synthase	MAB_2348	1086	20.1682	20.4201	19.7547	20.389	20.3708	19.687	NaN	NaN	NaN	NaN	NaN	NaN	NaN
PPE family protein	MAB_0010c	1533	19.6638	19.9966	19.7445	19.6973	19.6345	19.7027	NaN	NaN	NaN	NaN	NaN	NaN	NaN
Probable citrate lyase beta chain	MAB_1369	2581	19.8902	19.9737	19.5073	19.6105	19.8567	19.7333	NaN	NaN	NaN	NaN	NaN	NaN	NaN
Regulatory protein	MAB_4202c	2186	19.7242	NaN	19.8914	NaN	19.6243	19.7378	NaN	NaN	NaN	NaN	NaN	NaN	NaN
Ribosomal RNA small subunit methyltransferase H (EC 2.1.1.199) (16S rRNA m(4)C1402 methyltransferase) (rRNA (cytosine-N(4)-)-methyltransferase RsmH)	rsmH mraW MAB_1998	2868	20.0317	19.5255	19.4122	19.5909	NaN	19.7379	NaN	NaN	NaN	NaN	NaN	NaN	NaN
Probable cobalamin biosynthesis protein CobI	MAB_2198c	1011	19.9187	19.7922	19.7908	20.0292	19.9927	19.7431	NaN	NaN	NaN	NaN	NaN	NaN	NaN
UvrABC system protein A (UvrA protein) (Excinuclease ABC subunit A)	uvrA MAB_2315	1064	19.745	19.8687	19.6763	19.7367	19.7444	19.7483	NaN	NaN	NaN	NaN	NaN	NaN	NaN
Shikimate kinase (SK) (EC 2.7.1.71)	aroK MAB_2842c	1277	19.6451	19.6922	19.7423	19.7891	19.5415	19.7504	NaN	NaN	NaN	NaN	NaN	NaN	NaN
Short chain dehydrogenase/reductase	MAB_4428	2356	19.5969	19.7099	19.7623	19.4869	19.6469	19.7523	NaN	NaN	NaN	NaN	NaN	NaN	NaN
Uncharacterized protein	MAB_3532	1665	19.6301	19.6741	NaN	19.6907	19.5586	19.7588	NaN	NaN	NaN	NaN	NaN	NaN	NaN
Uncharacterized protein	MAB_0488	1923	19.6793	19.7383	19.9246	NaN	19.5741	19.7762	NaN	NaN	NaN	NaN	NaN	NaN	NaN
Possible lysophospholipase	MAB_4551c	2483	20.2861	19.8957	19.6676	19.8404	NaN	19.7809	NaN	NaN	NaN	NaN	NaN	NaN	NaN
Diacylglycerol O-acyltransferase (EC 2.3.1.20)	MAB_4544c	2478	19.6694	19.895	19.8867	NaN	20.1196	19.7866	NaN	NaN	NaN	NaN	NaN	NaN	NaN
Chromosome partition protein Smc	smc MAB_3246c	1448	19.9697	19.6018	19.8381	20.1293	NaN	19.7886	NaN	NaN	NaN	NaN	NaN	NaN	NaN
Transcriptional regulator	MAB_0752c	2117	19.7125	19.8063	19.8932	19.7667	19.7391	19.7999	NaN	NaN	NaN	NaN	NaN	NaN	NaN
Aminopeptidase N (EC 3.4.11.2)	MAB_4554c	2485	19.7925	19.8794	19.575	19.8043	19.9061	19.8237	NaN	NaN	NaN	NaN	NaN	NaN	NaN
UDP-N-acetylmuramoylalanine--D-glutamate ligase (EC 6.3.2.9) (D-glutamic acid-adding enzyme) (UDP-N-acetylmuramoyl-L-alanyl-D-glutamate synthetase)	murD MAB_2004	2871	19.7853	19.6658	19.8454	19.784	19.5652	19.8321	NaN	NaN	NaN	NaN	NaN	NaN	NaN
Glutamate racemase (EC 5.1.1.3)	murI MAB_1482	2628	19.5072	NaN	19.1229	19.3877	19.7528	19.836	NaN	NaN	NaN	NaN	NaN	NaN	NaN
RNA polymerase sigma factor	MAB_3543c	1674	19.8812	20.266	19.5819	19.8359	20.0447	19.8384	NaN	NaN	NaN	NaN	NaN	NaN	NaN
Dioxygenase	MAB_0659	2083	19.9951	20.1307	19.9107	19.6633	19.7624	19.8546	NaN	NaN	NaN	NaN	NaN	NaN	NaN
Probable acyl-CoA ligase FadD	MAB_1489	2633	19.8835	19.9323	19.68	20.0281	20.0483	19.8561	NaN	NaN	NaN	NaN	NaN	NaN	NaN
Glycerophosphoryl diester phosphodiesterase	MAB_0123	1573	NaN	20.1951	19.8461	20.2392	19.6871	19.8568	NaN	NaN	NaN	NaN	NaN	NaN	NaN
NADH-quinone oxidoreductase subunit D (EC 7.1.1.-) (NADH dehydrogenase I subunit D) (NDH-1 subunit D)	nuoD MAB_2137	2916	19.8474	19.6167	19.6001	19.6017	19.8004	19.8588	NaN	NaN	NaN	NaN	NaN	NaN	NaN
DNA polymerase III subunit alpha (EC 2.7.7.7)	MAB_2696c	1195	19.5901	19.7982	19.6235	19.7428	19.6219	19.8607	NaN	NaN	NaN	NaN	NaN	NaN	NaN
Arginine deiminase (ADI) (EC 3.5.3.6) (Arginine dihydrolase) (AD)	arcA MAB_1121	2400	19.7725	19.9189	19.4481	19.6852	19.9596	19.8629	NaN	NaN	NaN	NaN	NaN	NaN	NaN
DNA ligase (EC 6.5.1.2) (Polydeoxyribonucleotide synthase [NAD(+)])	ligA MAB_3345c	1491	19.5217	19.4793	19.5528	19.758	19.4319	19.8641	NaN	NaN	NaN	NaN	NaN	NaN	NaN
Probable Cob(I)alamin adenosyltransferase (CobO)	MAB_3156c	1406	19.9481	20.1235	19.6174	19.7995	19.7246	19.8715	NaN	NaN	NaN	NaN	NaN	NaN	NaN
Methionyl-tRNA formyltransferase (EC 2.1.2.9)	fmt MAB_2811c	1259	20.7453	20.4728	20.0515	20.4665	20.2348	19.8764	NaN	NaN	NaN	NaN	NaN	NaN	NaN
Carboxyl transferase/pyruvate carboxylase	MAB_4676	2534	20.137	20.0966	20.5713	19.8984	19.978	19.883	NaN	NaN	NaN	NaN	NaN	NaN	NaN
DUF4334 domain-containing protein	MAB_4387	2339	19.8225	NaN	19.8866	20.0956	NaN	19.8963	NaN	NaN	NaN	NaN	NaN	NaN	NaN
Helicase XPB/Ssl2 N-terminal domain-containing protein	MAB_0862c	2235	19.7389	19.7296	NaN	19.7739	NaN	19.9058	NaN	NaN	NaN	NaN	NaN	NaN	NaN
L-carnitine dehydratase	MAB_4651c	2527	19.9342	19.7683	19.7197	NaN	19.7703	19.9082	NaN	NaN	NaN	NaN	NaN	NaN	NaN
phosphoserine phosphatase (EC 3.1.3.3) (O-phosphoserine phosphohydrolase)	MAB_3388c	1511	NaN	19.812	20.0058	20.1637	19.9211	19.9096	NaN	NaN	NaN	NaN	NaN	NaN	NaN
Clp protease subunit	MAB_3938	2031	20.1746	NaN	19.8362	19.852	19.8845	19.9097	NaN	NaN	NaN	NaN	NaN	NaN	NaN
UDP-N-acetylmuramate--L-alanine ligase (EC 6.3.2.8) (UDP-N-acetylmuramoyl-L-alanine synthetase)	murC MAB_2007	2873	19.8439	19.6994	19.9989	20.2389	20.3698	19.9126	NaN	NaN	NaN	NaN	NaN	NaN	NaN
Acetyltransferase	MAB_2959	1319	19.9225	NaN	20.4419	19.9781	NaN	19.9241	NaN	NaN	NaN	NaN	NaN	NaN	NaN
Heme-binding protein	MAB_3505c	1650	20.4208	20.3461	20.1634	20.3913	NaN	19.9241	NaN	NaN	NaN	NaN	NaN	NaN	NaN
Trans-aconitate 2-methyltransferase	MAB_4742c	2640	19.6521	19.5805	19.5065	19.8986	19.9798	19.9245	NaN	NaN	NaN	NaN	NaN	NaN	NaN
Probable aminotransferase, class III	MAB_3326c	1482	19.9906	19.7416	NaN	20.0489	19.8383	19.9304	NaN	NaN	NaN	NaN	NaN	NaN	NaN
Probable cation-transporting ATPase E	MAB_0962	2267	20.0307	20.1772	20.1229	20.163	19.8951	19.9366	NaN	NaN	NaN	NaN	NaN	NaN	NaN
Probable copper-transporting ATPase	MAB_0449	1918	20.092	20.067	20.2467	19.9376	20.0139	19.9399	NaN	NaN	NaN	NaN	NaN	NaN	NaN
Oligopeptide ABC transporter,ATP-binding protein	MAB_0429	1787	19.9523	19.752	19.8397	19.8762	20.057	19.9402	NaN	NaN	NaN	NaN	NaN	NaN	NaN
Secreted protein	MAB_1974	2856	20.1868	20.3976	20.3758	20.111	20.1182	19.9508	NaN	NaN	NaN	NaN	NaN	NaN	NaN
GntR-family regulatory protein	MAB_3387	1510	20.1788	19.9584	19.4968	19.7056	19.8236	19.954	NaN	NaN	NaN	NaN	NaN	NaN	NaN
Probable D-alanyl-D-alanine carboxypeptidase DacB	MAB_3234	1441	19.9287	19.8454	20.0405	19.9738	20.0226	19.9549	NaN	NaN	NaN	NaN	NaN	NaN	NaN
Nitroreductase domain-containing protein	MAB_2125c	2908	20.2958	20.0651	NaN	20.1234	19.8483	19.9739	NaN	NaN	NaN	NaN	NaN	NaN	NaN
Bacteriophage protein	MAB_0782	2121	20.3077	20.249	20.0651	20.1035	20.2124	19.9746	NaN	NaN	NaN	NaN	NaN	NaN	NaN
Ribosome maturation factor RimM	rimM MAB_3227c	1438	20.1517	20.0196	20.3875	20.0437	19.9557	19.9777	NaN	NaN	NaN	NaN	NaN	NaN	NaN
Anthranilate phosphoribosyltransferase (EC 2.4.2.18)	trpD MAB_1970	2854	19.8347	19.6609	19.6253	19.8444	19.9451	19.9781	NaN	NaN	NaN	NaN	NaN	NaN	NaN
CoA-binding domain-containing protein	MAB_4533	2470	19.9398	20.1729	19.7937	19.8493	19.6763	19.9819	NaN	NaN	NaN	NaN	NaN	NaN	NaN
Ribosome maturation factor RimP	MAB_4462c	2367	19.9366	19.8385	20.0654	NaN	19.8449	19.9902	NaN	NaN	NaN	NaN	NaN	NaN	NaN
Possible magnesium-chelatase	MAB_3157c	1407	19.958	20.108	20.1481	20.1805	20.1366	19.9904	NaN	NaN	NaN	NaN	NaN	NaN	NaN
Transcription-repair-coupling factor (TRCF) (EC 3.6.4.-)	mfd MAB_1157	2416	20.2876	20.3334	20.2707	20.0461	20.4729	19.9916	NaN	NaN	NaN	NaN	NaN	NaN	NaN
Arginine repressor	argR MAB_2341	1081	NaN	19.6626	19.6168	19.557	NaN	19.9919	NaN	NaN	NaN	NaN	NaN	NaN	NaN
Apolipoprotein N-acyltransferase (ALP N-acyltransferase) (EC 2.3.1.269)	lnt MAB_2206	1015	20.0105	20.5522	20.3278	20.2619	20.0143	20.002	NaN	NaN	NaN	NaN	NaN	NaN	NaN
Probable cytochrome P450	MAB_2048c	2883	NaN	20.275	20.2938	NaN	20.2308	20.023	NaN	NaN	NaN	NaN	NaN	NaN	NaN
ESX-3 secretion-associated protein EspG3	MAB_2227c	1027	19.7945	19.8315	20.0423	20.0076	19.7057	20.0236	NaN	NaN	NaN	NaN	NaN	NaN	NaN
threonine ammonia-lyase (EC 4.3.1.19)	MAB_1199	2439	20.283	20.1498	20.3442	19.7677	19.9665	20.0245	NaN	NaN	NaN	NaN	NaN	NaN	NaN
NADH-quinone oxidoreductase (EC 7.1.1.-)	MAB_2140	2919	19.9408	19.7499	19.9776	20.1338	19.9608	20.0324	NaN	NaN	NaN	NaN	NaN	NaN	NaN
Uncharacterized protein	MAB_1030	2295	20.1411	20.1085	19.5888	20.1396	20.0258	20.0338	NaN	NaN	NaN	NaN	NaN	NaN	NaN
SalK	MAB_2220c	1022	19.9197	19.7429	20.236	19.8929	19.9525	20.0342	NaN	NaN	NaN	NaN	NaN	NaN	NaN
DNA sulfur modification protein DndE	MAB_1097	2395	20.2365	20.0799	19.9854	20.2339	20.1782	20.037	NaN	NaN	NaN	NaN	NaN	NaN	NaN
Probable conserved membrane protein, MmpS	MAB_2302	1056	20.5143	20.451	20.4803	20.4001	20.2166	20.0406	NaN	NaN	NaN	NaN	NaN	NaN	NaN
Acetyltransferase	MAB_4948c	2778	20.6265	20.0289	19.8374	20.1448	20.24	20.0451	NaN	NaN	NaN	NaN	NaN	NaN	NaN
Demethylmenaquinone methyltransferase (EC 2.1.1.163)	menG MAB_3930c	2028	19.8339	19.8165	19.678	19.9727	19.9812	20.0481	NaN	NaN	NaN	NaN	NaN	NaN	NaN
Pyruvate dehydrogenase E1 component alpha subunit	MAB_4918c	2677	20.1121	19.9171	20.0793	19.9895	20.008	20.0509	NaN	NaN	NaN	NaN	NaN	NaN	NaN
Transcriptional regulator, TetR family	MAB_3312	1478	20.2742	20.3902	20.2227	20.4138	20.5724	20.0535	NaN	NaN	NaN	NaN	NaN	NaN	NaN
Fatty acyl-AMP ligase FadD28 and polyketide synthase	MAB_4701	2545	20.1212	20.101	20.2336	20.218	20.1456	20.0634	NaN	NaN	NaN	NaN	NaN	NaN	NaN
Transcriptional regulator, AraC family	MAB_1337c	2570	20.2448	NaN	20.1081	20.0485	19.7436	20.0636	NaN	NaN	NaN	NaN	NaN	NaN	NaN
Probable fatty-acid-CoA ligase FadD	MAB_4569c	2490	20.0386	20.0657	20.0204	20.1593	20.3774	20.0754	NaN	NaN	NaN	NaN	NaN	NaN	NaN
Lipoprotein LpqW	MAB_1315	2559	20.2526	20.2428	20.5443	20.3147	20.4811	20.0793	NaN	NaN	NaN	NaN	NaN	NaN	NaN
Aminomethyltransferase folate-binding domain-containing protein	MAB_0730c	2108	20.1957	20.0257	20.1518	20.1187	20.2313	20.0838	NaN	NaN	NaN	NaN	NaN	NaN	NaN
NAD(+) diphosphatase (EC 3.6.1.22)	MAB_3513c	1655	20.0798	19.9661	20.3489	20.2274	20.0781	20.0846	NaN	NaN	NaN	NaN	NaN	NaN	NaN
Glycosyl hydrolase	MAB_1643	2753	20.2763	20.108	20.0946	20.3052	20.2635	20.086	NaN	NaN	NaN	NaN	NaN	NaN	NaN
Uricase (EC 1.7.3.3) (Urate oxidase)	MAB_2929c	1314	19.8794	19.6978	NaN	20.0438	20.0406	20.0949	NaN	NaN	NaN	NaN	NaN	NaN	NaN
DUF5642 domain-containing protein	MAB_3162c	1410	20.1079	19.9242	20.0193	20.0454	20.0473	20.1092	NaN	NaN	NaN	NaN	NaN	NaN	NaN
Hypothetical MoxR-like ATPase	MAB_0653	2082	20.2789	20.4981	20.1877	20.3988	20.415	20.1094	NaN	NaN	NaN	NaN	NaN	NaN	NaN
Alanine racemase (EC 5.1.1.1)	MAB_3739c	1829	20.2439	20.1502	20.1906	19.8491	20.3116	20.1152	NaN	NaN	NaN	NaN	NaN	NaN	NaN
Transcriptional regulator	MAB_3410	1522	19.8742	20.2051	20.034	20.0595	19.9891	20.1167	NaN	NaN	NaN	NaN	NaN	NaN	NaN
FeS assembly protein SufB	MAB_2749c	1228	20.0207	19.9415	20.3238	20.2066	19.9323	20.1201	NaN	NaN	NaN	NaN	NaN	NaN	NaN
EcsC family protein	MAB_3492c	1641	20.0734	20.0693	20.2489	20.155	20.3816	20.1219	NaN	NaN	NaN	NaN	NaN	NaN	NaN
Prephenate dehydratase (PDT) (EC 4.2.1.51)	pheA MAB_0132	1578	20.1774	20.2225	20.4467	20.0455	20.191	20.1287	NaN	NaN	NaN	NaN	NaN	NaN	NaN
Lipid/polyisoprenoid-binding YceI-like domain-containing protein	MAB_3086	1376	NaN	20.3063	20.1143	20.2885	20.2967	20.1358	NaN	NaN	NaN	NaN	NaN	NaN	NaN
Deazaflavin-dependent oxidoreductase, nitroreductase family	MAB_4131	2157	20.2105	20.0889	20.1658	19.9901	20.3357	20.1421	NaN	NaN	NaN	NaN	NaN	NaN	NaN
NAD(P)-binding domain-containing protein	MAB_3360c	1497	20.3493	NaN	20.3441	20.3546	20.4764	20.1466	NaN	NaN	NaN	NaN	NaN	NaN	NaN
Uncharacterized protein	MAB_4868c	2662	20.1598	NaN	19.9429	19.8541	19.7367	20.1469	NaN	NaN	NaN	NaN	NaN	NaN	NaN
Probable non-ribosomal peptide synthetase PstA	MAB_4690c	2537	20.15	20.1841	20.0709	20.0769	20.0029	20.1507	NaN	NaN	NaN	NaN	NaN	NaN	NaN
Medium-chain acyl-CoA ligase	MAB_3592c	1687	19.8316	20.0528	19.7446	19.8219	19.9108	20.1587	NaN	NaN	NaN	NaN	NaN	NaN	NaN
MscS Mechanosensitive ion channel	MAB_3477c	1631	20.0798	NaN	20.1325	20.2769	20.1306	20.1604	NaN	NaN	NaN	NaN	NaN	NaN	NaN
Quercetin 2,3-dioxygenase	MAB_3941c	2033	20.2022	20.2612	20.3987	20.2571	20.0029	20.1612	NaN	NaN	NaN	NaN	NaN	NaN	NaN
AAA+ ATPase domain-containing protein	MAB_1619	2742	20.3749	20.203	20.1771	20.2008	20.2971	20.1612	NaN	NaN	NaN	NaN	NaN	NaN	NaN
Putative gluconeogenesis factor	MAB_2782c	1247	NaN	20.1067	19.9601	20.0712	20.144	20.1695	NaN	NaN	NaN	NaN	NaN	NaN	NaN
MCE family protein	MAB_1005c	2284	20.4466	20.4913	20.2583	20.3464	20.2057	20.1695	NaN	NaN	NaN	NaN	NaN	NaN	NaN
Dephospho-CoA kinase (EC 2.7.1.24) (Dephosphocoenzyme A kinase)	coaE MAB_2298	1054	20.1777	20.0596	NaN	20.183	20.0605	20.1894	NaN	NaN	NaN	NaN	NaN	NaN	NaN
Oxidoreductase	MAB_0583c	1964	20.5812	20.2059	20.737	20.3397	20.3143	20.1926	NaN	NaN	NaN	NaN	NaN	NaN	NaN
Protein RecA (Recombinase A)	recA MAB_3060c	1364	20.6364	20.2258	20.3525	20.4693	20.6787	20.1952	NaN	NaN	NaN	NaN	NaN	NaN	NaN
Pyridoxine/pyridoxamine 5'-phosphate oxidase (EC 1.4.3.5) (PNP/PMP oxidase) (PNPOx) (Pyridoxal 5'-phosphate synthase)	pdxH MAB_0933	2251	NaN	20.0808	20.2292	NaN	20.2014	20.1962	NaN	NaN	NaN	NaN	NaN	NaN	NaN
Type VII secretion system protein EccE domain-containing protein	MAB_3760	1843	19.8084	20.2116	20.116	20.0591	20.1915	20.1976	NaN	NaN	NaN	NaN	NaN	NaN	NaN
Glutathione peroxidase	MAB_0693	2092	20.3104	20.1584	NaN	NaN	20.2929	20.2092	NaN	NaN	NaN	NaN	NaN	NaN	NaN
Branched-chain amino acid ABC transporter (LivF)	MAB_2622c	1166	20.1401	20.5254	20.0949	20.4242	20.356	20.2126	NaN	NaN	NaN	NaN	NaN	NaN	NaN
Transcriptional regulator, MarR family	MAB_2293	1051	20.3468	20.1971	20.2435	20.3137	20.0784	20.2164	NaN	NaN	NaN	NaN	NaN	NaN	NaN
Probable amidase	MAB_4415	2348	NaN	19.9027	20.0887	20.136	20.5567	20.2193	NaN	NaN	NaN	NaN	NaN	NaN	NaN
Pyrrolo-quinoline quinone	MAB_3379	1504	20.5662	20.2536	20.3787	20.1559	20.5837	20.2248	NaN	NaN	NaN	NaN	NaN	NaN	NaN
Probable transcriptional regulatory protein KdpE	MAB_3250c	1450	20.4424	20.1594	20.0208	20.1734	20.334	20.2334	NaN	NaN	NaN	NaN	NaN	NaN	NaN
AAA domain-containing protein	MAB_2367	1096	20.2171	20.1495	20.0288	20.1531	20.0646	20.237	NaN	NaN	NaN	NaN	NaN	NaN	NaN
propanoyl-CoA C-acyltransferase (EC 2.3.1.176) (Propanoyl-CoA C-acyltransferase)	MAB_1864	2800	20.1185	19.997	20.0929	19.9895	20.4739	20.2428	NaN	NaN	NaN	NaN	NaN	NaN	NaN
Iron permease FTR1	MAB_1159	2418	19.9196	20.0062	19.7245	20.0961	19.908	20.2497	NaN	NaN	NaN	NaN	NaN	NaN	NaN
CalR9 protein	MAB_1235	2445	20.1786	20.2253	20.3769	20.2633	20.5496	20.2507	NaN	NaN	NaN	NaN	NaN	NaN	NaN
Probable aminotransferase	MAB_4417c	2349	20.2124	20.2042	20.2607	20.4418	20.6075	20.2545	NaN	NaN	NaN	NaN	NaN	NaN	NaN
Luciferase-like protein	MAB_3792	1865	20.3956	20.3403	20.1057	20.5676	20.3951	20.2587	NaN	NaN	NaN	NaN	NaN	NaN	NaN
Probable response regulator	MAB_2133	2914	20.1576	20.0819	20.2124	20.2795	20.4809	20.2692	NaN	NaN	NaN	NaN	NaN	NaN	NaN
Aldehyde dehydrogenase family protein	MAB_4322	2326	19.9212	20.2966	20.2484	20.1284	20.1525	20.2699	NaN	NaN	NaN	NaN	NaN	NaN	NaN
tRNA N6-adenosine threonylcarbamoyltransferase (EC 2.3.1.234) (N6-L-threonylcarbamoyladenine synthase) (t(6)A synthase) (t(6)A37 threonylcarbamoyladenosine biosynthesis protein TsaD) (tRNA threonylcarbamoyladenosine biosynthesis protein TsaD)	tsaD gcp MAB_3734c	1828	20.1336	20.1965	20.2318	20.3395	20.2197	20.2717	NaN	NaN	NaN	NaN	NaN	NaN	NaN
Possible glyoxalase/bleomycin resistance protein/ dioxygenase	MAB_4555c	2486	20.0671	20.4365	20.303	19.8976	20.1911	20.2771	NaN	NaN	NaN	NaN	NaN	NaN	NaN
High-affinity branched-chain amino acid ABC transporter (LivM)	MAB_2624c	1168	19.9869	20.1252	20.2815	19.9967	20.2738	20.2773	NaN	NaN	NaN	NaN	NaN	NaN	NaN
alcohol dehydrogenase (EC 1.1.1.1)	MAB_2084	2891	20.8046	20.5482	20.6619	20.646	20.3915	20.2792	NaN	NaN	NaN	NaN	NaN	NaN	NaN
Glucose-1-phosphate adenylyltransferase (EC 2.7.7.27) (ADP-glucose pyrophosphorylase) (ADPGlc PPase) (ADP-glucose synthase)	glgC MAB_1352	2576	20.1332	20.374	20.1908	20.2268	NaN	20.2799	NaN	NaN	NaN	NaN	NaN	NaN	NaN
CBS domain-containing protein	MAB_1524c	2697	20.4403	20.3593	20.3984	20.3254	20.457	20.2896	NaN	NaN	NaN	NaN	NaN	NaN	NaN
TPM domain-containing protein	MAB_1706c	2772	20.6906	20.6087	20.5899	20.6613	20.7635	20.2976	NaN	NaN	NaN	NaN	NaN	NaN	NaN
Octanoyltransferase (EC 2.3.1.181) (Lipoate-protein ligase B) (Lipoyl/octanoyl transferase) (Octanoyl-[acyl-carrier-protein]-protein N-octanoyltransferase)	lipB MAB_1943c	2834	20.4405	20.5872	20.367	20.3656	20.2268	20.3001	NaN	NaN	NaN	NaN	NaN	NaN	NaN
MCE family protein	MAB_1007c	2286	20.3575	20.5674	20.5119	20.2862	20.3079	20.3006	NaN	NaN	NaN	NaN	NaN	NaN	NaN
Probable conserved secreted protein	MAB_3916c	2025	20.3508	20.0126	20.3185	20.1127	20.016	20.3026	NaN	NaN	NaN	NaN	NaN	NaN	NaN
TobH protein	MAB_3602c	1694	20.0397	19.8128	19.9006	20.2176	20.162	20.3071	NaN	NaN	NaN	NaN	NaN	NaN	NaN
Probable hydratase/decarboxylase	MAB_0624	1987	20.412	20.1338	20.0228	20.1971	20.0551	20.3089	NaN	NaN	NaN	NaN	NaN	NaN	NaN
L,D-TPase catalytic domain-containing protein	MAB_3165c	1413	20.5181	20.6071	NaN	NaN	19.9659	20.3093	NaN	NaN	NaN	NaN	NaN	NaN	NaN
Enoyl-CoA hydratase/isomerase family	MAB_4431	2358	20.2374	20.1908	20.103	20.2868	20.1782	20.3124	NaN	NaN	NaN	NaN	NaN	NaN	NaN
DNA 3'-5' helicase (EC 5.6.2.4)	MAB_0860c	2234	20.4019	20.2047	NaN	NaN	20.5623	20.3166	NaN	NaN	NaN	NaN	NaN	NaN	NaN
Hydrolase	MAB_3995	2055	20.2346	20.1193	20.4722	20.2307	20.3905	20.3188	NaN	NaN	NaN	NaN	NaN	NaN	NaN
Probable peptidase	MAB_4130	2156	20.0055	20.1034	19.9062	20.2599	19.9737	20.3228	NaN	NaN	NaN	NaN	NaN	NaN	NaN
Isoleucine--tRNA ligase (EC 6.1.1.5) (Isoleucyl-tRNA synthetase) (IleRS)	ileS MAB_2705c	1200	20.2738	19.9662	20.2447	20.0605	19.9038	20.3229	NaN	NaN	NaN	NaN	NaN	NaN	NaN
Probable peptidase S15	MAB_0501c	1926	20.2187	20.3285	20.151	20.3364	20.2358	20.3239	NaN	NaN	NaN	NaN	NaN	NaN	NaN
Signal peptidase I (EC 3.4.21.89)	MAB_3223c	1434	20.2498	20.2801	20.2917	20.2851	20.2974	20.3241	NaN	NaN	NaN	NaN	NaN	NaN	NaN
Fido domain-containing protein	MAB_0430	1788	20.3702	20.4069	19.8456	19.8696	20.1895	20.3252	NaN	NaN	NaN	NaN	NaN	NaN	NaN
AMP-dependent synthetase and ligase	MAB_4668c	2529	20.0385	20.1845	20.1474	20.2405	20.0712	20.3285	NaN	NaN	NaN	NaN	NaN	NaN	NaN
Lipase/esterase	MAB_3447c	1622	19.9753	19.8876	NaN	19.9823	20.1316	20.331	NaN	NaN	NaN	NaN	NaN	NaN	NaN
Uncharacterized protein	MAB_1822	2791	20.2718	20.0299	20.3856	20.4808	20.0025	20.3317	NaN	NaN	NaN	NaN	NaN	NaN	NaN
Probable acyl-CoA dehydrogenase FadE	MAB_0595c	1969	20.2319	20.1202	19.9317	20.2088	20.0521	20.3379	NaN	NaN	NaN	NaN	NaN	NaN	NaN
AB hydrolase-1 domain-containing protein	MAB_4438	2360	20.2525	20.2479	20.3957	20.3376	20.1669	20.339	NaN	NaN	NaN	NaN	NaN	NaN	NaN
WYL domain-containing protein	MAB_2185	1002	20.124	19.9237	20.4229	20.2831	20.3313	20.342	NaN	NaN	NaN	NaN	NaN	NaN	NaN
Carboxymuconolactone decarboxylase-like domain-containing protein	MAB_3943	2035	20.4991	20.5201	19.3533	20.727	20.6214	20.344	NaN	NaN	NaN	NaN	NaN	NaN	NaN
MbtH-like protein	MAB_4692c	2539	NaN	20.2942	20.2976	NaN	20.3352	20.3441	NaN	NaN	NaN	NaN	NaN	NaN	NaN
Short-chain dehydrogenase/reductase	MAB_0833	2123	19.895	20.476	20.1299	19.9795	20.1029	20.3498	NaN	NaN	NaN	NaN	NaN	NaN	NaN
Copper resistance protein, CopC family	MAB_0109c	1565	20.4882	20.2525	20.1942	NaN	20.3063	20.3523	NaN	NaN	NaN	NaN	NaN	NaN	NaN
Oxidoreductase	MAB_0750	2115	20.3454	20.1873	20.2078	20.3458	20.5282	20.3525	NaN	NaN	NaN	NaN	NaN	NaN	NaN
SRPBCC family protein	MAB_4058c	2073	20.5065	20.6755	20.4631	20.5447	20.5167	20.3536	NaN	NaN	NaN	NaN	NaN	NaN	NaN
Oxidoreductase	MAB_4430c	2357	20.3132	20.4221	20.4741	20.4027	20.3211	20.3568	NaN	NaN	NaN	NaN	NaN	NaN	NaN
Guanylate kinase (EC 2.7.4.8) (GMP kinase)	MAB_2823c	1265	20.2627	20.499	20.459	20.5396	20.3001	20.3589	NaN	NaN	NaN	NaN	NaN	NaN	NaN
Lipoprotein LpqV	MAB_1181c	2429	20.0658	20.1677	20.2689	20.2316	20.3347	20.3645	NaN	NaN	NaN	NaN	NaN	NaN	NaN
Probable oxidoreductase	MAB_1528c	2698	20.5613	20.1926	20.5447	20.6427	20.4686	20.3651	NaN	NaN	NaN	NaN	NaN	NaN	NaN
Probable non-ribosomal peptide synthase	MAB_0510c	1930	NaN	20.298	20.3175	20.4012	20.3461	20.366	NaN	NaN	NaN	NaN	NaN	NaN	NaN
Probable conserved polyketide synthase associated protein PapA3	MAB_0938c	2254	20.3253	20.4535	20.2649	20.3346	20.4829	20.369	NaN	NaN	NaN	NaN	NaN	NaN	NaN
Transcriptional regulator, AsnC family	MAB_3327c	1483	20.3508	20.5342	20.3974	20.2765	20.2154	20.3695	NaN	NaN	NaN	NaN	NaN	NaN	NaN
Metal-dependent hydrolase	MAB_2069	2888	20.3772	20.3687	20.4495	20.6279	20.2763	20.3762	NaN	NaN	NaN	NaN	NaN	NaN	NaN
Pyruvate dehydrogenase [ubiquinone] (EC 1.2.5.1) (Pyruvate oxidase) (POX) (Pyruvate:ubiquinone-8 oxidoreductase)	poxB MAB_0134c	1580	20.2396	20.0232	20.1292	20.3925	20.4684	20.3773	NaN	NaN	NaN	NaN	NaN	NaN	NaN
Dihydrofolate reductase (EC 1.5.1.3)	MAB_3090c	1378	20.3553	20.1793	20.4339	20.5219	20.2568	20.3805	NaN	NaN	NaN	NaN	NaN	NaN	NaN
Possible hydrolase MutT/NUDIX	MAB_3291	1468	20.4631	20.4818	20.739	NaN	20.4537	20.3827	NaN	NaN	NaN	NaN	NaN	NaN	NaN
Probable acyl-CoA dehydrogenase	MAB_1070c	2313	20.5815	20.4968	20.4097	20.6143	20.517	20.3861	NaN	NaN	NaN	NaN	NaN	NaN	NaN
Kae1-associated kinase	MAB_2855c	1284	20.4994	20.5119	20.5276	20.6167	20.6586	20.3874	NaN	NaN	NaN	NaN	NaN	NaN	NaN
Probable acyl-CoA dehydrogenase FadE	MAB_3860c	1913	20.3484	20.2074	20.3451	20.53	20.2826	20.3923	NaN	NaN	NaN	NaN	NaN	NaN	NaN
Lipoprotein	MAB_3690	1812	20.2372	20.3043	20.5774	20.3532	20.3927	20.401	NaN	NaN	NaN	NaN	NaN	NaN	NaN
1-aminocyclopropane-1-carboxylate deaminase	MAB_1704c	2771	20.5522	20.5965	NaN	20.4785	20.7727	20.414	NaN	NaN	NaN	NaN	NaN	NaN	NaN
Kanamycin biosynthetic protein	MAB_0964	2268	NaN	20.4386	20.5185	20.6835	21.1374	20.4171	NaN	NaN	NaN	NaN	NaN	NaN	NaN
dITP/XTP pyrophosphatase (EC 3.6.1.66) (Non-canonical purine NTP pyrophosphatase) (Non-standard purine NTP pyrophosphatase) (Nucleoside-triphosphate diphosphatase) (Nucleoside-triphosphate pyrophosphatase) (NTPase)	MAB_1485	2631	20.7396	20.821	20.3998	20.3312	20.8338	20.4183	NaN	NaN	NaN	NaN	NaN	NaN	NaN
MaoC-like dehydratase	MAB_4780	2649	20.3083	20.3146	20.286	20.3909	20.2283	20.4187	NaN	NaN	NaN	NaN	NaN	NaN	NaN
Nucleotidyltransferase	MAB_2092	2894	20.0166	20.2353	20.291	20.3099	20.2601	20.4204	NaN	NaN	NaN	NaN	NaN	NaN	NaN
Long-chain-fatty-acid CoA ligase	MAB_4559	2488	20.3065	20.5344	20.4005	20.4368	20.5287	20.4305	NaN	NaN	NaN	NaN	NaN	NaN	NaN
ABC transporter, ATP-binding protein	MAB_3384c	1508	20.3642	20.1667	20.4878	20.617	20.8531	20.4361	NaN	NaN	NaN	NaN	NaN	NaN	NaN
Heat-inducible transcription repressor HrcA	hrcA MAB_1665	2762	20.3157	20.2527	20.4457	20.2446	20.3168	20.4371	NaN	NaN	NaN	NaN	NaN	NaN	NaN
Transcriptional regulator, ArsR family	MAB_0986	2279	20.7248	20.5089	20.5071	20.7317	20.2627	20.4381	NaN	NaN	NaN	NaN	NaN	NaN	NaN
Probable transcriptional regulator, TetR	MAB_2290	1050	20.8182	20.6608	20.8048	20.4431	20.51	20.4402	NaN	NaN	NaN	NaN	NaN	NaN	NaN
Probable enoyl-CoA hydratase/isomerase	MAB_2737c	1218	21.4096	21.399	21.2512	21.2096	21.3598	20.4405	NaN	NaN	NaN	NaN	NaN	NaN	NaN
YbaB/EbfC family DNA-binding protein	MAB_3666	1800	20.6294	20.6117	20.4199	20.5726	20.36	20.4407	NaN	NaN	NaN	NaN	NaN	NaN	NaN
Mycobacterial persistence regulator MrpA (Two component response transcriptional regulatory protein)	MAB_1076	2318	20.4238	20.2861	20.4122	20.377	20.689	20.4414	NaN	NaN	NaN	NaN	NaN	NaN	NaN
UDP-N-acetylglucosamine--N-acetylmuramyl-(pentapeptide) pyrophosphoryl-undecaprenol N-acetylglucosamine transferase (EC 2.4.1.227) (Undecaprenyl-PP-MurNAc-pentapeptide-UDPGlcNAc GlcNAc transferase)	murG MAB_2006	2872	20.2927	20.0526	20.1883	20.4643	20.285	20.4427	NaN	NaN	NaN	NaN	NaN	NaN	NaN
Phosphotransferase	MAB_4589c	2501	20.7093	20.7188	20.1578	20.6691	20.7001	20.4437	NaN	NaN	NaN	NaN	NaN	NaN	NaN
Ribosomal RNA small subunit methyltransferase E (EC 2.1.1.193)	MAB_1667	2764	20.4357	20.6443	NaN	20.435	20.3728	20.4441	NaN	NaN	NaN	NaN	NaN	NaN	NaN
CobQ/CobB/MinD/ParA nucleotide binding domain-containing protein	MAB_0630	1991	20.2423	20.3754	20.3187	20.4286	20.3866	20.4488	NaN	NaN	NaN	NaN	NaN	NaN	NaN
Possible hydrolase, alpha/beta fold	MAB_3934c	2030	20.4777	20.605	20.5455	20.3672	20.4975	20.4582	NaN	NaN	NaN	NaN	NaN	NaN	NaN
mannose-6-phosphate isomerase (EC 5.3.1.8)	MAB_3601c	1693	20.7062	20.4711	20.702	20.7378	20.6476	20.4624	NaN	NaN	NaN	NaN	NaN	NaN	NaN
Uncharacterized protein	MAB_4317	2324	20.337	20.4914	NaN	20.5909	20.3606	20.4631	NaN	NaN	NaN	NaN	NaN	NaN	NaN
Protein pafC	MAB_2186	1003	20.3412	20.5639	20.5932	20.6962	20.533	20.4655	NaN	NaN	NaN	NaN	NaN	NaN	NaN
Probable NADPH-dependent FMN reductase	MAB_3417c	1524	20.4611	20.3255	20.1528	20.7252	20.6356	20.4733	NaN	NaN	NaN	NaN	NaN	NaN	NaN
Uncharacterized protein	MAB_4318	2325	20.5074	20.6212	20.4262	20.6525	20.6078	20.4792	NaN	NaN	NaN	NaN	NaN	NaN	NaN
Alpha-amylase family protein	MAB_1565c	2711	20.2926	20.1254	19.8792	20.3379	20.4019	20.4843	NaN	NaN	NaN	NaN	NaN	NaN	NaN
HTH merR-type domain-containing protein	MAB_2404	1113	20.5755	20.6155	20.4396	NaN	20.4985	20.4913	NaN	NaN	NaN	NaN	NaN	NaN	NaN
Kinase ArgK	MAB_2710c	1201	20.1847	20.3661	20.2185	20.3505	20.2799	20.4932	NaN	NaN	NaN	NaN	NaN	NaN	NaN
Possible flavoprotein	MAB_3884	2007	20.2514	20.3385	20.4384	20.4299	20.3449	20.4982	NaN	NaN	NaN	NaN	NaN	NaN	NaN
DNA repair protein RecN (Recombination protein N)	MAB_2361	1091	20.5676	20.4301	20.3151	20.6652	20.7286	20.5012	NaN	NaN	NaN	NaN	NaN	NaN	NaN
Diaminobutyrate--2-oxoglutarate transaminase (EC 2.6.1.76) (DABA aminotransferase)	MAB_2266c	1046	19.8514	NaN	20.0912	19.8018	NaN	20.5014	NaN	NaN	NaN	NaN	NaN	NaN	NaN
asparagine synthase (glutamine-hydrolyzing) (EC 6.3.5.4)	MAB_1960c	2847	20.5142	20.3256	20.5148	20.3495	20.3626	20.5071	NaN	NaN	NaN	NaN	NaN	NaN	NaN
Branched-chain amino acid ABC transporter (LivG)	MAB_2623c	1167	20.5864	20.601	NaN	20.565	20.5893	20.5078	NaN	NaN	NaN	NaN	NaN	NaN	NaN
Secreted hydrolase	MAB_3355	1496	20.3608	20.4232	20.464	20.5183	20.634	20.5117	NaN	NaN	NaN	NaN	NaN	NaN	NaN
Glutamine-fructose-6-phosphate transaminase	MAB_0363c	1762	20.3401	20.6219	20.6591	20.6547	20.4944	20.5227	NaN	NaN	NaN	NaN	NaN	NaN	NaN
Probable acetyl/propionyl carboxylase alpha subunit AccA2	MAB_2066c	2886	20.4401	20.4071	20.8673	NaN	20.9514	20.5254	NaN	NaN	NaN	NaN	NaN	NaN	NaN
CinA-like protein	MAB_2443	1133	20.3803	20.3845	20.2375	20.0305	20.5563	20.5279	NaN	NaN	NaN	NaN	NaN	NaN	NaN
L-cysteine:1D-myo-inositol 2-amino-2-deoxy-alpha-D-glucopyranoside ligase (L-Cys:GlcN-Ins ligase) (EC 6.3.1.13) (Mycothiol ligase) (MSH ligase)	mshC MAB_2116	2900	20.4343	20.2682	20.2368	20.4192	20.3613	20.5298	NaN	NaN	NaN	NaN	NaN	NaN	NaN
Possible methyltransferase	MAB_4696c	2543	20.5575	20.4787	20.4738	20.2412	20.4384	20.5312	NaN	NaN	NaN	NaN	NaN	NaN	NaN
Peptide chain release factor 1 (RF-1)	prfA MAB_1442	2608	20.783	20.6446	20.9786	20.6775	20.9838	20.5322	NaN	NaN	NaN	NaN	NaN	NaN	NaN
Probable acyl-CoA dehydrogenase	MAB_1188c	2433	20.4181	NaN	20.4799	20.7719	20.6978	20.5332	NaN	NaN	NaN	NaN	NaN	NaN	NaN
MCE family protein	MAB_1010c	2289	21.003	20.5852	20.8103	20.5833	20.5178	20.5397	NaN	NaN	NaN	NaN	NaN	NaN	NaN
Probable formate dehydrogenase, A chain	MAB_1593c	2725	20.6137	20.365	20.6261	20.5499	20.4574	20.5408	NaN	NaN	NaN	NaN	NaN	NaN	NaN
Ribosomal RNA small subunit methyltransferase A (EC 2.1.1.182) (16S rRNA (adenine(1518)-N(6)/adenine(1519)-N(6))-dimethyltransferase) (16S rRNA dimethyladenosine transferase) (16S rRNA dimethylase) (S-adenosylmethionine-6-N', N'-adenosyl(rRNA) dimethyltransferase)	rsmA ksgA MAB_1131	2405	20.4438	20.4054	20.4283	20.4086	20.3214	20.5435	NaN	NaN	NaN	NaN	NaN	NaN	NaN
Uracil phosphoribosyltransferase (EC 2.4.2.9) (UMP pyrophosphorylase) (UPRTase)	upp MAB_3662c	1796	20.309	20.3716	20.2579	20.5719	20.6599	20.5439	NaN	NaN	NaN	NaN	NaN	NaN	NaN
D-alanine--D-alanine ligase (EC 6.3.2.4) (D-Ala-D-Ala ligase) (D-alanylalanine synthetase)	ddl MAB_3286c	1464	20.6122	20.4965	20.5428	20.464	20.652	20.5502	NaN	NaN	NaN	NaN	NaN	NaN	NaN
Uncharacterized protein	MAB_0243	1723	20.4328	20.246	20.47	20.5964	20.2088	20.5526	NaN	NaN	NaN	NaN	NaN	NaN	NaN
L-ectoine synthase (EC 4.2.1.108) (N-acetyldiaminobutyrate dehydratase)	ectC MAB_2265c	1045	20.565	20.6546	20.7439	20.7636	20.6243	20.5545	NaN	NaN	NaN	NaN	NaN	NaN	NaN
TIGR03084 family protein	MAB_4930	2684	20.7796	20.8623	20.9019	20.6653	20.9565	20.5555	NaN	NaN	NaN	NaN	NaN	NaN	NaN
Outer membrane receptor protein	MAB_2987	1333	20.5223	20.6775	20.4504	20.3287	20.4635	20.5593	NaN	NaN	NaN	NaN	NaN	NaN	NaN
exopolyphosphatase (EC 3.6.1.11)	MAB_4013c	2066	20.7402	20.8799	20.8025	20.6755	20.7597	20.5636	NaN	NaN	NaN	NaN	NaN	NaN	NaN
Possible hydrolase (Beta-lactamase-like)	MAB_0414	1780	21.3372	21.337	21.0584	20.997	20.8867	20.5684	NaN	NaN	NaN	NaN	NaN	NaN	NaN
AB hydrolase-1 domain-containing protein	MAB_1918	2824	20.4026	20.5009	20.5243	20.4166	20.4592	20.5697	NaN	NaN	NaN	NaN	NaN	NaN	NaN
Probable acyl-CoA dehydrogenase FadE	MAB_0580	1963	20.4674	20.5918	20.6024	20.7319	20.5053	20.5703	NaN	NaN	NaN	NaN	NaN	NaN	NaN
27 kDa lipoprotein antigen	MAB_2743	1222	20.5868	20.6174	20.906	20.9229	20.8561	20.5728	NaN	NaN	NaN	NaN	NaN	NaN	NaN
Tartrate dehydrogenase	MAB_4419	2351	20.1352	20.4426	20.5831	20.6462	20.5872	20.5736	NaN	NaN	NaN	NaN	NaN	NaN	NaN
Thioredoxin-like fold domain-containing protein	MAB_4736	2636	20.4374	20.6828	20.4394	20.929	20.9857	20.5763	NaN	NaN	NaN	NaN	NaN	NaN	NaN
LamB/YcsF family protein	MAB_0574c	1958	20.7547	20.4835	20.3581	20.3379	20.5424	20.5768	NaN	NaN	NaN	NaN	NaN	NaN	NaN
Short-chain dehydrogenase/reductase	MAB_4335	2329	20.2581	20.2466	20.2871	20.4508	20.41	20.5779	NaN	NaN	NaN	NaN	NaN	NaN	NaN
Nitroreductase family protein	MAB_0342c	1752	20.5294	20.5357	20.4563	20.632	20.4661	20.5783	NaN	NaN	NaN	NaN	NaN	NaN	NaN
Probable short-chain dehydrogenase/reductase	MAB_1305	2555	20.6381	20.6236	20.6307	20.7305	20.7306	20.579	NaN	NaN	NaN	NaN	NaN	NaN	NaN
Alpha/beta hydrolase	MAB_3161c	1409	20.7947	NaN	20.9395	20.5271	20.5629	20.5801	NaN	NaN	NaN	NaN	NaN	NaN	NaN
Probable arabinosyltransferase B	MAB_0185c	1603	20.7077	21.0876	20.8005	20.4497	20.7819	20.5879	NaN	NaN	NaN	NaN	NaN	NaN	NaN
Probable cutinase Cut4	MAB_3809c	1878	20.5447	20.6987	20.6762	20.8733	20.5893	20.5891	NaN	NaN	NaN	NaN	NaN	NaN	NaN
Alpha/beta hydrolase	MAB_3744	1832	20.7259	20.3685	19.9845	20.5977	20.7376	20.5993	NaN	NaN	NaN	NaN	NaN	NaN	NaN
Bifunctional enzyme MbtA: salicyl-AMP ligase + salicyl-S-ArCP synthetase	MAB_2247c	1033	20.5317	20.3377	20.4261	20.3589	20.4478	20.5996	NaN	NaN	NaN	NaN	NaN	NaN	NaN
Probable GTP pyrophosphokinase	MAB_2876c	1296	20.0989	20.072	20.1897	20.3238	20.2606	20.6014	NaN	NaN	NaN	NaN	NaN	NaN	NaN
Uncharacterized tRNA/rRNA methyltransferase MAB_0572 (EC 2.1.1.-)	MAB_0572	1956	20.5713	20.4463	20.0062	20.1559	20.4655	20.6065	NaN	NaN	NaN	NaN	NaN	NaN	NaN
Probable monooxygenase EthA	MAB_0103	1560	20.5534	20.6804	20.6364	20.6357	20.6397	20.6094	NaN	NaN	NaN	NaN	NaN	NaN	NaN
Probable oxidase (Copper-binding protein)	MAB_0463c	1919	20.5491	20.5805	20.6701	20.6697	20.621	20.612	NaN	NaN	NaN	NaN	NaN	NaN	NaN
Uncharacterized protein	MAB_1958c	2845	20.3631	NaN	20.4952	20.4567	20.5511	20.6129	NaN	NaN	NaN	NaN	NaN	NaN	NaN
UDP-N-acetylmuramoyl-L-alanyl-D-glutamate--2,6-diaminopimelate ligase (EC 6.3.2.13) (Meso-A2pm-adding enzyme) (Meso-diaminopimelate-adding enzyme) (UDP-MurNAc-L-Ala-D-Glu:meso-diaminopimelate ligase) (UDP-MurNAc-tripeptide synthetase) (UDP-N-acetylmuramyl-tripeptide synthetase)	murE MAB_2001	2869	20.4671	20.4281	NaN	20.4859	20.4492	20.6171	NaN	NaN	NaN	NaN	NaN	NaN	NaN
Transcriptional regulator, MarR family	MAB_2472c	1139	20.834	20.6572	20.8734	20.5898	20.751	20.619	NaN	NaN	NaN	NaN	NaN	NaN	NaN
Probable fatty-acid-CoA ligase FadD	MAB_1332	2566	20.6301	20.4586	20.4959	20.6516	20.6905	20.6205	NaN	NaN	NaN	NaN	NaN	NaN	NaN
Membrane protein insertase YidC (Foldase YidC) (Membrane integrase YidC) (Membrane protein YidC)	oxaA MAB_4953c	2782	20.3611	20.657	20.7657	20.6082	20.5593	20.6215	NaN	NaN	NaN	NaN	NaN	NaN	NaN
Succinyl-diaminopimelate desuccinylase (EC 3.5.1.18)	MAB_1336	2569	NaN	20.2937	20.4316	20.4275	20.5849	20.6253	NaN	NaN	NaN	NaN	NaN	NaN	NaN
RecG wedge domain-containing protein	MAB_2997c	1339	NaN	20.8571	20.8257	20.9174	20.63	20.6301	NaN	NaN	NaN	NaN	NaN	NaN	NaN
Hypothetical luciferase-like monooxygenase	MAB_0858	2127	NaN	20.3715	20.3917	19.8966	20.1573	20.6333	NaN	NaN	NaN	NaN	NaN	NaN	NaN
histidine kinase (EC 2.7.13.3)	MAB_0955c	2262	20.6101	20.653	20.4361	20.4748	20.6417	20.6359	NaN	NaN	NaN	NaN	NaN	NaN	NaN
Sensory transduction protein RegX3	MAB_4047c	2070	20.8727	20.6454	21.0234	20.6143	20.7804	20.6371	NaN	NaN	NaN	NaN	NaN	NaN	NaN
Fatty acid desaturase	MAB_3548c	1676	20.3935	20.3576	20.4217	20.3578	20.3302	20.6374	NaN	NaN	NaN	NaN	NaN	NaN	NaN
Probable histidine kinase response regulator	MAB_3890c	2009	20.7668	20.688	20.2888	NaN	20.6839	20.6383	NaN	NaN	NaN	NaN	NaN	NaN	NaN
Aromatic amino acid aminotransferase (ArAT) (EC 2.6.1.57)	pat MAB_0220c	1721	20.6756	20.689	20.851	20.6479	20.6176	20.6438	NaN	NaN	NaN	NaN	NaN	NaN	NaN
Integral membrane protein	MAB_3429	1527	20.7709	20.6233	20.4107	20.4585	20.6223	20.6439	NaN	NaN	NaN	NaN	NaN	NaN	NaN
Probable zinc metalloprotease	MAB_3981c	2049	20.5963	20.7173	20.705	20.6202	20.6636	20.6503	NaN	NaN	NaN	NaN	NaN	NaN	NaN
NAD(P) transhydrogenase subunit beta (EC 7.1.1.1) (Nicotinamide nucleotide transhydrogenase subunit beta)	MAB_4577c	2494	20.0055	NaN	21.063	NaN	20.9788	20.6513	NaN	NaN	NaN	NaN	NaN	NaN	NaN
6,7-dimethyl-8-ribityllumazine synthase (DMRL synthase) (LS) (Lumazine synthase) (EC 2.5.1.78)	ribH MAB_2795c	1252	20.467	20.6217	20.3745	20.1393	20.3671	20.6522	NaN	NaN	NaN	NaN	NaN	NaN	NaN
GST C-terminal domain-containing protein	MAB_4580c	2496	20.5359	20.2782	20.4012	20.4086	20.4996	20.657	NaN	NaN	NaN	NaN	NaN	NaN	NaN
Glycosyltransferase/rhamnosyltransferase	MAB_4695c	2542	20.5685	20.8426	20.6083	20.8916	20.9573	20.6584	NaN	NaN	NaN	NaN	NaN	NaN	NaN
Uncharacterized protein	MAB_0561	1948	20.5305	20.4914	20.6192	20.8136	20.7553	20.6618	NaN	NaN	NaN	NaN	NaN	NaN	NaN
Probable phosphoglycerate mutase	MAB_1623	2744	20.1113	20.4085	20.311	20.4707	20.3379	20.6718	NaN	NaN	NaN	NaN	NaN	NaN	NaN
Secreted protein	MAB_0957	2264	20.5578	20.7039	20.8623	20.6609	NaN	20.6764	NaN	NaN	NaN	NaN	NaN	NaN	NaN
Adenosine deaminase (EC 3.5.4.4) (Adenosine aminohydrolase)	add MAB_3670c	1803	20.8176	20.8968	20.7428	20.6799	21.1059	20.6791	NaN	NaN	NaN	NaN	NaN	NaN	NaN
DUF445 domain-containing protein	MAB_4926	2681	20.8746	20.5958	20.7553	20.7113	20.6193	20.681	NaN	NaN	NaN	NaN	NaN	NaN	NaN
Glyoxalase/bleomycin resistance protein	MAB_0642	1995	20.4732	20.7096	20.7045	20.6519	20.6085	20.6825	NaN	NaN	NaN	NaN	NaN	NaN	NaN
Trk system potassium uptake protein TrkA	MAB_2995	1338	20.9059	20.8979	20.4537	20.8662	20.7779	20.6838	NaN	NaN	NaN	NaN	NaN	NaN	NaN
Acyl-CoA dehydrogenase	MAB_0255	1728	20.7543	20.6262	20.7558	20.5562	20.7378	20.6923	NaN	NaN	NaN	NaN	NaN	NaN	NaN
Probable conserved lipoprotein LppZ	MAB_3333	1485	20.7731	20.5185	20.5421	20.4974	20.5729	20.6968	NaN	NaN	NaN	NaN	NaN	NaN	NaN
VOC domain-containing protein	MAB_1912c	2819	20.9212	21.3595	20.8642	20.9706	20.6799	20.7001	NaN	NaN	NaN	NaN	NaN	NaN	NaN
3-dehydroquinate synthase (DHQS) (EC 4.2.3.4)	aroB MAB_2841c	1276	20.8081	20.7784	20.4292	20.5075	20.6772	20.7051	NaN	NaN	NaN	NaN	NaN	NaN	NaN
LexA repressor (EC 3.4.21.88)	lexA MAB_3038	1357	20.5654	20.4975	20.1845	20.4398	20.5315	20.7056	NaN	NaN	NaN	NaN	NaN	NaN	NaN
Ribosomal silencing factor RsfS	rsfS MAB_1622	2743	21.0188	21.0301	20.8922	20.795	21.0381	20.7058	NaN	NaN	NaN	NaN	NaN	NaN	NaN
Activator of Hsp90 ATPase homologue 1/2-like C-terminal domain-containing protein	MAB_4140	2160	20.6703	20.8623	20.5922	20.7481	NaN	20.7148	NaN	NaN	NaN	NaN	NaN	NaN	NaN
tetrahydrofolate synthase (EC 6.3.2.17) (Tetrahydrofolylpolyglutamate synthase)	MAB_1604	2731	20.4296	20.6102	20.6163	20.6664	20.5433	20.7172	NaN	NaN	NaN	NaN	NaN	NaN	NaN
Chromosomal replication initiator protein DnaA	dnaA MAB_0001	1431	20.644	20.6967	20.7306	20.9	20.855	20.7244	NaN	NaN	NaN	NaN	NaN	NaN	NaN
Succinate-semialdehyde dehydrogenase	MAB_4418	2350	20.6817	20.5798	20.1607	20.6538	20.7253	20.7249	NaN	NaN	NaN	NaN	NaN	NaN	NaN
Histidinol-phosphate aminotransferase (EC 2.6.1.9) (Imidazole acetol-phosphate transaminase)	hisC MAB_2669c	1184	20.5047	20.7286	20.6169	20.6882	20.6145	20.7258	NaN	NaN	NaN	NaN	NaN	NaN	NaN
Probable lipoprotein LppI	MAB_3181	1417	21.0643	21.3127	21.6173	21.1772	21.212	20.7279	NaN	NaN	NaN	NaN	NaN	NaN	NaN
Uncharacterized protein	MAB_4828c	2656	20.7871	20.7463	NaN	20.9355	21.0313	20.7298	NaN	NaN	NaN	NaN	NaN	NaN	NaN
3-hydroxyisobutyrate dehydrogenase (HIBADH) (EC 1.1.1.31)	MAB_1186c	2431	20.7747	20.8793	20.7648	20.5563	20.6547	20.7337	NaN	NaN	NaN	NaN	NaN	NaN	NaN
Probable polyprenyl synthetase	MAB_1992c	2864	21.0412	20.5895	20.514	20.6587	20.5965	20.7377	NaN	NaN	NaN	NaN	NaN	NaN	NaN
Short-chain dehydrogenase/reductase	MAB_0643;MAB_0646c	1996	20.6994	20.8557	20.7506	20.991	20.7731	20.74	NaN	NaN	NaN	NaN	NaN	NaN	NaN
Hydrolase/esterase/lipase	MAB_0484	1921	20.8025	20.9192	20.9085	20.807	20.8527	20.7405	NaN	NaN	NaN	NaN	NaN	NaN	NaN
Hypothetical isochorismatase hydrolase	MAB_1852c	2799	20.7965	20.8347	20.8867	20.7462	20.6561	20.7519	NaN	NaN	NaN	NaN	NaN	NaN	NaN
VOC domain-containing protein	MAB_3948	2040	20.7425	20.6392	20.7181	20.8532	20.8128	20.7521	NaN	NaN	NaN	NaN	NaN	NaN	NaN
Trehalose phosphatase	MAB_0578c	1961	20.7767	20.7322	20.8977	20.6823	20.7243	20.7543	NaN	NaN	NaN	NaN	NaN	NaN	NaN
Cytokinin riboside 5'-monophosphate phosphoribohydrolase (EC 3.2.2.n1)	MAB_1340	2571	20.6714	20.7588	20.6681	20.318	20.9145	20.7548	NaN	NaN	NaN	NaN	NaN	NaN	NaN
Argininosuccinate lyase (ASAL) (EC 4.3.2.1) (Arginosuccinase)	argH MAB_2343	1083	20.8615	20.8132	20.6847	20.9787	20.8618	20.7555	NaN	NaN	NaN	NaN	NaN	NaN	NaN
Dihydroorotate dehydrogenase (quinone) (EC 1.3.5.2) (DHOdehase) (DHOD) (DHODase) (Dihydroorotate oxidase)	pyrD MAB_2104c	2897	20.5172	20.5865	20.2581	20.65	20.5232	20.7587	NaN	NaN	NaN	NaN	NaN	NaN	NaN
Methionine--tRNA ligase (EC 6.1.1.10) (Methionyl-tRNA synthetase) (MetRS)	metG MAB_1128c	2403	21.0062	20.7892	20.8919	20.7687	20.8369	20.762	NaN	NaN	NaN	NaN	NaN	NaN	NaN
Acyl-CoA dehydrogenase	MAB_0328	1750	21.1153	21.0735	21.5181	21.256	21.2539	20.7628	NaN	NaN	NaN	NaN	NaN	NaN	NaN
Ribosome maturation factor RimP	rimP MAB_3136c	1400	20.8299	20.6803	20.5076	20.8734	20.6005	20.7643	NaN	NaN	NaN	NaN	NaN	NaN	NaN
Flavin-dependent thymidylate synthase (FDTS) (EC 2.1.1.148) (FAD-dependent thymidylate synthase) (Thymidylate synthase ThyX) (TS) (TSase)	thyX MAB_3085c	1375	NaN	20.7868	20.7846	20.8994	20.7534	20.769	NaN	NaN	NaN	NaN	NaN	NaN	NaN
Probable oxidoreductase	MAB_0763c	2119	20.6332	20.5327	20.7268	20.4869	20.5478	20.7717	NaN	NaN	NaN	NaN	NaN	NaN	NaN
Peptidase/amidohydrolase	MAB_3658c	1793	20.7583	20.8966	20.3695	20.8986	20.9009	20.7739	NaN	NaN	NaN	NaN	NaN	NaN	NaN
Lipoprotein	MAB_0307c	1742	20.7512	20.4758	20.5101	20.834	20.9032	20.7758	NaN	NaN	NaN	NaN	NaN	NaN	NaN
Putative S-adenosyl-L-methionine-dependent methyltransferase MAB_4584c (EC 2.1.1.-)	MAB_4584c	2497	20.5646	20.6917	20.5709	20.6376	20.4962	20.7777	NaN	NaN	NaN	NaN	NaN	NaN	NaN
Ornithine carbamoyltransferase (EC 2.1.3.3)	MAB_2340	1080	20.3986	20.4638	20.3925	20.465	20.424	20.7798	NaN	NaN	NaN	NaN	NaN	NaN	NaN
Type VII secretion protein EccB	MAB_3759c	1842	20.6424	20.8592	20.8445	20.5936	20.5877	20.7813	NaN	NaN	NaN	NaN	NaN	NaN	NaN
3-phosphoshikimate 1-carboxyvinyltransferase (EC 2.5.1.19) (5-enolpyruvylshikimate-3-phosphate synthase) (EPSP synthase) (EPSPS)	aroA MAB_3546	1675	20.8505	20.8306	20.8451	20.9343	20.6971	20.786	NaN	NaN	NaN	NaN	NaN	NaN	NaN
Possible transmembrane cation transporter	MAB_3514c	1656	20.6539	20.8641	20.6522	20.6686	20.9209	20.7897	NaN	NaN	NaN	NaN	NaN	NaN	NaN
Possible L-lactate dehydrogenase (Cytochrome) LldD1	MAB_3834c	1896	20.7689	20.6576	20.6984	20.7112	20.687	20.7902	NaN	NaN	NaN	NaN	NaN	NaN	NaN
Zinc finger CGNR domain-containing protein	MAB_3761c	1844	20.5948	20.6804	20.3382	20.5067	20.6176	20.7939	NaN	NaN	NaN	NaN	NaN	NaN	NaN
Long chain fatty acid-coA ligase	MAB_0661	2084	20.8776	20.8378	20.6795	20.5883	20.7491	20.7941	NaN	NaN	NaN	NaN	NaN	NaN	NaN
Porphobilinogen deaminase (PBG) (EC 2.5.1.61) (Hydroxymethylbilane synthase) (HMBS) (Pre-uroporphyrinogen synthase)	hemC MAB_3992c	2053	21.1721	20.6644	20.9778	20.8691	20.8586	20.7945	NaN	NaN	NaN	NaN	NaN	NaN	NaN
Uroporphyrinogen decarboxylase (UPD) (URO-D) (EC 4.1.1.37)	hemE MAB_2986c	1332	20.8105	20.929	20.8271	20.7303	20.7325	20.7953	NaN	NaN	NaN	NaN	NaN	NaN	NaN
Short-chain dehydrogenase/reductase	MAB_0598	1971	20.4106	20.3746	20.9773	20.6647	20.4089	20.7957	NaN	NaN	NaN	NaN	NaN	NaN	NaN
Oxidoreductase	MAB_1486c	2632	20.7289	20.8197	21.1785	21.1848	20.9762	20.7976	NaN	NaN	NaN	NaN	NaN	NaN	NaN
DUF3329 domain-containing protein	MAB_1004c	2283	20.514	20.5633	20.9775	20.5621	20.5787	20.8042	NaN	NaN	NaN	NaN	NaN	NaN	NaN
Ankyrin-like protein	MAB_0152	1585	20.7982	20.9021	20.9516	20.6899	20.8281	20.805	NaN	NaN	NaN	NaN	NaN	NaN	NaN
Cobyrinic acid a,c-diamide synthase	MAB_3533c	1666	20.7258	20.9293	20.9882	20.8171	20.881	20.8102	NaN	NaN	NaN	NaN	NaN	NaN	NaN
Methionine aminopeptidase (MAP) (MetAP) (EC 3.4.11.18) (Peptidase M)	map MAB_3782c	1860	20.84	20.8368	20.875	20.618	20.9003	20.8105	NaN	NaN	NaN	NaN	NaN	NaN	NaN
DoxX family protein	MAB_1872c	2803	20.8564	20.6574	20.6	20.766	20.7339	20.8116	NaN	NaN	NaN	NaN	NaN	NaN	NaN
3-isopropylmalate dehydratase large subunit (EC 4.2.1.33) (Alpha-IPM isomerase) (IPMI) (Isopropylmalate isomerase)	leuC MAB_3294c	1471	20.7972	20.7608	21.0815	20.9431	21.0294	20.8203	NaN	NaN	NaN	NaN	NaN	NaN	NaN
MarR-family transcriptional regulator	MAB_0208	1614	20.7355	20.6271	20.7873	20.8749	20.9245	20.821	NaN	NaN	NaN	NaN	NaN	NaN	NaN
Probable acyl-CoA dehydrogenase FadE	MAB_4336	2330	20.5932	20.5522	20.7301	20.929	20.8097	20.8239	NaN	NaN	NaN	NaN	NaN	NaN	NaN
Thioesterase-like superfamily protein	MAB_2154c	988	20.8087	20.8522	20.7724	20.7575	20.7097	20.8296	NaN	NaN	NaN	NaN	NaN	NaN	NaN
Regulatory protein	MAB_0389c	1771	20.5936	20.7494	20.4291	20.3923	20.3683	20.8303	NaN	NaN	NaN	NaN	NaN	NaN	NaN
HTH-type transcriptional regulator MarR	MAB_0879	2242	20.8886	20.5324	20.4396	20.7931	20.7977	20.8388	NaN	NaN	NaN	NaN	NaN	NaN	NaN
Probable transcriptional regulatory protein	MAB_0744	2113	20.7892	20.9222	20.8764	20.9174	20.8363	20.8388	NaN	NaN	NaN	NaN	NaN	NaN	NaN
Deazaflavin-dependent nitroreductase family protein	MAB_3939	2032	20.9712	20.5259	20.6441	20.7771	20.9162	20.8397	NaN	NaN	NaN	NaN	NaN	NaN	NaN
Glutathione synthase/ribosomal protein S6 modification enzyme	MAB_2755c	1231	20.7432	20.831	20.7131	20.7514	20.8086	20.8404	NaN	NaN	NaN	NaN	NaN	NaN	NaN
ABC1 atypical kinase-like domain-containing protein	MAB_3879	2004	20.8826	20.9054	20.9666	20.7057	20.7865	20.8406	NaN	NaN	NaN	NaN	NaN	NaN	NaN
Phosphoenolpyruvate carboxykinase [GTP] (PEP carboxykinase) (PEPCK) (EC 4.1.1.32) (GTP-dependent phosphoenolpyruvate carboxykinase) (GTP-PEPCK)	pckG MAB_2561c	1154	20.8165	20.7197	20.5992	20.8482	20.8217	20.842	NaN	NaN	NaN	NaN	NaN	NaN	NaN
Hydrolase, alpha/beta fold	MAB_4300	2320	20.5876	20.7959	20.789	20.8168	20.6914	20.8437	NaN	NaN	NaN	NaN	NaN	NaN	NaN
Tyrosine--tRNA ligase (EC 6.1.1.1) (Tyrosyl-tRNA synthetase) (TyrRS)	tyrS MAB_2354	1088	20.9464	21.1029	20.53	21.0457	20.9084	20.8451	NaN	NaN	NaN	NaN	NaN	NaN	NaN
Inhibition of morphological differentiation protein	MAB_0431c	1914	20.7526	21.0527	20.7162	20.9004	20.8858	20.8508	NaN	NaN	NaN	NaN	NaN	NaN	NaN
SnoaL-like domain-containing protein	MAB_1289c	2463	20.7303	20.8067	20.666	20.6243	20.5196	20.8519	NaN	NaN	NaN	NaN	NaN	NaN	NaN
Recombinase RecA	MAB_2320c	1068	20.6924	20.7383	20.5651	20.8375	20.8171	20.8519	NaN	NaN	NaN	NaN	NaN	NaN	NaN
Peptidyl-prolyl cis-trans isomerase	MAB_3781	1859	20.8776	21.1238	21.3756	21.3046	21.0157	20.8575	NaN	NaN	NaN	NaN	NaN	NaN	NaN
Conserved hypothetical transmembrane protein	MAB_3625c	1705	20.871	20.7392	20.5895	20.7294	20.6951	20.8586	NaN	NaN	NaN	NaN	NaN	NaN	NaN
Hydrolase	MAB_2977	1327	20.8573	20.5526	20.1502	20.5786	20.6596	20.8596	NaN	NaN	NaN	NaN	NaN	NaN	NaN
Ribulose-phosphate 3-epimerase (EC 5.1.3.1)	rpe MAB_2809c	1257	20.6795	20.7286	20.3173	20.675	20.8755	20.8614	NaN	NaN	NaN	NaN	NaN	NaN	NaN
Ribosome-binding factor A	rbfA MAB_3130c	1396	21.608	21.5103	20.9877	21.2732	21.0704	20.8649	NaN	NaN	NaN	NaN	NaN	NaN	NaN
Probable arabinosyltransferase A	MAB_0186c	1604	20.8252	20.6264	20.4713	20.4812	20.5366	20.8667	NaN	NaN	NaN	NaN	NaN	NaN	NaN
Acyl-ACP thioesterase	MAB_4096c	2134	20.6212	20.7379	20.9873	21.4725	21.1591	20.8672	NaN	NaN	NaN	NaN	NaN	NaN	NaN
Metallo-beta-lactamase domain-containing protein	MAB_0960	2266	20.486	20.7456	20.8527	20.7471	20.8993	20.8704	NaN	NaN	NaN	NaN	NaN	NaN	NaN
alanine transaminase (EC 2.6.1.2)	MAB_4294	2233	20.8671	20.711	20.9458	20.702	20.8501	20.8718	NaN	NaN	NaN	NaN	NaN	NaN	NaN
Glutamate ABC transporter, ATP-binding protein	MAB_3050	1362	21.0047	20.8101	20.8952	NaN	20.7784	20.8756	NaN	NaN	NaN	NaN	NaN	NaN	NaN
DUF3349 domain-containing protein	MAB_3403c	1517	21.1478	21.1122	21.1645	20.6702	21.1578	20.8773	NaN	NaN	NaN	NaN	NaN	NaN	NaN
HIT domain-containing protein	MAB_2897c	1309	20.8375	20.8128	20.6639	20.9109	20.7078	20.8846	NaN	NaN	NaN	NaN	NaN	NaN	NaN
Zinc metallopeptidase	MAB_2867	1289	21.244	21.2656	21.0355	21.1401	21.2664	20.8858	NaN	NaN	NaN	NaN	NaN	NaN	NaN
Lipoprotein	MAB_4274c	2221	20.2984	20.4282	20.2804	20.5649	20.9687	20.8876	NaN	NaN	NaN	NaN	NaN	NaN	NaN
uroporphyrinogen-III C-methyltransferase (EC 2.1.1.107)	MAB_3143c	1405	20.721	20.9576	20.6667	21.1872	21.0481	20.8884	NaN	NaN	NaN	NaN	NaN	NaN	NaN
Possible siderophore-binding protein	MAB_4172c	2174	20.9869	20.7887	20.9248	21.0117	20.9821	20.8907	NaN	NaN	NaN	NaN	NaN	NaN	NaN
Metallo-beta-lactamase domain-containing protein	MAB_1483	2629	20.7084	20.4922	20.9282	20.9737	21.0069	20.891	NaN	NaN	NaN	NaN	NaN	NaN	NaN
Probable lipid transfer protein or keto acyl-CoA thiolase Ltp2	MAB_0618	1984	20.6346	20.9885	20.8457	21.0039	21.0716	20.8914	NaN	NaN	NaN	NaN	NaN	NaN	NaN
Iron-sulfur cluster carrier protein	MAB_1366c	2580	21.0374	21.0837	20.4674	20.9864	20.8014	20.8947	NaN	NaN	NaN	NaN	NaN	NaN	NaN
Lipoprotein	MAB_2734c	1216	20.7389	20.7772	20.9755	21.0384	20.7873	20.8973	NaN	NaN	NaN	NaN	NaN	NaN	NaN
Cupin type-2 domain-containing protein	MAB_3494c	1643	20.7435	20.8382	21.0753	20.7024	20.6056	20.8986	NaN	NaN	NaN	NaN	NaN	NaN	NaN
Tetratrico peptide repeat group 5 domain-containing protein	MAB_2356	1089	20.8564	NaN	20.9013	20.9545	21.0053	20.9056	NaN	NaN	NaN	NaN	NaN	NaN	NaN
Probable cysteine synthase	MAB_1480	2627	20.8256	20.8022	20.8313	20.7673	20.8	20.9071	NaN	NaN	NaN	NaN	NaN	NaN	NaN
MCE family protein	MAB_1009c	2288	21.1598	21.1921	21.2309	20.8828	20.9739	20.9073	NaN	NaN	NaN	NaN	NaN	NaN	NaN
Dihydrolipoamide acetyltransferase component of pyruvate dehydrogenase complex (EC 2.3.1.-)	MAB_4916c	2675	20.7372	20.7938	21.1407	20.9783	20.9871	20.9095	NaN	NaN	NaN	NaN	NaN	NaN	NaN
Possible membrane-associated serine protease	MAB_0421	1783	20.698	20.8183	20.8388	20.818	20.741	20.912	NaN	NaN	NaN	NaN	NaN	NaN	NaN
Transcriptional regulator, TetR family	MAB_3852c	1909	20.936	21.268	20.7039	21.0179	21.1913	20.9131	NaN	NaN	NaN	NaN	NaN	NaN	NaN
propanoyl-CoA C-acyltransferase (EC 2.3.1.176) (Propanoyl-CoA C-acyltransferase)	MAB_0378	1768	20.6763	20.6601	20.7991	20.8642	20.9776	20.9136	NaN	NaN	NaN	NaN	NaN	NaN	NaN
Lipid droplet-associated protein	MAB_1256c	2455	20.7121	20.7864	21.0417	21.2193	20.9156	20.9147	NaN	NaN	NaN	NaN	NaN	NaN	NaN
Beta-lactamase-like	MAB_2314c	1063	20.5891	20.7321	20.9368	20.6791	20.6206	20.9171	NaN	NaN	NaN	NaN	NaN	NaN	NaN
Adenylyl-sulfate kinase (EC 2.7.1.25) (APS kinase) (ATP adenosine-5'-phosphosulfate 3'-phosphotransferase) (Adenosine-5'-phosphosulfate kinase);sulfate adenylyltransferase (EC 2.7.7.4)	cysC MAB_4182;cysC MAB_1544c;MAB_1659c	2758	20.9429	21.0989	20.9973	21.1739	21.0085	20.9172	NaN	NaN	NaN	NaN	NaN	NaN	NaN
Phage shock protein A (IM30)	MAB_2317c	1066	20.5815	20.8053	21.0994	20.9906	20.8085	20.9228	NaN	NaN	NaN	NaN	NaN	NaN	NaN
Antigen 85-C	MAB_0175	1596	20.6309	20.8683	20.9942	20.9804	20.7236	20.9251	NaN	NaN	NaN	NaN	NaN	NaN	NaN
dTDP-glucose 4,6-dehydratase (EC 4.2.1.46)	MAB_3779	1857	20.7321	20.6018	20.7247	20.9052	20.763	20.9254	NaN	NaN	NaN	NaN	NaN	NaN	NaN
Luciferase-like oxidoreductase	MAB_3748	1833	21.071	20.936	21.0059	21.0899	21.0971	20.9259	NaN	NaN	NaN	NaN	NaN	NaN	NaN
Hydrolase, alpha/beta fold	MAB_3810	1879	20.7647	20.8098	20.8423	20.9106	21.1205	20.9303	NaN	NaN	NaN	NaN	NaN	NaN	NaN
Bifunctional protein GlmU [Includes: UDP-N-acetylglucosamine pyrophosphorylase (EC 2.7.7.23) (N-acetylglucosamine-1-phosphate uridyltransferase); Glucosamine-1-phosphate N-acetyltransferase (EC 2.3.1.157)]	glmU MAB_1148c	2414	20.6912	20.6049	20.6596	20.8624	20.6437	20.9318	NaN	NaN	NaN	NaN	NaN	NaN	NaN
Probable acyl-CoA thioesterase II (TesB2)	MAB_2891c	1306	20.9806	20.788	20.6838	21.2528	21.2266	20.9324	NaN	NaN	NaN	NaN	NaN	NaN	NaN
Membrane protein, MmpL	MAB_4115c	2150	20.8062	20.8414	20.8966	20.8221	20.5808	20.9378	NaN	NaN	NaN	NaN	NaN	NaN	NaN
ATP-dependent Clp protease ATP-binding subunit ClpX	clpX MAB_1583	2721	20.8886	20.9552	20.8667	20.9498	20.9144	20.9381	NaN	NaN	NaN	NaN	NaN	NaN	NaN
GTP cyclohydrolase 1 (EC 3.5.4.16) (GTP cyclohydrolase I) (GTP-CH-I)	folE MAB_0534	1937	21.1758	21.3816	21.5154	21.0203	21.0539	20.9429	NaN	NaN	NaN	NaN	NaN	NaN	NaN
DNA polymerase III subunit gamma/tau (EC 2.7.7.7)	dnaX MAB_0309	1743	21.0129	20.9421	20.9235	21.0327	20.9938	20.9463	NaN	NaN	NaN	NaN	NaN	NaN	NaN
Gamma-glutamyl phosphate reductase (GPR) (EC 1.2.1.41) (Glutamate-5-semialdehyde dehydrogenase) (Glutamyl-gamma-semialdehyde dehydrogenase) (GSA dehydrogenase)	proA MAB_1618	2741	21.0695	21.0346	21.021	20.8483	21.292	20.9492	NaN	NaN	NaN	NaN	NaN	NaN	NaN
Molybdenum ABC transporter ModA, periplasmic	MAB_2433	1130	20.9486	NaN	20.7511	21.1242	NaN	20.9494	NaN	NaN	NaN	NaN	NaN	NaN	NaN
Alkyl hydroperoxide reductase AhpD (EC 1.11.1.28) (Alkylhydroperoxidase AhpD)	ahpD MAB_4407c	2344	21.5578	NaN	21.0238	21.1153	NaN	20.9517	NaN	NaN	NaN	NaN	NaN	NaN	NaN
ABC transporter, ATP-binding protein	MAB_3507	1652	21.1376	21.078	21.1136	20.9534	20.9419	20.9546	NaN	NaN	NaN	NaN	NaN	NaN	NaN
Acyl-CoA dehydrogenase FadE	MAB_4609c	2517	20.8114	21.0117	20.943	20.8357	20.9856	20.9594	NaN	NaN	NaN	NaN	NaN	NaN	NaN
Glycerol-3-phosphate dehydrogenase [NAD(P)+] (EC 1.1.1.94) (NAD(P)(+)-dependent glycerol-3-phosphate dehydrogenase) (NAD(P)H-dependent dihydroxyacetone-phosphate reductase)	gpsA MAB_3288c	1466	20.7939	20.849	20.8878	20.9391	20.8221	20.9598	NaN	NaN	NaN	NaN	NaN	NaN	NaN
FtsK/SpoIIIE family protein	MAB_3756c	1839	20.9161	20.7287	20.8503	20.9474	21.0401	20.9624	NaN	NaN	NaN	NaN	NaN	NaN	NaN
Thioredoxin domain-containing protein	MAB_4285	2228	21.4852	21.2582	21.4326	21.1123	21.3751	20.9635	NaN	NaN	NaN	NaN	NaN	NaN	NaN
tRNA adenosine deaminase	MAB_0267	1734	21.1443	21.1299	21.0628	21.2492	21.4005	20.9676	NaN	NaN	NaN	NaN	NaN	NaN	NaN
NAD(P)H nitroreductase acg	MAB_3903	2020	20.563	20.84	20.5872	20.8311	20.8337	20.9678	NaN	NaN	NaN	NaN	NaN	NaN	NaN
Probable arabinosyltransferase C	MAB_0189c	1605	20.8453	20.7197	20.8432	20.766	20.8414	20.9681	NaN	NaN	NaN	NaN	NaN	NaN	NaN
Fatty-acid--CoA ligase FadD	MAB_0935c	2252	21.4109	21.2776	21.0048	21.149	20.8891	20.971	NaN	NaN	NaN	NaN	NaN	NaN	NaN
Possible phosphoglycerate mutase EntD	MAB_3534	1667	20.9551	21.0093	21.2049	21.0107	20.9493	20.9752	NaN	NaN	NaN	NaN	NaN	NaN	NaN
Peptide synthetase MbtE	MAB_2122	2905	21.0225	20.9951	21.014	21.1143	21.005	20.9813	NaN	NaN	NaN	NaN	NaN	NaN	NaN
N5-carboxyaminoimidazole ribonucleotide synthase (N5-CAIR synthase) (EC 6.3.4.18) (5-(carboxyamino)imidazole ribonucleotide synthetase)	purK MAB_3620c	1704	21.4464	21.3012	21.1314	21.3841	21.4127	20.9813	NaN	NaN	NaN	NaN	NaN	NaN	NaN
Nucleic-acid-binding protein containing a Zn-ribbon	MAB_2618	1164	20.8625	20.3768	20.7674	21.0425	21.0164	20.982	NaN	NaN	NaN	NaN	NaN	NaN	NaN
Coproporphyrin III ferrochelatase (EC 4.99.1.9)	cpfC MAB_2721c	1207	20.6197	20.5398	20.1646	20.7268	20.484	20.9902	NaN	NaN	NaN	NaN	NaN	NaN	NaN
Glycosyltransferase GtfA	MAB_4107c	2142	20.9628	20.8244	20.932	21.0723	21.0246	20.9918	NaN	NaN	NaN	NaN	NaN	NaN	NaN
Probable acyl-CoA dehydrogenase FadE	MAB_0614	1980	20.7435	20.4994	20.5195	20.7845	21.324	20.992	NaN	NaN	NaN	NaN	NaN	NaN	NaN
acetolactate synthase (EC 2.2.1.6)	MAB_3470c	1626	20.6164	NaN	20.3104	20.8471	20.5032	20.9931	NaN	NaN	NaN	NaN	NaN	NaN	NaN
Putative S-adenosyl-L-methionine-dependent methyltransferase MAB_4585c (EC 2.1.1.-)	MAB_4585c	2498	20.9746	20.9225	20.4114	20.7066	20.7934	20.9944	NaN	NaN	NaN	NaN	NaN	NaN	NaN
Iron-sulfur cluster-binding protein, RIESKE family	MAB_0156c	1588	20.9781	21.0419	20.932	20.8334	20.8488	20.9962	NaN	NaN	NaN	NaN	NaN	NaN	NaN
Ribonuclease 3 (EC 3.1.26.3) (Ribonuclease III) (RNase III)	rnc MAB_3256c	1451	20.7772	20.7814	NaN	20.9672	20.7388	21.0011	NaN	NaN	NaN	NaN	NaN	NaN	NaN
Probable amidase	MAB_1558c	2707	20.9506	20.831	20.9796	21.0078	20.9549	21.0011	NaN	NaN	NaN	NaN	NaN	NaN	NaN
PEP phosphonomutase and related enzymes	MAB_4410c	2346	20.9335	20.87	21.0097	21.0537	21.0796	21.0033	NaN	NaN	NaN	NaN	NaN	NaN	NaN
Nitrilase/cyanide hydratase	MAB_4076	2078	20.7775	20.7253	20.9948	20.8386	20.9483	21.0086	NaN	NaN	NaN	NaN	NaN	NaN	NaN
Phosphate-specific transport system accessory protein PhoU	MAB_0751c	2116	21.1436	20.915	21.1012	21.0366	21.0475	21.0128	NaN	NaN	NaN	NaN	NaN	NaN	NaN
Probable lipase/esterase LipN	MAB_3270c	1457	21.1073	21.1542	21.0683	21.1394	21.0083	21.0129	NaN	NaN	NaN	NaN	NaN	NaN	NaN
Glutamine amidotransferase of anthranilate synthase component II (PabA)	MAB_0032	1542	21.3795	21.3077	21.0481	21.1942	21.0736	21.0138	NaN	NaN	NaN	NaN	NaN	NaN	NaN
Cytoplasmic peptidase PepQ	MAB_2838c	1274	20.5956	20.8539	20.99	NaN	20.6412	21.0213	NaN	NaN	NaN	NaN	NaN	NaN	NaN
Probable monooxygenase	MAB_2294c	1052	21.2653	21.0578	20.9953	21.1663	21.1314	21.0245	NaN	NaN	NaN	NaN	NaN	NaN	NaN
DUF3558 domain-containing protein	MAB_0009	1532	21.2452	21.0077	20.8598	20.4188	21.2209	21.0255	NaN	NaN	NaN	NaN	NaN	NaN	NaN
Probable acyl-CoA dehydrogenase	MAB_4159	2165	20.7383	20.7794	20.7785	20.9825	21.011	21.0259	NaN	NaN	NaN	NaN	NaN	NaN	NaN
beta-N-acetylhexosaminidase (EC 3.2.1.52)	MAB_4458c	2366	21.064	21.2058	21.3834	21.0087	21.0612	21.0273	NaN	NaN	NaN	NaN	NaN	NaN	NaN
ABC transporter, periplasmic substrate-binding	MAB_4390	2340	20.8575	20.7901	20.7715	20.9416	20.8628	21.0292	NaN	NaN	NaN	NaN	NaN	NaN	NaN
Holliday junction branch migration complex subunit RuvA	ruvA MAB_2883c	1302	20.9224	21.0658	21.0808	20.9464	21.1786	21.0391	NaN	NaN	NaN	NaN	NaN	NaN	NaN
ATP-dependent RNA helicase DeaD (EC 3.6.4.13) (Cold-shock DEAD box protein A)	deaD csdA MAB_1403	2592	21.1888	21.0714	20.9672	21.1358	21.0876	21.0458	NaN	NaN	NaN	NaN	NaN	NaN	NaN
WXG100 family type VII secretion target	MAB_1283c	2462	20.6258	21.0596	20.9494	20.8076	21.1621	21.0503	NaN	NaN	NaN	NaN	NaN	NaN	NaN
N-acetyl-gamma-glutamyl-phosphate reductase (AGPR) (EC 1.2.1.38) (N-acetyl-glutamate semialdehyde dehydrogenase) (NAGSA dehydrogenase)	argC MAB_2336	1076	20.7218	20.9724	21.1576	20.9775	20.9938	21.053	NaN	NaN	NaN	NaN	NaN	NaN	NaN
DUF881 domain-containing protein	MAB_2401	1110	21.138	21.1139	21.1593	21.1876	21.1224	21.0541	NaN	NaN	NaN	NaN	NaN	NaN	NaN
Uridylate kinase (UK) (EC 2.7.4.22) (Uridine monophosphate kinase) (UMP kinase) (UMPK)	pyrH MAB_3188c	1421	21.1476	21.1735	20.9816	21.2663	21.1627	21.0553	NaN	NaN	NaN	NaN	NaN	NaN	NaN
Lipoprotein LppW	MAB_3225	1436	20.9831	20.8901	20.9287	20.8025	20.6819	21.056	NaN	NaN	NaN	NaN	NaN	NaN	NaN
Short chain dehydrogenase/reductase	MAB_3405	1519	21.067	20.9443	21.0101	20.9493	21.0201	21.0581	NaN	NaN	NaN	NaN	NaN	NaN	NaN
Cysteine--tRNA ligase (EC 6.1.1.16) (Cysteinyl-tRNA synthetase) (CysRS)	cysS MAB_0571	1955	21.1537	20.8764	21.0094	21.0288	21.0893	21.0581	NaN	NaN	NaN	NaN	NaN	NaN	NaN
Histidine--tRNA ligase (EC 6.1.1.21) (Histidyl-tRNA synthetase) (HisRS)	hisS MAB_2872c	1292	21.0177	21.2185	21.1653	21.1108	21.1777	21.06	NaN	NaN	NaN	NaN	NaN	NaN	NaN
Probable cytochrome P450	MAB_4693	2540	21.0459	21.0405	20.8442	20.897	21.1813	21.0601	NaN	NaN	NaN	NaN	NaN	NaN	NaN
5,10-methylenetetrahydrofolate reductase	MAB_4622c	2521	21.5094	21.1889	20.7915	20.9071	21.0172	21.0614	NaN	NaN	NaN	NaN	NaN	NaN	NaN
Putative S-adenosyl-L-methionine-dependent methyltransferase MAB_4587c (EC 2.1.1.-)	MAB_4587c	2499	20.8867	20.9375	21.0613	20.9746	21.164	21.0621	NaN	NaN	NaN	NaN	NaN	NaN	NaN
Metalloprotease TldD/E C-terminal domain-containing protein	MAB_1719	2784	21.0759	21.0655	21.053	21.0718	21.1209	21.0634	NaN	NaN	NaN	NaN	NaN	NaN	NaN
Phosphoribosylaminoimidazole-succinocarboxamide synthase (EC 6.3.2.6) (SAICAR synthetase)	purC MAB_0689	2091	21.0915	21.0527	21.1814	21.1527	21.0742	21.0708	NaN	NaN	NaN	NaN	NaN	NaN	NaN
Short-chain dehydrogenase/reductase	MAB_3420c	1526	21.3281	21.1903	21.181	21.2099	21.2608	21.0733	NaN	NaN	NaN	NaN	NaN	NaN	NaN
Probable fatty-acid-CoA synthetase FadD	MAB_4340c	2334	21.2471	21.1902	21.2154	21.0576	21.1964	21.0771	NaN	NaN	NaN	NaN	NaN	NaN	NaN
Anthranilate synthase component 1 (EC 4.1.3.27)	trpE MAB_2647c	1177	20.9772	20.9182	20.8876	20.8763	20.8522	21.0787	NaN	NaN	NaN	NaN	NaN	NaN	NaN
Glycosyltransferase GtfA	MAB_4112c	2147	20.9067	20.778	20.7752	21.1044	20.9808	21.0793	NaN	NaN	NaN	NaN	NaN	NaN	NaN
Probable dihydrolipoamide dehydrogenase LpdA	MAB_3656c	1791	20.8649	21.092	20.919	21.1248	21.1209	21.0799	NaN	NaN	NaN	NaN	NaN	NaN	NaN
Probable aldehyde dehydrogenase	MAB_2792c	1251	21.112	20.8177	20.8367	20.9706	NaN	21.0862	NaN	NaN	NaN	NaN	NaN	NaN	NaN
Hypothetical cutinase	MAB_0178	1599	20.8378	21.1879	20.7675	21.0072	20.8554	21.0884	NaN	NaN	NaN	NaN	NaN	NaN	NaN
Uncharacterized protein	MAB_2729c	1213	21.0889	21.0906	21.2455	21.2203	21.029	21.092	NaN	NaN	NaN	NaN	NaN	NaN	NaN
Probable acetamidase/formamidase	MAB_0587	1967	20.6865	20.9555	21.0316	20.9765	20.9795	21.0923	NaN	NaN	NaN	NaN	NaN	NaN	NaN
Proline rich protein	MAB_4291	2230	21.011	21.0979	20.9114	20.9528	21.0158	21.0932	NaN	NaN	NaN	NaN	NaN	NaN	NaN
peptide-methionine (R)-S-oxide reductase (EC 1.8.4.12)	MAB_2979	1329	NaN	21.0049	21.055	21.1729	NaN	21.0944	NaN	NaN	NaN	NaN	NaN	NaN	NaN
arsenate reductase (glutathione/glutaredoxin) (EC 1.20.4.1)	MAB_0992	2280	20.9538	21.1775	20.8527	21.0584	21.1592	21.0949	NaN	NaN	NaN	NaN	NaN	NaN	NaN
Mce family protein	MAB_4596c	2506	21.1037	21.1603	21.1831	21.0692	21.0793	21.0964	NaN	NaN	NaN	NaN	NaN	NaN	NaN
peptidoglycan glycosyltransferase (EC 2.4.99.28)	MAB_4901c	2671	20.6494	20.4859	20.912	21.0092	21.2188	21.0972	NaN	NaN	NaN	NaN	NaN	NaN	NaN
PPE family protein	MAB_1895c	2812	20.9709	20.9732	20.9107	21.0974	20.9697	21.1011	NaN	NaN	NaN	NaN	NaN	NaN	NaN
Probable transcriptional regulator, TetR family	MAB_4574c	2493	20.9155	20.9996	20.9523	21.0634	21.0636	21.1048	NaN	NaN	NaN	NaN	NaN	NaN	NaN
Probable zinc metalloprotease	MAB_4536	2471	21.0317	21.1286	21.0513	20.9206	21.0587	21.109	NaN	NaN	NaN	NaN	NaN	NaN	NaN
Hypothetical PPE family protein;Probable PPE family protein	MAB_2230c;MAB_0047	1028	21.036	20.9166	21.2322	21.3971	21.183	21.1131	NaN	NaN	NaN	NaN	NaN	NaN	NaN
L-lysine N6-monooxygenase MbtG (EC 1.14.13.59) (Lysine 6-N-hydroxylase) (Lysine N6-hydroxylase) (Lysine-N-oxygenase) (Mycobactin synthase protein G)	MAB_2249	1035	20.9353	21.0229	20.7816	20.8507	20.9526	21.1158	NaN	NaN	NaN	NaN	NaN	NaN	NaN
Acetyltransferase	MAB_1585	2722	21.1623	21.1746	21.431	21.3264	21.1735	21.1218	NaN	NaN	NaN	NaN	NaN	NaN	NaN
DNA-binding protein	MAB_0222c	1722	20.9595	21.0104	21.3526	21.1072	21.1469	21.1221	NaN	NaN	NaN	NaN	NaN	NaN	NaN
Glutamate-1-semialdehyde 2,1-aminomutase (GSA) (EC 5.4.3.8) (Glutamate-1-semialdehyde aminotransferase) (GSA-AT)	hemL MAB_3978c	2047	21.5021	21.5294	21.184	21.2202	21.293	21.1236	NaN	NaN	NaN	NaN	NaN	NaN	NaN
Manganese transport regulator	MAB_3110	1389	21.0144	20.9967	20.8157	20.8146	21.12	21.1237	NaN	NaN	NaN	NaN	NaN	NaN	NaN
Probable quinone reductase Qor	MAB_2757	1233	20.7982	20.7715	20.7702	20.9662	21.0782	21.1239	NaN	NaN	NaN	NaN	NaN	NaN	NaN
Transmembrane efflux protein	MAB_3142c	1404	21.0061	21.1388	21.3008	20.9426	20.8482	21.1247	NaN	NaN	NaN	NaN	NaN	NaN	NaN
Probable transcriptional regulatory protein	MAB_3647c	1717	21.0522	20.9352	21.1169	21.002	21.0418	21.1263	NaN	NaN	NaN	NaN	NaN	NaN	NaN
Lipoprotein	MAB_1615	2739	20.9773	20.7363	20.7933	20.9134	21.1746	21.1304	NaN	NaN	NaN	NaN	NaN	NaN	NaN
NlpC/P60 domain-containing protein	MAB_3664	1798	21.1023	21.2928	21.3194	21.243	21.1663	21.1305	NaN	NaN	NaN	NaN	NaN	NaN	NaN
AB hydrolase-1 domain-containing protein	MAB_1919	2825	21.2321	21.1751	21.283	21.2514	21.0922	21.14	NaN	NaN	NaN	NaN	NaN	NaN	NaN
Glycosyltransferase GtfB	MAB_4104	2140	20.9973	21.0044	21.0242	21.0387	21.0083	21.1401	NaN	NaN	NaN	NaN	NaN	NaN	NaN
Hydrolase	MAB_3501	1648	21.2983	21.2277	21.0942	21.2292	21.2708	21.1494	NaN	NaN	NaN	NaN	NaN	NaN	NaN
Methyltransferase domain-containing protein	MAB_2548c	1150	20.867	21.0759	20.9996	20.7816	20.9374	21.1501	NaN	NaN	NaN	NaN	NaN	NaN	NaN
nitric oxide dioxygenase (EC 1.14.12.17)	MAB_3133c	1398	21.5474	21.4696	21.1578	21.8633	21.8335	21.1522	NaN	NaN	NaN	NaN	NaN	NaN	NaN
Phosphoribosylglycinamide formyltransferase 2	MAB_4245c	2207	21.1193	21.1862	21.0793	20.9755	21.1308	21.153	NaN	NaN	NaN	NaN	NaN	NaN	NaN
Molybdopterin molybdenumtransferase (EC 2.10.1.1)	MAB_1087	2391	21.0942	21.3071	21.1233	21.1514	21.0054	21.1539	NaN	NaN	NaN	NaN	NaN	NaN	NaN
Probable FeIII-dicitrate-binding periplasmic lipoprotein	MAB_3390	1513	21.0317	20.9481	21.0426	21.2398	21.1911	21.154	NaN	NaN	NaN	NaN	NaN	NaN	NaN
Similarity with Nitrogen-fixing NifU-like proteins	MAB_4674c	2532	21.2414	21.5036	21.5941	21.1807	21.6273	21.1555	NaN	NaN	NaN	NaN	NaN	NaN	NaN
Probable acyl-[acyl-carrier protein] desaturase DesA1	MAB_3354	1495	20.7386	20.5486	20.9242	21.2183	21.2066	21.1613	NaN	NaN	NaN	NaN	NaN	NaN	NaN
Possible lipid carrier protein or keto acyl-COA thiolase	MAB_4169	2172	20.3461	20.5567	20.4174	20.877	20.8336	21.1615	NaN	NaN	NaN	NaN	NaN	NaN	NaN
Arginine--tRNA ligase (EC 6.1.1.19) (Arginyl-tRNA synthetase) (ArgRS)	argS MAB_1433	2601	21.2634	21.2385	21.2789	21.2516	21.3518	21.1616	NaN	NaN	NaN	NaN	NaN	NaN	NaN
PE domain-containing protein	MAB_0149c	1583	21.0289	21.1598	21.0193	21.204	21.288	21.1624	NaN	NaN	NaN	NaN	NaN	NaN	NaN
DNA polymerase I (EC 2.7.7.7)	polA MAB_2615c	1163	21.1815	21.1777	21.05	21.1697	21.2469	21.1691	NaN	NaN	NaN	NaN	NaN	NaN	NaN
Glutamate decarboxylase (EC 4.1.1.15)	MAB_3740c	1830	20.8578	21.3631	21.1763	21.1275	20.9987	21.1718	NaN	NaN	NaN	NaN	NaN	NaN	NaN
Histidinol-phosphatase (EC 3.1.3.15)	MAB_3485	1635	21.0161	20.7202	21.0706	20.9793	21.1595	21.1724	NaN	NaN	NaN	NaN	NaN	NaN	NaN
Probable prephenate dehydrogenase TyrA	MAB_0266c	1733	21.1248	20.9611	21.1609	20.8321	21.2075	21.1727	NaN	NaN	NaN	NaN	NaN	NaN	NaN
Probable enoyl-CoA hydratase/isomerase	MAB_1069c	2312	21.2307	21.3017	21.1707	21.2476	21.2712	21.1751	NaN	NaN	NaN	NaN	NaN	NaN	NaN
dCTP deaminase, dUMP-forming (EC 3.5.4.30) (Bifunctional dCTP deaminase:dUTPase) (DCD-DUT)	dcd MAB_4297c	2319	21.1674	21.1228	20.9054	21.2278	21.0573	21.1782	NaN	NaN	NaN	NaN	NaN	NaN	NaN
Acetate kinase (EC 2.7.2.1) (Acetokinase)	ackA MAB_4225c	2200	21.801	21.6082	21.4178	21.7634	21.5647	21.1789	NaN	NaN	NaN	NaN	NaN	NaN	NaN
Hydroxylase for synthesis of 2-methylthio-cis-ribozeatin in tRNA	MAB_3530c	1663	20.6252	21.1239	21.3329	21.1006	21.2153	21.1795	NaN	NaN	NaN	NaN	NaN	NaN	NaN
Cysteine desulfurase (EC 2.8.1.7)	MAB_2746c	1225	21.0399	21.1551	20.9328	20.8231	20.849	21.1803	NaN	NaN	NaN	NaN	NaN	NaN	NaN
Nucleoside diphosphate kinase (NDK) (NDP kinase) (EC 2.7.4.6) (Nucleoside-2-P kinase)	ndk MAB_1606	2732	21.1405	21.1764	NaN	21.0016	NaN	21.1836	NaN	NaN	NaN	NaN	NaN	NaN	NaN
Imidazole glycerol phosphate synthase subunit HisF (EC 4.3.2.10) (IGP synthase cyclase subunit) (IGP synthase subunit HisF) (ImGP synthase subunit HisF) (IGPS subunit HisF)	hisF MAB_2664c	1181	20.8765	NaN	20.82	NaN	20.905	21.1836	NaN	NaN	NaN	NaN	NaN	NaN	NaN
VOC domain-containing protein	MAB_1462c	2618	21.2082	21.2657	21.4381	21.3276	21.2439	21.1901	NaN	NaN	NaN	NaN	NaN	NaN	NaN
Probable acyl-CoA dehydrogenase FadE	MAB_4158	2164	21.0821	21.0465	21.1073	21.268	21.2633	21.1927	NaN	NaN	NaN	NaN	NaN	NaN	NaN
Uncharacterized protein	MAB_1003c	2282	21.2324	20.9941	21.4307	20.8354	21.272	21.1934	NaN	NaN	NaN	NaN	NaN	NaN	NaN
Probable peptide synthetase MbtE	MAB_2248	1034	21.1068	21.2043	20.9046	21.2141	21.3679	21.1951	NaN	NaN	NaN	NaN	NaN	NaN	NaN
4-hydroxy-tetrahydrodipicolinate reductase (HTPA reductase) (EC 1.17.1.8)	dapB MAB_3096c	1380	21.4991	21.2025	21.1477	21.6172	21.3928	21.1961	NaN	NaN	NaN	NaN	NaN	NaN	NaN
Phosphopantetheine adenylyltransferase (EC 2.7.7.3) (Dephospho-CoA pyrophosphorylase) (Pantetheine-phosphate adenylyltransferase) (PPAT)	coaD MAB_3259c	1453	21.418	21.2682	20.9506	21.4411	21.4385	21.2005	NaN	NaN	NaN	NaN	NaN	NaN	NaN
Probable fatty-acid-CoA racemase Far	MAB_0845	2124	21.3569	21.1911	21.0973	21.2461	21.2972	21.2012	NaN	NaN	NaN	NaN	NaN	NaN	NaN
Sulfotransferase family protein	MAB_4699c	2544	21.0808	21.1972	20.8966	21.1561	21.1016	21.2021	NaN	NaN	NaN	NaN	NaN	NaN	NaN
SHOCT domain-containing protein	MAB_3845c	1904	21.4306	21.1831	21.5028	21.3826	21.2255	21.2026	NaN	NaN	NaN	NaN	NaN	NaN	NaN
protein-serine/threonine phosphatase (EC 3.1.3.16)	MAB_0037c	1546	21.1563	21.1318	21.2065	21.1906	21.0602	21.2044	NaN	NaN	NaN	NaN	NaN	NaN	NaN
Pantothenate synthetase (PS) (EC 6.3.2.1) (Pantoate--beta-alanine ligase) (Pantoate-activating enzyme)	panC MAB_0541	1940	20.8892	20.9843	20.9937	20.9802	21.0859	21.2115	NaN	NaN	NaN	NaN	NaN	NaN	NaN
Secreted protein	MAB_4264c	2215	21.0035	21.1005	20.9553	21.1103	21.0162	21.216	NaN	NaN	NaN	NaN	NaN	NaN	NaN
Aminotransferase (EC 2.6.1.-)	MAB_1328	2563	21.1842	21.1248	20.8838	21.2223	21.1185	21.2161	NaN	NaN	NaN	NaN	NaN	NaN	NaN
Peptidyl-prolyl cis-trans isomerase (EC 5.2.1.8)	MAB_2559c	1152	21.1008	21.0347	21.2968	21.1719	21.1139	21.2179	NaN	NaN	NaN	NaN	NaN	NaN	NaN
Ectoine hydroxylase (EC 1.14.11.55)	MAB_2264c	1044	20.8626	20.5696	20.7483	20.9117	20.6392	21.2189	NaN	NaN	NaN	NaN	NaN	NaN	NaN
Tryptophan synthase alpha chain (EC 4.2.1.20)	trpA MAB_2643c	1174	21.2066	21.3894	21.0268	21.2257	21.3572	21.2232	NaN	NaN	NaN	NaN	NaN	NaN	NaN
Probable polyprenyl-diphosphate synthase GrcC1	MAB_3928c	2027	21.5125	21.5033	21.0544	21.7211	21.6941	21.2252	NaN	NaN	NaN	NaN	NaN	NaN	NaN
Short chain dehydrogenase/reductase	MAB_3946c	2038	21.192	21.4247	21.3654	21.0624	21.1845	21.2282	NaN	NaN	NaN	NaN	NaN	NaN	NaN
3-isopropylmalate dehydratase small subunit (EC 4.2.1.33) (Alpha-IPM isomerase) (IPMI) (Isopropylmalate isomerase)	leuD MAB_3293c	1470	21.2167	21.1923	21.0043	21.2612	21.244	21.2308	NaN	NaN	NaN	NaN	NaN	NaN	NaN
Probable o-acetylhomoserine sulfhydrylase MetC (Homocysteine synthase)	MAB_3687	1811	21.2432	21.1117	20.9559	21.1536	21.1409	21.234	NaN	NaN	NaN	NaN	NaN	NaN	NaN
L-threonine dehydratase (EC 4.3.1.19) (Threonine deaminase)	ilvA MAB_2691c	1193	21.2753	21.2974	21.2697	21.1612	21.3591	21.2346	NaN	NaN	NaN	NaN	NaN	NaN	NaN
Monooxygenase	MAB_0584	1965	21.1041	21.0354	20.9426	21.2737	21.2634	21.2354	NaN	NaN	NaN	NaN	NaN	NaN	NaN
Pyridoxamine 5'-phosphate oxidase	MAB_4239	2203	20.8886	NaN	20.6909	20.9368	21.1016	21.2357	NaN	NaN	NaN	NaN	NaN	NaN	NaN
FAD-binding FR-type domain-containing protein	MAB_3205c	1426	20.8832	21.1439	21.0832	21.3074	21.2521	21.2375	NaN	NaN	NaN	NaN	NaN	NaN	NaN
Beta-ketoacyl-[acyl-carrier-protein] synthase III (Beta-ketoacyl-ACP synthase III) (KAS III) (EC 2.3.1.180) (3-oxoacyl-[acyl-carrier-protein] synthase 3) (3-oxoacyl-[acyl-carrier-protein] synthase III)	fabH MAB_1141c	2410	21.0933	21.2977	21.2365	21.2228	21.2627	21.2416	NaN	NaN	NaN	NaN	NaN	NaN	NaN
Phenylalanine--tRNA ligase alpha subunit (EC 6.1.1.20) (Phenylalanyl-tRNA synthetase alpha subunit) (PheRS)	pheS MAB_2334	1074	20.985	21.1938	21.0037	21.0886	20.947	21.2424	NaN	NaN	NaN	NaN	NaN	NaN	NaN
Probable polyphosphate glucokinase PpgK	MAB_3008	1346	21.4457	21.2231	21.3157	21.1314	21.1396	21.2425	NaN	NaN	NaN	NaN	NaN	NaN	NaN
SMI1/KNR4 family protein	MAB_1556	2706	21.3236	21.2439	21.0085	21.2337	21.2775	21.2425	NaN	NaN	NaN	NaN	NaN	NaN	NaN
Metallo-beta-lactamase domain-containing protein	MAB_4755c	2644	21.4104	21.3514	21.188	21.0542	21.1044	21.2431	NaN	NaN	NaN	NaN	NaN	NaN	NaN
Probable aldehyde dehydrogenase	MAB_4547	2481	21.1928	21.2621	21.0773	21.0395	21.1069	21.2459	NaN	NaN	NaN	NaN	NaN	NaN	NaN
Hypothetical MutT/nudix family protein	MAB_2365	1095	21.4131	21.1956	20.6504	NaN	21.085	21.2487	NaN	NaN	NaN	NaN	NaN	NaN	NaN
Thioesterase TesA	MAB_2121c	2904	21.3422	21.2085	20.9787	21.2208	21.1763	21.2558	NaN	NaN	NaN	NaN	NaN	NaN	NaN
Transglutaminase-like protein	MAB_4306	2322	21.1336	20.9618	21.1914	21.1489	NaN	21.2603	NaN	NaN	NaN	NaN	NaN	NaN	NaN
Epimerase family protein	MAB_1944c	2835	21.272	21.3114	21.3835	21.3104	21.3371	21.2629	NaN	NaN	NaN	NaN	NaN	NaN	NaN
Peptidase U62, modulator of DNA gyrase	MAB_1718	2783	21.1134	21.1303	21.1972	21.1444	21.2732	21.2654	NaN	NaN	NaN	NaN	NaN	NaN	NaN
Transcriptional regulator, TetR family	MAB_0579c	1962	21.1757	21.3319	21.2025	21.3005	21.3313	21.2662	NaN	NaN	NaN	NaN	NaN	NaN	NaN
Glyoxalase-like domain	MAB_2252	1036	21.568	21.3281	20.8131	20.9871	21.1275	21.2676	NaN	NaN	NaN	NaN	NaN	NaN	NaN
Probable short-chain dehydrogenase/reductase	MAB_0608	1976	21.2204	20.9687	21.1051	21.0595	21.1947	21.268	NaN	NaN	NaN	NaN	NaN	NaN	NaN
Lipoprotein LprC	MAB_1417	2596	21.4814	21.3184	21.0687	21.3236	21.5199	21.2681	NaN	NaN	NaN	NaN	NaN	NaN	NaN
Probable dehydrogenase	MAB_0622c	1986	20.9958	20.9309	20.9781	21.327	21.2337	21.2709	NaN	NaN	NaN	NaN	NaN	NaN	NaN
L-lactate 2-monooxygenase	MAB_2126	2909	21.4746	21.4977	21.4273	21.4599	21.5704	21.2787	NaN	NaN	NaN	NaN	NaN	NaN	NaN
Mce family protein	MAB_4595c	2505	21.3422	21.2483	21.4425	21.1991	21.3073	21.2795	NaN	NaN	NaN	NaN	NaN	NaN	NaN
Pyruvate dehydrogenase E1 component beta subunit	MAB_4917c	2676	21.5216	21.4589	21.3625	21.2326	21.5567	21.2844	NaN	NaN	NaN	NaN	NaN	NaN	NaN
Possible lipoprotein peptidase LpqM	MAB_1466c	2621	21.1449	21.1386	21.0828	21.1765	21.1442	21.2852	NaN	NaN	NaN	NaN	NaN	NaN	NaN
Acyl-CoA dehydrogenase	MAB_3122	1392	21.0195	21.1744	21.2976	21.1583	21.2127	21.2855	NaN	NaN	NaN	NaN	NaN	NaN	NaN
DUF3710 domain-containing protein	MAB_3002c	1340	21.3037	21.1469	21.3211	21.0887	21.0702	21.2919	NaN	NaN	NaN	NaN	NaN	NaN	NaN
Helix-turn-helix domain-containing protein	MAB_4004c	2061	21.1059	21.0801	20.7175	20.8861	20.876	21.2942	NaN	NaN	NaN	NaN	NaN	NaN	NaN
Non-homologous end joining protein Ku	ku MAB_1032c	2297	21.0098	20.9248	21.07	21.0964	21.2242	21.2975	NaN	NaN	NaN	NaN	NaN	NaN	NaN
Hypothetical ABC transporter ATP-binding protein	MAB_2261c	1042	21.2342	21.2725	21.2993	21.3095	21.2056	21.2998	NaN	NaN	NaN	NaN	NaN	NaN	NaN
DUF3027 domain-containing protein	MAB_0876	2240	21.4834	21.6334	21.5516	21.171	21.3504	21.3001	NaN	NaN	NaN	NaN	NaN	NaN	NaN
Hypothetical GMC-type oxidoreductase	MAB_0250	1725	21.1438	21.1287	21.1303	21.2441	21.2274	21.3006	NaN	NaN	NaN	NaN	NaN	NaN	NaN
Phosphoglycerate mutase	MAB_1905	2817	21.4987	21.362	21.1814	NaN	21.3358	21.3119	NaN	NaN	NaN	NaN	NaN	NaN	NaN
Interferon-induced transmembrane protein	MAB_4531	2468	21.2665	21.1014	21.1241	21.5147	21.4784	21.3129	NaN	NaN	NaN	NaN	NaN	NaN	NaN
Deoxyuridine 5'-triphosphate nucleotidohydrolase (dUTPase) (EC 3.6.1.23) (dUTP pyrophosphatase)	dut MAB_3003c	1341	21.427	21.3262	21.1111	21.3193	21.2279	21.313	NaN	NaN	NaN	NaN	NaN	NaN	NaN
Probable peptidase	MAB_2102	2895	21.4721	21.4669	21.4773	21.5896	21.3903	21.3163	NaN	NaN	NaN	NaN	NaN	NaN	NaN
Membrane protein, MmpL	MAB_2303	1057	21.3469	21.4939	21.4987	21.2053	21.4555	21.3192	NaN	NaN	NaN	NaN	NaN	NaN	NaN
Luciferase-like domain-containing protein	MAB_0968c	2270	21.3474	21.3032	21.1586	21.3373	21.3598	21.324	NaN	NaN	NaN	NaN	NaN	NaN	NaN
Elongation factor 4 (EF-4) (EC 3.6.5.n1) (Ribosomal back-translocase LepA)	lepA MAB_1640	2751	21.3281	21.2252	21.4217	21.4461	21.3736	21.3318	NaN	NaN	NaN	NaN	NaN	NaN	NaN
RNA polymerase sigma factor	MAB_3028	1352	20.8172	20.9797	20.7728	20.9492	NaN	21.3399	NaN	NaN	NaN	NaN	NaN	NaN	NaN
C4-type zinc ribbon domain-containing protein	MAB_1904	2816	21.3575	21.4502	21.378	21.4034	21.4162	21.347	NaN	NaN	NaN	NaN	NaN	NaN	NaN
Short-chain dehydrogenase/reductase	MAB_3844c	1903	21.0346	21.143	21.0467	21.1792	21.5026	21.3485	NaN	NaN	NaN	NaN	NaN	NaN	NaN
1,4-dihydroxy-2-naphthoyl-CoA synthase (DHNA-CoA synthase) (EC 4.1.3.36)	menB MAB_3945	2037	21.2008	21.1751	21.1619	21.2822	21.2982	21.3518	NaN	NaN	NaN	NaN	NaN	NaN	NaN
PknH-like extracellular domain-containing protein	MAB_2419c	1123	21.33	21.4439	21.3874	21.6398	21.5299	21.3519	NaN	NaN	NaN	NaN	NaN	NaN	NaN
Pup--protein ligase (EC 6.3.1.19) (Proteasome accessory factor A) (Pup-conjugating enzyme)	pafA MAB_2183	1001	21.3379	21.1768	21.1752	21.3032	21.3205	21.3536	NaN	NaN	NaN	NaN	NaN	NaN	NaN
Probable lipoprotein LpqH	MAB_3261c	1454	21.3949	21.1129	20.7938	21.302	21.129	21.3546	NaN	NaN	NaN	NaN	NaN	NaN	NaN
Transcriptional regulator	MAB_2070c	2889	21.2807	21.1801	21.1068	21.2305	21.6114	21.355	NaN	NaN	NaN	NaN	NaN	NaN	NaN
Uncharacterized protein	MAB_1052c	2304	21.1335	21.3464	21.0603	NaN	21.1526	21.3557	NaN	NaN	NaN	NaN	NaN	NaN	NaN
Conserved hypothetical transmembrane protein	MAB_0539	1939	20.9795	21.0769	21.2601	20.947	21.1265	21.3577	NaN	NaN	NaN	NaN	NaN	NaN	NaN
Proline--tRNA ligase (EC 6.1.1.15) (Prolyl-tRNA synthetase) (ProRS)	proS MAB_3140c	1403	21.2036	21.0218	21.3442	21.3382	21.5078	21.364	NaN	NaN	NaN	NaN	NaN	NaN	NaN
Cobyrinic acid a,c-diamine synthase or chromosome partitioning protein ParA	MAB_p20c	985	21.532	21.4515	21.214	21.152	21.2281	21.3674	NaN	NaN	NaN	NaN	NaN	NaN	NaN
MIP18 family-like domain-containing protein	MAB_2744c	1223	21.7825	21.6192	21.3784	21.6008	21.6566	21.3674	NaN	NaN	NaN	NaN	NaN	NaN	NaN
AAA domain-containing protein	MAB_0628	1990	21.2742	21.3099	21.4321	21.317	21.3461	21.3725	NaN	NaN	NaN	NaN	NaN	NaN	NaN
Glutamine--fructose-6-phosphate aminotransferase [isomerizing] (EC 2.6.1.16) (D-fructose-6-phosphate amidotransferase) (GFAT) (Glucosamine-6-phosphate synthase) (Hexosephosphate aminotransferase) (L-glutamine--D-fructose-6-phosphate amidotransferase)	glmS MAB_3743c	1831	21.416	21.3917	21.245	21.4395	21.4866	21.3744	NaN	NaN	NaN	NaN	NaN	NaN	NaN
Putative S-adenosyl-L-methionine-dependent methyltransferase MAB_3886c (EC 2.1.1.-)	MAB_3886c	2008	21.3643	21.2322	21.4533	21.3137	21.3227	21.3761	NaN	NaN	NaN	NaN	NaN	NaN	NaN
SnoaL-like domain-containing protein	MAB_1206	2441	21.6271	21.4922	21.4539	21.5717	21.7256	21.3814	NaN	NaN	NaN	NaN	NaN	NaN	NaN
Methionine aminopeptidase (MAP) (MetAP) (EC 3.4.11.18) (Peptidase M)	map MAB_3164c	1412	21.4728	21.4823	21.7062	21.6303	21.6247	21.382	NaN	NaN	NaN	NaN	NaN	NaN	NaN
Hypothetical porin	MAB_1080;MAB_1081	2387	21.2963	21.3171	21.3579	21.3364	21.141	21.3826	NaN	NaN	NaN	NaN	NaN	NaN	NaN
Diacylglycerol O-acyltransferase (EC 2.3.1.20)	MAB_1917	2823	22.1462	21.8408	21.4967	21.8029	21.639	21.3826	NaN	NaN	NaN	NaN	NaN	NaN	NaN
Possible fumarate reductase/succinate dehydrogenase	MAB_2389	1104	21.3473	21.4682	21.502	21.6638	21.3467	21.3856	NaN	NaN	NaN	NaN	NaN	NaN	NaN
Luciferase-like protein	MAB_4166c	2169	21.2668	21.2268	21.0728	21.3302	21.2587	21.3871	NaN	NaN	NaN	NaN	NaN	NaN	NaN
Trk system potassium uptake protein CeoB	MAB_2994	1337	21.536	21.3598	21.5451	21.5976	21.4426	21.3874	NaN	NaN	NaN	NaN	NaN	NaN	NaN
Carbamoyl phosphate synthase small chain (EC 6.3.5.5) (Carbamoyl phosphate synthetase glutamine chain)	carA MAB_2828c	1268	21.3667	21.3836	21.2946	21.5567	21.5187	21.3893	NaN	NaN	NaN	NaN	NaN	NaN	NaN
Probable lipid-transfer protein Ltp1 (Thiolase?)	MAB_2619	1165	21.3658	21.2027	21.0823	21.4309	21.4719	21.3925	NaN	NaN	NaN	NaN	NaN	NaN	NaN
Arginine biosynthesis bifunctional protein ArgJ [Cleaved into: Arginine biosynthesis bifunctional protein ArgJ alpha chain; Arginine biosynthesis bifunctional protein ArgJ beta chain] [Includes: Glutamate N-acetyltransferase (EC 2.3.1.35) (Ornithine acetyltransferase) (OATase) (Ornithine transacetylase); Amino-acid acetyltransferase (EC 2.3.1.1) (N-acetylglutamate synthase) (AGSase)]	argJ MAB_2337	1077	21.4052	21.4	21.4968	21.3255	21.3854	21.3936	NaN	NaN	NaN	NaN	NaN	NaN	NaN
ABC transporter, ATP-binding protein	MAB_3503;MAB_3504	1649	21.2931	21.3422	21.2666	21.3206	21.1906	21.4063	NaN	NaN	NaN	NaN	NaN	NaN	NaN
cysteine desulfurase (EC 2.8.1.7)	MAB_0217c	1616	21.2665	21.2028	21.339	21.4081	21.2856	21.4063	NaN	NaN	NaN	NaN	NaN	NaN	NaN
dTDP-4-dehydrorhamnose 3,5-epimerase RmlC	MAB_3780	1858	21.3909	21.5401	21.3882	21.3952	21.3718	21.4064	NaN	NaN	NaN	NaN	NaN	NaN	NaN
Diaminopimelate decarboxylase (DAP decarboxylase) (DAPDC) (EC 4.1.1.20)	lysA MAB_1434	2602	21.2713	21.4573	21.5354	21.3535	21.4293	21.4065	NaN	NaN	NaN	NaN	NaN	NaN	NaN
Luciferase-like domain-containing protein	MAB_3778	1856	21.2288	21.4141	21.1633	21.3818	21.2878	21.4074	NaN	NaN	NaN	NaN	NaN	NaN	NaN
Putative S-adenosyl-L-methionine-dependent methyltransferase MAB_4607c (EC 2.1.1.-)	MAB_4607c	2515	20.6165	20.9093	NaN	21.4406	NaN	21.41	NaN	NaN	NaN	NaN	NaN	NaN	NaN
Possible epoxide hydrolase EphF	MAB_4522c	2467	21.1463	21.5299	21.245	21.2855	21.1819	21.4206	NaN	NaN	NaN	NaN	NaN	NaN	NaN
Cation transporter	MAB_3600c	1692	21.1643	21.1938	21.0445	21.2533	21.1009	21.4243	NaN	NaN	NaN	NaN	NaN	NaN	NaN
Bifunctional protein acetyl-/propionyl-coenzyme A carboxylase (Epsilon chain) AccE5	MAB_3632	1709	21.5172	21.4426	21.5462	21.3731	21.2957	21.4263	NaN	NaN	NaN	NaN	NaN	NaN	NaN
Phenylalanine--tRNA ligase beta subunit (EC 6.1.1.20) (Phenylalanyl-tRNA synthetase beta subunit) (PheRS)	pheT MAB_2335	1075	21.5327	21.4509	21.3406	21.368	21.4046	21.4281	NaN	NaN	NaN	NaN	NaN	NaN	NaN
Solute-binding protein family 5 domain-containing protein	MAB_2878c	1298	21.524	21.5293	21.2446	21.466	21.5482	21.4324	NaN	NaN	NaN	NaN	NaN	NaN	NaN
Fe-S cluster assembly protein SufD	MAB_2748c	1227	21.2788	21.3214	21.4275	21.3587	21.3429	21.4378	NaN	NaN	NaN	NaN	NaN	NaN	NaN
Saccharopine dehydrogenase NADP binding domain-containing protein	MAB_4339c	2333	21.2978	21.2993	21.3447	21.3317	21.5109	21.4387	NaN	NaN	NaN	NaN	NaN	NaN	NaN
Probable dehydrogenase/dehydratase (MaoC family)	MAB_0621c	1985	21.6689	21.6686	21.3682	21.7166	21.6519	21.4409	NaN	NaN	NaN	NaN	NaN	NaN	NaN
Hypoxanthine phosphoribosyltransferase (EC 2.4.2.8)	MAB_0523	1932	21.3966	21.461	21.5908	21.5571	21.481	21.4437	NaN	NaN	NaN	NaN	NaN	NaN	NaN
Pyridine nucleotide-disulphide oxidoreductase family	MAB_0062	1549	21.5223	21.6594	21.512	21.3066	21.5874	21.4518	NaN	NaN	NaN	NaN	NaN	NaN	NaN
DNA integrity scanning protein DisA (Cyclic di-AMP synthase) (c-di-AMP synthase) (Diadenylate cyclase) (EC 2.7.7.85)	disA MAB_0562c	1949	21.3089	21.3933	21.458	21.4716	21.5434	21.4541	NaN	NaN	NaN	NaN	NaN	NaN	NaN
DUF1542 domain-containing protein	MAB_1577c	2716	21.5479	21.5602	21.5743	21.5613	21.4033	21.4617	NaN	NaN	NaN	NaN	NaN	NaN	NaN
Enoyl-CoA hydratase/isomerase	MAB_3281	1462	21.4583	21.5966	21.2787	21.415	21.5957	21.4633	NaN	NaN	NaN	NaN	NaN	NaN	NaN
alpha,alpha-trehalose-phosphate synthase (ADP-forming) (EC 2.4.1.347)	MAB_4145	2162	21.2937	21.4697	21.3415	21.4545	21.3508	21.4654	NaN	NaN	NaN	NaN	NaN	NaN	NaN
Pyridoxamine 5'-phosphate oxidase putative domain-containing protein	MAB_2203	1014	21.5692	21.6428	21.5119	21.3547	NaN	21.4716	NaN	NaN	NaN	NaN	NaN	NaN	NaN
Phenylacetic acid degradation-related protein	MAB_2418	1122	21.6273	21.4789	21.4686	21.3538	21.6648	21.4753	NaN	NaN	NaN	NaN	NaN	NaN	NaN
Probable non-ribosomal peptide synthetase	MAB_4099c	2136	21.5817	21.4665	21.4227	21.5236	21.5189	21.4764	NaN	NaN	NaN	NaN	NaN	NaN	NaN
Beta-lactamase-like	MAB_1312	2558	21.4794	21.3146	21.3614	21.3905	21.2827	21.4781	NaN	NaN	NaN	NaN	NaN	NaN	NaN
Uncharacterized protein	MAB_3665	1799	21.6862	21.566	21.4161	21.7848	21.449	21.4824	NaN	NaN	NaN	NaN	NaN	NaN	NaN
Uncharacterized protein	MAB_1179c	2427	21.5986	21.7343	21.1139	21.5002	21.629	21.4912	NaN	NaN	NaN	NaN	NaN	NaN	NaN
Mce family protein	MAB_4599c	2509	21.4011	21.4773	21.403	21.4449	21.5489	21.4916	NaN	NaN	NaN	NaN	NaN	NaN	NaN
Possible polyprenol phosphate mannosyl transferase 1 (Ppm1)	MAB_2207	1016	21.3898	21.3937	21.5642	21.4395	21.4061	21.4927	NaN	NaN	NaN	NaN	NaN	NaN	NaN
Ribonucleoside-diphosphate reductase (EC 1.17.4.1)	MAB_3413c	1523	21.308	21.1996	21.5956	21.2822	21.2918	21.4994	NaN	NaN	NaN	NaN	NaN	NaN	NaN
4-hydroxy-2-oxovalerate aldolase 1 (HOA 1) (EC 4.1.3.39) (4-hydroxy-2-keto-pentanoic acid aldolase 1) (4-hydroxy-2-oxopentanoate aldolase 1)	MAB_0626	1989	21.2913	21.2727	21.2382	21.4573	21.3565	21.5056	NaN	NaN	NaN	NaN	NaN	NaN	NaN
Aminoglycoside 2'-N-acetyltransferase	MAB_4395	2343	21.5852	21.6471	21.3221	21.5713	21.4703	21.5058	NaN	NaN	NaN	NaN	NaN	NaN	NaN
Ribosome-binding ATPase YchF	ychF MAB_1266	2459	21.5024	21.5751	21.5588	21.4803	21.5458	21.5062	NaN	NaN	NaN	NaN	NaN	NaN	NaN
Dimethyladenosine transferase	MAB_4338c	2332	21.2694	21.4069	21.3727	21.6185	21.4469	21.5091	NaN	NaN	NaN	NaN	NaN	NaN	NaN
Secreted protein	MAB_3077c	1369	21.0364	20.9718	21.1265	21.1311	21.0469	21.5138	NaN	NaN	NaN	NaN	NaN	NaN	NaN
Acid stress chaperone HdeA	MAB_3219	1430	21.4484	21.5263	21.7472	21.7087	21.3106	21.5196	NaN	NaN	NaN	NaN	NaN	NaN	NaN
Septum formation-related domain-containing protein	MAB_0151c	1584	21.4522	21.4481	21.3105	21.4808	21.4133	21.5234	NaN	NaN	NaN	NaN	NaN	NaN	NaN
Probable transmembrane carbonic anhydrase	MAB_3098	1381	21.5	21.5168	21.5535	21.7258	21.5483	21.5296	NaN	NaN	NaN	NaN	NaN	NaN	NaN
Cyclase	MAB_0831	2122	21.2529	21.2106	21.4436	21.2507	21.392	21.5302	NaN	NaN	NaN	NaN	NaN	NaN	NaN
alcohol dehydrogenase (EC 1.1.1.1)	MAB_4560	2489	21.4701	21.0094	20.8883	21.699	21.5081	21.5417	NaN	NaN	NaN	NaN	NaN	NaN	NaN
Probable dipeptidase PepE	MAB_2192	1007	21.425	21.363	21.4264	21.5025	21.4444	21.5418	NaN	NaN	NaN	NaN	NaN	NaN	NaN
Tryptophan synthase beta chain (EC 4.2.1.20)	trpB MAB_2644c	1175	21.6487	21.5849	21.5124	21.5054	21.7038	21.5421	NaN	NaN	NaN	NaN	NaN	NaN	NaN
Probable dual-specificity RNA methyltransferase RlmN (EC 2.1.1.192) (23S rRNA (adenine(2503)-C(2))-methyltransferase) (23S rRNA m2A2503 methyltransferase) (Ribosomal RNA large subunit methyltransferase N) (tRNA (adenine(37)-C(2))-methyltransferase) (tRNA m2A37 methyltransferase)	rlmN MAB_3175c	1416	21.2508	NaN	21.649	21.2535	NaN	21.543	NaN	NaN	NaN	NaN	NaN	NaN	NaN
Thymidylate synthase (TS) (TSase) (EC 2.1.1.45)	thyA MAB_3091c	1379	21.5909	21.5117	21.2064	21.2723	21.634	21.543	NaN	NaN	NaN	NaN	NaN	NaN	NaN
Protein translocase subunit SecA (EC 7.4.2.8)	secA MAB_2397	1108	21.5212	21.453	21.5164	21.3621	21.5267	21.5434	NaN	NaN	NaN	NaN	NaN	NaN	NaN
Uncharacterized protein	MAB_3496	1645	21.1549	NaN	21.0962	21.4774	21.3404	21.5446	NaN	NaN	NaN	NaN	NaN	NaN	NaN
Possible oxidoreductase	MAB_3947	2039	21.4515	21.461	21.4177	21.4156	21.5002	21.5463	NaN	NaN	NaN	NaN	NaN	NaN	NaN
Acetaldehyde dehydrogenase 1 (EC 1.2.1.10) (Acetaldehyde dehydrogenase [acetylating] 1)	MAB_0625	1988	21.4013	21.3762	21.2887	21.4546	21.487	21.5517	NaN	NaN	NaN	NaN	NaN	NaN	NaN
Propionate 3-nitronate monooxygenase	MAB_1641	2752	21.5628	21.48	21.3798	21.4758	21.4935	21.5522	NaN	NaN	NaN	NaN	NaN	NaN	NaN
Acyl-CoA dehydrogenase	MAB_0615	1981	21.0225	21.2437	21.2817	21.3325	21.2703	21.5523	NaN	NaN	NaN	NaN	NaN	NaN	NaN
Probable peptidase	MAB_2311	1061	21.3183	21.3815	21.4499	21.4886	21.2988	21.5532	NaN	NaN	NaN	NaN	NaN	NaN	NaN
Methyltransferase	MAB_2973c	1324	21.4177	21.4569	21.3833	21.4696	21.5065	21.5557	NaN	NaN	NaN	NaN	NaN	NaN	NaN
SRPBCC family protein	MAB_0877c	2241	21.4117	21.5658	21.3572	21.5986	21.5339	21.5562	NaN	NaN	NaN	NaN	NaN	NaN	NaN
Glycerol-3-phosphate dehydrogenase [NAD(P)+] (EC 1.1.1.94) (NAD(P)(+)-dependent glycerol-3-phosphate dehydrogenase) (NAD(P)H-dependent dihydroxyacetone-phosphate reductase)	gpsA MAB_3915	2024	21.3744	21.3161	21.2757	21.4988	21.4923	21.5667	NaN	NaN	NaN	NaN	NaN	NaN	NaN
Probable oxidoreductase	MAB_0192c	1607	21.4364	21.4614	21.4248	21.7359	21.471	21.5679	NaN	NaN	NaN	NaN	NaN	NaN	NaN
Polyketide synthase MbtC	MAB_2120c	2903	21.4042	21.4788	21.3949	21.7199	21.4339	21.5693	NaN	NaN	NaN	NaN	NaN	NaN	NaN
Probable short chain dehydrogenase/reductase	MAB_0164	1590	21.3653	21.4476	21.3704	21.5078	21.2833	21.5721	NaN	NaN	NaN	NaN	NaN	NaN	NaN
AB hydrolase-1 domain-containing protein	MAB_2942	1317	21.0576	21.4438	21.596	21.7535	21.7901	21.5762	NaN	NaN	NaN	NaN	NaN	NaN	NaN
HhH-GPD domain-containing protein	MAB_1302	2554	21.4229	21.5306	21.1426	21.4494	21.5848	21.5781	NaN	NaN	NaN	NaN	NaN	NaN	NaN
Probable cell division protein WhiA	whiA MAB_2781c	1246	21.3877	21.2687	21.3969	21.3826	21.3398	21.58	NaN	NaN	NaN	NaN	NaN	NaN	NaN
Short-chain dehydrogenase/reductase	MAB_3081	1371	21.271	21.5555	21.4309	21.4224	21.5045	21.5894	NaN	NaN	NaN	NaN	NaN	NaN	NaN
Riboflavin biosynthesis protein RibBA [Includes: 3,4-dihydroxy-2-butanone 4-phosphate synthase (DHBP synthase) (EC 4.1.99.12); GTP cyclohydrolase-2 (EC 3.5.4.25) (GTP cyclohydrolase II)]	ribBA MAB_2796c	1253	21.3198	21.4589	21.6989	21.5405	21.6413	21.5904	NaN	NaN	NaN	NaN	NaN	NaN	NaN
[acyl-carrier-protein] S-malonyltransferase (EC 2.3.1.39)	MAB_1879c	2807	21.5576	21.5523	21.4416	21.5561	21.5575	21.6001	NaN	NaN	NaN	NaN	NaN	NaN	NaN
Alanine--tRNA ligase (EC 6.1.1.7) (Alanyl-tRNA synthetase) (AlaRS)	alaS MAB_2851c	1282	21.4311	21.5131	21.6889	21.5281	21.6029	21.6038	NaN	NaN	NaN	NaN	NaN	NaN	NaN
ATP-dependent zinc metalloprotease FtsH (EC 3.4.24.-)	ftsH MAB_0533	1936	21.6887	21.6298	21.5194	21.6187	21.5745	21.604	NaN	NaN	NaN	NaN	NaN	NaN	NaN
Probable fatty-acid-CoA ligase FadD	MAB_4163c	2167	21.264	21.2869	21.4379	21.5983	21.491	21.6047	NaN	NaN	NaN	NaN	NaN	NaN	NaN
Catalase (EC 1.11.1.6)	MAB_0351	1756	21.7877	21.7205	21.426	21.8577	21.6633	21.6055	NaN	NaN	NaN	NaN	NaN	NaN	NaN
Coenzyme A biosynthesis bifunctional protein CoaBC (DNA/pantothenate metabolism flavoprotein) (Phosphopantothenoylcysteine synthetase/decarboxylase) (PPCS-PPCDC) [Includes: Phosphopantothenoylcysteine decarboxylase (PPC decarboxylase) (PPC-DC) (EC 4.1.1.36) (CoaC); Phosphopantothenate--cysteine ligase (EC 6.3.2.5) (CoaB) (Phosphopantothenoylcysteine synthetase) (PPC synthetase) (PPC-S)]	coaBC MAB_2821c	1263	21.6812	21.6014	21.5806	21.5304	21.5314	21.6149	NaN	NaN	NaN	NaN	NaN	NaN	NaN
ABC transporter/extracellular ligand-binding receptor	MAB_2626c	1169	21.5879	21.5692	21.401	21.6193	21.6076	21.6168	NaN	NaN	NaN	NaN	NaN	NaN	NaN
Probable acyl-CoA dehydrogenase	MAB_3487	1637	21.7136	21.7417	21.7065	21.5689	21.6024	21.6198	NaN	NaN	NaN	NaN	NaN	NaN	NaN
OsmC family protein	MAB_3248c	1449	21.4726	21.6113	21.3292	21.6399	21.6183	21.624	NaN	NaN	NaN	NaN	NaN	NaN	NaN
Probable aldehyde dehydrogenase	MAB_4484	2375	21.5467	21.4961	21.6344	21.7582	21.5608	21.6242	NaN	NaN	NaN	NaN	NaN	NaN	NaN
Conserved hypothetical transmembrane protein	MAB_1371	2583	21.7126	21.6621	21.5786	21.4709	21.6464	21.6248	NaN	NaN	NaN	NaN	NaN	NaN	NaN
Thioredoxin domain-containing protein	MAB_1465	2620	21.8503	21.7543	21.6747	21.7692	21.6654	21.6256	NaN	NaN	NaN	NaN	NaN	NaN	NaN
Probable peptidase	MAB_2225c	1025	21.6578	21.7229	21.7151	21.4815	21.5791	21.626	NaN	NaN	NaN	NaN	NaN	NaN	NaN
Proteasome subunit beta (EC 3.4.25.1) (20S proteasome beta subunit) (Proteasome core protein PrcB)	prcB MAB_2172	997	21.3812	21.4287	21.7214	21.6757	21.8388	21.6275	NaN	NaN	NaN	NaN	NaN	NaN	NaN
N5-carboxyaminoimidazole ribonucleotide mutase (N5-CAIR mutase) (EC 5.4.99.18) (5-(carboxyamino)imidazole ribonucleotide mutase)	purE MAB_3619c	1703	21.4995	21.7278	21.986	21.7275	21.5633	21.6281	NaN	NaN	NaN	NaN	NaN	NaN	NaN
Probable chromosome partitioning protein ParB	MAB_4949c	2779	21.5205	21.5429	21.5464	21.4239	21.4475	21.629	NaN	NaN	NaN	NaN	NaN	NaN	NaN
Glutaredoxin-like protein	MAB_3512	1654	22.0694	21.659	22.1356	21.7764	21.8809	21.6327	NaN	NaN	NaN	NaN	NaN	NaN	NaN
VWFA domain-containing protein	MAB_2724c	1210	21.5148	21.6714	21.5676	21.5084	21.6937	21.6457	NaN	NaN	NaN	NaN	NaN	NaN	NaN
Acyltransferase	MAB_2895c	1308	21.6395	21.7124	21.6632	21.5422	21.9282	21.6457	NaN	NaN	NaN	NaN	NaN	NaN	NaN
Mce family protein	MAB_4598c	2508	21.6749	21.7092	21.9941	21.7198	22.01	21.6459	NaN	NaN	NaN	NaN	NaN	NaN	NaN
Chorismate synthase (CS) (EC 4.2.3.5) (5-enolpyruvylshikimate-3-phosphate phospholyase)	aroC MAB_2843c	1278	21.6329	21.6382	21.4798	21.6903	21.5694	21.6463	NaN	NaN	NaN	NaN	NaN	NaN	NaN
Phenyloxazoline synthase MbtB (Mycobactin synthetase protein B)	MAB_2124	2907	21.7056	21.4652	21.711	21.6231	21.6112	21.6504	NaN	NaN	NaN	NaN	NaN	NaN	NaN
Ribonuclease PH (RNase PH) (EC 2.7.7.56) (tRNA nucleotidyltransferase)	rph MAB_1484	2630	21.6713	21.786	21.3825	21.529	21.6976	21.6511	NaN	NaN	NaN	NaN	NaN	NaN	NaN
Adenylosuccinate lyase (ASL) (EC 4.3.2.2) (Adenylosuccinase)	MAB_0687	2090	21.6592	21.6053	21.3658	21.5056	21.588	21.6564	NaN	NaN	NaN	NaN	NaN	NaN	NaN
Amidohydrolase	MAB_4738c	2638	21.4765	21.3869	21.5365	21.7328	21.8049	21.6582	NaN	NaN	NaN	NaN	NaN	NaN	NaN
Probable 1-acylglycerol-3-phosphate O-acyltransferase	MAB_1984	2859	21.4648	21.3869	21.4966	21.4041	21.4839	21.6627	NaN	NaN	NaN	NaN	NaN	NaN	NaN
Peptide methionine sulfoxide reductase MsrA (Protein-methionine-S-oxide reductase) (EC 1.8.4.11) (Peptide-methionine (S)-S-oxide reductase) (Peptide Met(O) reductase)	msrA MAB_0120	1571	21.6279	21.6063	21.6703	21.7414	21.7158	21.6635	NaN	NaN	NaN	NaN	NaN	NaN	NaN
Succinate-semialdehyde dehydrogenase	MAB_3471	1627	21.6111	21.6624	21.571	21.6299	21.6762	21.6641	NaN	NaN	NaN	NaN	NaN	NaN	NaN
Mce family protein	MAB_4597c	2507	21.745	21.9035	21.7328	21.7529	21.6767	21.6674	NaN	NaN	NaN	NaN	NaN	NaN	NaN
Carboxymuconolactone decarboxylase-like domain-containing protein	MAB_4119	2153	21.3809	21.5672	21.4559	21.6904	21.7594	21.669	NaN	NaN	NaN	NaN	NaN	NaN	NaN
Superoxide dismutase (EC 1.15.1.1)	MAB_3957	2044	21.4448	21.3723	21.2145	21.7907	21.6207	21.6711	NaN	NaN	NaN	NaN	NaN	NaN	NaN
Probable exodeoxyribonuclease III protein XthA	MAB_4189	2181	21.7224	21.8882	21.4983	21.7759	21.7216	21.6735	NaN	NaN	NaN	NaN	NaN	NaN	NaN
DGQHR domain-containing protein	MAB_1099c	2396	21.7168	21.8027	21.7722	21.5992	21.6009	21.6739	NaN	NaN	NaN	NaN	NaN	NaN	NaN
EfeO-type cupredoxin-like domain-containing protein	MAB_1630c	2746	21.4085	21.5161	21.5232	21.6347	21.7601	21.6781	NaN	NaN	NaN	NaN	NaN	NaN	NaN
Probable monooxygenase	MAB_2477c;MAB_4050c	1141	21.8047	21.76	21.6139	21.6264	21.6906	21.6791	NaN	NaN	NaN	NaN	NaN	NaN	NaN
4-hydroxy-4-methyl-2-oxoglutarate aldolase (HMG aldolase) (EC 4.1.1.112) (EC 4.1.3.17) (Oxaloacetate decarboxylase)	MAB_0107c	1563	21.52	21.3419	21.4022	21.367	NaN	21.6829	NaN	NaN	NaN	NaN	NaN	NaN	NaN
Isoprenyl transferase (EC 2.5.1.-)	MAB_1676	2766	21.368	21.5408	21.4524	21.5289	21.5615	21.6834	NaN	NaN	NaN	NaN	NaN	NaN	NaN
Tellurium resistance protein	MAB_4630	2524	21.9112	22.0696	21.6384	22.0471	21.8205	21.6835	NaN	NaN	NaN	NaN	NaN	NaN	NaN
amidase (EC 3.5.1.4)	MAB_2181c	999	21.6362	21.5078	21.5068	21.5861	21.6352	21.6839	NaN	NaN	NaN	NaN	NaN	NaN	NaN
Probable cutinase Cut1	MAB_3272c	1459	21.4826	21.3414	21.4917	21.6932	21.5587	21.6841	NaN	NaN	NaN	NaN	NaN	NaN	NaN
Probable oxidoreductase	MAB_4603c	2511	21.754	21.7268	21.5547	21.6709	21.6591	21.6847	NaN	NaN	NaN	NaN	NaN	NaN	NaN
Probable transcriptional regulator, LuxR family	MAB_3891c	2010	21.639	21.5275	21.437	21.5674	21.6731	21.6869	NaN	NaN	NaN	NaN	NaN	NaN	NaN
Possible beta-1,3-glucanase	MAB_4740	2639	21.8947	21.7509	21.8431	21.7944	21.5977	21.6878	NaN	NaN	NaN	NaN	NaN	NaN	NaN
Probable geranylgeranyl reductase	MAB_3406	1520	21.6451	21.6318	21.656	21.5664	21.602	21.6878	NaN	NaN	NaN	NaN	NaN	NaN	NaN
O-succinylhomoserine sulfhydrylase (OSH sulfhydrylase) (OSHS sulfhydrylase) (EC 2.5.1.-)	metZ MAB_4242c	2204	21.6505	21.7952	21.4672	21.6729	21.763	21.6896	NaN	NaN	NaN	NaN	NaN	NaN	NaN
Probable phosphomannomutase	MAB_3603c	1695	21.5614	21.4672	21.595	21.5401	21.7275	21.6902	NaN	NaN	NaN	NaN	NaN	NaN	NaN
Probable zinc-dependent alcohol dehydrogenase AdhE2	MAB_1869c	2801	22.016	21.9987	21.9989	21.812	22.0857	21.6947	NaN	NaN	NaN	NaN	NaN	NaN	NaN
UTP--glucose-1-phosphate uridylyltransferase (EC 2.7.7.9)	MAB_1086	2390	21.7268	21.655	21.7441	21.8161	21.8001	21.7001	NaN	NaN	NaN	NaN	NaN	NaN	NaN
Cyanate hydratase (Cyanase) (EC 4.2.1.104) (Cyanate hydrolase) (Cyanate lyase)	cynS MAB_1028c	2293	21.7713	21.6458	21.6991	21.679	21.5445	21.7002	NaN	NaN	NaN	NaN	NaN	NaN	NaN
DUF5666 domain-containing protein	MAB_2741	1221	22.035	22.0655	21.9926	22.2494	22.2372	21.7057	NaN	NaN	NaN	NaN	NaN	NaN	NaN
cytochrome-c oxidase (EC 7.1.1.9) (Cytochrome aa3 subunit 2)	MAB_1961	2848	21.8472	21.7169	21.7362	21.8834	21.707	21.7075	NaN	NaN	NaN	NaN	NaN	NaN	NaN
Leucine--tRNA ligase (EC 6.1.1.4) (Leucyl-tRNA synthetase) (LeuRS)	leuS MAB_4923c	2679	21.452	21.4312	21.6764	21.6231	21.4429	21.7081	NaN	NaN	NaN	NaN	NaN	NaN	NaN
Nucleic acid-binding protein	MAB_0616	1982	21.2457	21.1807	21.2173	21.3924	21.4472	21.7102	NaN	NaN	NaN	NaN	NaN	NaN	NaN
Peptide deformylase (PDF) (EC 3.5.1.88) (Polypeptide deformylase)	def MAB_4187	2180	21.9489	21.9026	22.0992	21.9679	21.8858	21.7115	NaN	NaN	NaN	NaN	NaN	NaN	NaN
Phosphate acetyltransferase (EC 2.3.1.8) (Phosphotransacetylase)	MAB_4226c	2201	21.7791	21.7245	21.7835	21.676	21.6674	21.7146	NaN	NaN	NaN	NaN	NaN	NaN	NaN
Glutathione peroxidase	MAB_2579	1157	21.7624	21.8144	21.7894	21.5219	21.5418	21.7162	NaN	NaN	NaN	NaN	NaN	NaN	NaN
Formate-dependent phosphoribosylglycinamide formyltransferase (EC 6.3.1.21) (5'-phosphoribosylglycinamide transformylase 2) (Formate-dependent GAR transformylase) (GAR transformylase 2) (GART 2) (Non-folate glycinamide ribonucleotide transformylase) (Phosphoribosylglycinamide formyltransferase 2)	purT MAB_1191c	2435	21.6636	21.7811	21.8094	21.5684	NaN	21.721	NaN	NaN	NaN	NaN	NaN	NaN	NaN
Glycerol kinase (EC 2.7.1.30) (ATP:glycerol 3-phosphotransferase) (Glycerokinase) (GK)	glpK MAB_0382	1770	21.4778	21.4509	21.7771	21.6529	21.6094	21.7216	NaN	NaN	NaN	NaN	NaN	NaN	NaN
Hypothetical glycosyl transferase	MAB_2182c	1000	21.6863	21.771	21.801	21.7455	21.7558	21.7223	NaN	NaN	NaN	NaN	NaN	NaN	NaN
Probable acyl-CoA dehydrogenase	MAB_3486	1636	21.7663	21.7785	21.6121	21.6196	21.5186	21.7275	NaN	NaN	NaN	NaN	NaN	NaN	NaN
Rhodanese domain-containing protein	MAB_4243c	2205	21.6968	21.7039	21.5929	21.8199	21.7646	21.7382	NaN	NaN	NaN	NaN	NaN	NaN	NaN
Proteasome accessory factor PafA2	MAB_2170	995	21.5125	21.535	21.4378	21.7909	21.8138	21.7389	NaN	NaN	NaN	NaN	NaN	NaN	NaN
thioredoxin-dependent peroxiredoxin (EC 1.11.1.24) (Thioredoxin peroxidase)	MAB_1515c	2695	21.3937	21.5123	21.7576	21.7776	21.6833	21.7397	NaN	NaN	NaN	NaN	NaN	NaN	NaN
Transcriptional regulator, MazG family	MAB_1158	2417	21.6945	21.7079	21.7648	21.6284	21.7714	21.7411	NaN	NaN	NaN	NaN	NaN	NaN	NaN
Probable NADH-dependent glutamate synthase (Small subunit) GltD	MAB_0092	1558	21.7257	21.5459	21.8503	21.6151	21.7584	21.7436	NaN	NaN	NaN	NaN	NaN	NaN	NaN
CsbD-like domain-containing protein	MAB_1241c	2449	21.5986	21.6724	21.7353	21.8778	21.7085	21.7439	NaN	NaN	NaN	NaN	NaN	NaN	NaN
Activator of Hsp90 ATPase homologue 1/2-like C-terminal domain-containing protein	MAB_1989c	2862	21.7885	21.8087	21.8581	21.7424	21.8173	21.7457	NaN	NaN	NaN	NaN	NaN	NaN	NaN
Probable adenylate cyclase	MAB_1914c	2820	21.5337	21.5451	21.4143	21.7156	21.5941	21.7462	NaN	NaN	NaN	NaN	NaN	NaN	NaN
Large ribosomal subunit assembly factor BipA (EC 3.6.5.-) (GTP-binding protein BipA)	bipA MAB_1310	2557	21.5102	21.6476	21.7264	21.7081	21.8676	21.7507	NaN	NaN	NaN	NaN	NaN	NaN	NaN
Acetolactate synthase small subunit (AHAS) (ALS) (EC 2.2.1.6) (Acetohydroxy-acid synthase small subunit)	MAB_3322c	1480	21.635	21.7353	21.8432	21.8106	21.8415	21.7521	NaN	NaN	NaN	NaN	NaN	NaN	NaN
Carboxylic acid reductase (CAR) (EC 1.2.1.-) (ATP/NADPH-dependent carboxylic acid reductase)	car MAB_2962;car MAB_4714c	2549	21.7365	21.6581	21.6473	21.724	21.742	21.7793	NaN	NaN	NaN	NaN	NaN	NaN	NaN
Acetolactate synthase (EC 2.2.1.6)	MAB_3323c	1481	21.9753	21.9223	21.8796	21.9942	21.9822	21.7807	NaN	NaN	NaN	NaN	NaN	NaN	NaN
GMP reductase (EC 1.7.1.7) (Guanosine 5'-monophosphate reductase) (GMPR)	guaB1 MAB_2412c	1120	21.6403	21.5301	21.5667	21.7091	21.5989	21.788	NaN	NaN	NaN	NaN	NaN	NaN	NaN
L,D-TPase catalytic domain-containing protein	MAB_4537c	2472	21.5428	21.626	21.6375	21.7696	21.7128	21.788	NaN	NaN	NaN	NaN	NaN	NaN	NaN
Haemophore haem-binding domain-containing protein	MAB_1922	2828	21.5956	21.2289	21.3539	21.6194	21.7676	21.7916	NaN	NaN	NaN	NaN	NaN	NaN	NaN
PASTA domain-containing protein	MAB_1117c	2398	21.7697	21.0063	21.5671	21.8793	NaN	21.793	NaN	NaN	NaN	NaN	NaN	NaN	NaN
Aspartate--tRNA(Asp/Asn) ligase (EC 6.1.1.23) (Aspartyl-tRNA synthetase) (AspRS) (Non-discriminating aspartyl-tRNA synthetase) (ND-AspRS)	aspS MAB_2865c	1288	21.8653	21.8029	21.8112	21.8445	21.9169	21.7942	NaN	NaN	NaN	NaN	NaN	NaN	NaN
Homoserine kinase (HK) (HSK) (EC 2.7.1.39)	thrB MAB_1437	2605	21.6375	21.7765	21.7965	21.8542	21.7624	21.7948	NaN	NaN	NaN	NaN	NaN	NaN	NaN
Protein-export membrane protein SecF	secF MAB_2879c	1299	21.8106	21.9924	21.97	21.9578	21.9554	21.7963	NaN	NaN	NaN	NaN	NaN	NaN	NaN
DUF4393 domain-containing protein	MAB_4927	2682	21.8347	21.7523	21.8216	21.6859	21.778	21.8008	NaN	NaN	NaN	NaN	NaN	NaN	NaN
Putative S-adenosyl-L-methionine-dependent methyltransferase MAB_4328c (EC 2.1.1.-)	MAB_4328c	2328	21.8174	21.6375	21.7745	21.7938	21.7215	21.8037	NaN	NaN	NaN	NaN	NaN	NaN	NaN
Integral membrane protein MviN	MAB_4937	2688	21.627	21.773	21.6989	21.8135	21.7608	21.8092	NaN	NaN	NaN	NaN	NaN	NaN	NaN
DNA-binding protein	MAB_1990	2863	21.5401	21.4947	21.6471	21.612	21.5951	21.8093	NaN	NaN	NaN	NaN	NaN	NaN	NaN
ESX secretion-associated protein EspG	MAB_0147c	1581	21.6351	21.6568	21.5803	21.6671	21.5325	21.8099	NaN	NaN	NaN	NaN	NaN	NaN	NaN
Probable inositol monophosphatase CysQ	MAB_2115	2899	21.4995	21.5038	21.5237	21.6135	21.6438	21.8104	NaN	NaN	NaN	NaN	NaN	NaN	NaN
Methionine synthase (EC 2.1.1.13) (5-methyltetrahydrofolate--homocysteine methyltransferase)	MAB_2129	2911	21.674	21.8536	21.887	21.7078	21.9168	21.8123	NaN	NaN	NaN	NaN	NaN	NaN	NaN
Serine--tRNA ligase (EC 6.1.1.11) (Seryl-tRNA synthetase) (SerRS) (Seryl-tRNA(Ser/Sec) synthetase)	serS MAB_0153	1586	21.7404	21.7021	21.5972	21.7032	21.7552	21.8146	NaN	NaN	NaN	NaN	NaN	NaN	NaN
Possible luciferase-like oxidoreductase	MAB_2431c	1128	21.7818	21.5622	21.6559	21.6717	21.8327	21.8146	NaN	NaN	NaN	NaN	NaN	NaN	NaN
Probable alcohol dehydrogenase, zinc-containing	MAB_0983c	2277	21.5696	21.5636	21.4897	21.7201	21.7091	21.816	NaN	NaN	NaN	NaN	NaN	NaN	NaN
EccD-like transmembrane domain-containing protein	MAB_3757	1840	21.5319	21.4932	21.618	21.6811	21.6509	21.8166	NaN	NaN	NaN	NaN	NaN	NaN	NaN
Chaperone protein DnaJ	dnaJ MAB_4271c	2218	21.7957	22.0251	21.999	21.9388	21.9057	21.8236	NaN	NaN	NaN	NaN	NaN	NaN	NaN
Short-chain dehydrogenase/reductase	MAB_1039	2299	21.5171	21.5158	21.6328	21.6663	21.8081	21.8252	NaN	NaN	NaN	NaN	NaN	NaN	NaN
Short-chain dehydrogenase/reductase	MAB_2325	1072	21.54	21.6985	21.7325	21.7619	21.9007	21.8371	NaN	NaN	NaN	NaN	NaN	NaN	NaN
Phosphoribosylformylglycinamidine cyclo-ligase (EC 6.3.3.1) (AIR synthase) (AIRS) (Phosphoribosyl-aminoimidazole synthetase)	purM MAB_0728	2106	21.7388	21.5353	21.706	21.7716	21.877	21.843	NaN	NaN	NaN	NaN	NaN	NaN	NaN
Luciferase-like monooxygenase	MAB_4496c	2379	21.0329	21.4478	21.3249	21.4793	21.604	21.8462	NaN	NaN	NaN	NaN	NaN	NaN	NaN
Preprotein translocase subunit YajC	MAB_2881c	1301	21.9778	21.7297	21.9346	21.8881	21.9337	21.8474	NaN	NaN	NaN	NaN	NaN	NaN	NaN
Signal recognition particle receptor FtsY (SRP receptor) (EC 3.6.5.4)	ftsY MAB_3241c	1444	21.8801	22.1983	21.8736	21.9987	22.0058	21.8503	NaN	NaN	NaN	NaN	NaN	NaN	NaN
Phospho-2-dehydro-3-deoxyheptonate aldolase (EC 2.5.1.54)	MAB_1987	2860	21.9389	21.9996	21.7246	22.0073	21.9619	21.8534	NaN	NaN	NaN	NaN	NaN	NaN	NaN
MaoC-like domain-containing protein	MAB_4444	2363	21.7733	21.83	22.166	21.7863	21.803	21.8594	NaN	NaN	NaN	NaN	NaN	NaN	NaN
nicotinate-nucleotide diphosphorylase (carboxylating) (EC 2.4.2.19) (Quinolinate phosphoribosyltransferase [decarboxylating])	MAB_2672c	1187	21.5578	21.4666	21.8029	21.6477	21.8167	21.8613	NaN	NaN	NaN	NaN	NaN	NaN	NaN
Adenylosuccinate synthetase (AMPSase) (AdSS) (EC 6.3.4.4) (IMP--aspartate ligase)	purA MAB_4249c	2209	21.8522	21.8808	21.8899	21.9843	21.7654	21.8619	NaN	NaN	NaN	NaN	NaN	NaN	NaN
Aspartate-semialdehyde dehydrogenase (ASA dehydrogenase) (ASADH) (EC 1.2.1.11) (Aspartate-beta-semialdehyde dehydrogenase)	asd MAB_0344	1754	21.9279	21.8223	21.8132	22.1145	22.0809	21.8636	NaN	NaN	NaN	NaN	NaN	NaN	NaN
FAS1-like dehydratase domain-containing protein	MAB_3996	2056	21.7046	21.6773	21.7632	21.8222	21.8898	21.8653	NaN	NaN	NaN	NaN	NaN	NaN	NaN
Branched-chain-amino-acid aminotransferase (EC 2.6.1.42)	MAB_1950	2839	21.8487	21.8936	21.6211	22.1942	21.9984	21.8653	NaN	NaN	NaN	NaN	NaN	NaN	NaN
Probable acyl-[acyl-carrier protein] desaturase	MAB_2157	990	21.9427	21.901	21.9644	22.2068	21.9358	21.8686	NaN	NaN	NaN	NaN	NaN	NaN	NaN
3-isopropylmalate dehydrogenase (EC 1.1.1.85) (3-IPM-DH) (Beta-IPM dehydrogenase) (IMDH)	leuB MAB_3303c	1476	21.8221	21.8109	21.854	21.8073	21.8353	21.8716	NaN	NaN	NaN	NaN	NaN	NaN	NaN
Glucose-6-phosphate 1-dehydrogenase (G6PD) (EC 1.1.1.49)	zwf MAB_2761	1237	21.9076	21.9727	21.9492	21.8489	22.0051	21.874	NaN	NaN	NaN	NaN	NaN	NaN	NaN
Polyketide synthase MbtD	MAB_2119c	2902	21.7055	21.605	21.7393	21.7709	21.8901	21.8756	NaN	NaN	NaN	NaN	NaN	NaN	NaN
PknH-like extracellular domain-containing protein	MAB_2422c	1126	22.0275	21.9541	21.7589	21.6364	21.8174	21.883	NaN	NaN	NaN	NaN	NaN	NaN	NaN
methylmalonyl-CoA mutase (EC 5.4.99.2)	MAB_2711c	1202	21.9524	21.8253	21.8752	21.7946	21.9246	21.8869	NaN	NaN	NaN	NaN	NaN	NaN	NaN
Carboxyltransferase domain-containing protein	MAB_4394	2342	21.4919	21.6394	21.034	21.5999	21.3929	21.8895	NaN	NaN	NaN	NaN	NaN	NaN	NaN
Formyltransferase	MAB_2260	1041	21.8035	21.6519	21.5787	21.8431	21.7644	21.9035	NaN	NaN	NaN	NaN	NaN	NaN	NaN
Possible enoyl-CoA hydratase/isomerase	MAB_0981c	2276	21.9443	21.7519	21.9593	21.8483	21.8889	21.9054	NaN	NaN	NaN	NaN	NaN	NaN	NaN
Putative pterin-4-alpha-carbinolamine dehydratase (PHS) (EC 4.2.1.96) (4-alpha-hydroxy-tetrahydropterin dehydratase) (Pterin carbinolamine dehydratase) (PCD)	MAB_1307c	2556	21.9674	21.8599	21.7494	22.0137	21.9868	21.9065	NaN	NaN	NaN	NaN	NaN	NaN	NaN
N-acetyltransferase domain-containing protein	MAB_3942	2034	21.7983	21.6306	21.9446	21.9209	21.9637	21.9142	NaN	NaN	NaN	NaN	NaN	NaN	NaN
Peptide chain release factor 2 (RF-2)	prfB MAB_3478c	1632	21.7398	21.7054	21.5754	21.8857	21.7727	21.9175	NaN	NaN	NaN	NaN	NaN	NaN	NaN
3-hydroxyisobutyryl-CoA hydrolase (EC 3.1.2.4)	MAB_1187c	2432	22.0279	21.864	21.8389	22.0028	22.0709	21.9303	NaN	NaN	NaN	NaN	NaN	NaN	NaN
Acyl-protein synthetase	MAB_4675c	2533	22.1183	22.1728	22.0871	21.8744	21.817	21.9339	NaN	NaN	NaN	NaN	NaN	NaN	NaN
Proteasome subunit alpha (20S proteasome alpha subunit) (Proteasome core protein PrcA)	prcA MAB_2173	998	21.7337	21.9121	21.8416	22.0571	21.9357	21.9379	NaN	NaN	NaN	NaN	NaN	NaN	NaN
Citrate synthase CitA	MAB_0932c	2250	21.8139	21.7308	21.8537	21.7953	21.9495	21.9381	NaN	NaN	NaN	NaN	NaN	NaN	NaN
Pyridoxamine 5'-phosphate oxidase-related	MAB_1906	2818	21.964	21.6578	21.9283	22.1667	22.0582	21.9384	NaN	NaN	NaN	NaN	NaN	NaN	NaN
GMP synthase [glutamine-hydrolyzing] (EC 6.3.5.2) (GMP synthetase) (Glutamine amidotransferase)	guaA MAB_3718c	1821	21.859	21.9975	21.9411	21.7623	21.7996	21.9423	NaN	NaN	NaN	NaN	NaN	NaN	NaN
Oxidoreductase	MAB_1398c	2590	NaN	21.3934	22.0372	21.3979	21.6314	21.9424	NaN	NaN	NaN	NaN	NaN	NaN	NaN
DUF4878 domain-containing protein	MAB_4253	2212	21.9499	22.0522	22.1249	22.0972	22.0784	21.9484	NaN	NaN	NaN	NaN	NaN	NaN	NaN
Fe-S oxidoreductase	MAB_4293	2232	21.9281	21.8799	21.9836	21.7745	21.8796	21.9555	NaN	NaN	NaN	NaN	NaN	NaN	NaN
Hypothetical low molecular weight antigen Mtb12	MAB_2161c	993	21.9039	21.6775	21.6457	21.7873	21.888	21.9556	NaN	NaN	NaN	NaN	NaN	NaN	NaN
Probable conserved lipoprotein LpqG	MAB_0525c	1934	21.8083	21.92	21.738	21.9482	21.9901	21.9792	NaN	NaN	NaN	NaN	NaN	NaN	NaN
proton-translocating NAD(P)(+) transhydrogenase (EC 7.1.1.1)	MAB_4579c	2495	21.7774	21.9064	21.9411	21.9472	21.859	21.9844	NaN	NaN	NaN	NaN	NaN	NaN	NaN
ABC transporter, ATP-binding protein	MAB_3698	1815	22.1189	21.9831	21.9596	22.1548	22.135	21.987	NaN	NaN	NaN	NaN	NaN	NaN	NaN
Luciferase-like domain-containing protein	MAB_2449	1134	21.69	21.7134	21.2087	21.7545	21.8526	21.9979	NaN	NaN	NaN	NaN	NaN	NaN	NaN
UDP-galactofuranosyl transferase GlfT2	MAB_0171	1595	22.1999	21.9702	22.0158	22.0171	21.7737	21.9996	NaN	NaN	NaN	NaN	NaN	NaN	NaN
Peptidase	MAB_3980	2048	22.0969	22.17	21.3741	22.4142	22.3274	22.0016	NaN	NaN	NaN	NaN	NaN	NaN	NaN
Anion transporter ATPase	MAB_0411c	1777	21.7781	21.8946	21.9162	21.6917	22.0937	22.0058	NaN	NaN	NaN	NaN	NaN	NaN	NaN
Type 2A encapsulin shell protein SrpI-like domain-containing protein	MAB_0218c	1617	21.981	21.837	21.9673	21.8351	21.9302	22.0125	NaN	NaN	NaN	NaN	NaN	NaN	NaN
Serine/threonine-protein kinase PknB (EC 2.7.11.1)	MAB_0033c	1543	22.1321	22.1207	22.093	22.1825	22.1381	22.013	NaN	NaN	NaN	NaN	NaN	NaN	NaN
uroporphyrinogen-III C-methyltransferase (EC 2.1.1.107)	MAB_3991c	2052	21.8645	21.894	21.7264	21.8136	21.8142	22.0187	NaN	NaN	NaN	NaN	NaN	NaN	NaN
Tryptophan--tRNA ligase (EC 6.1.1.2) (Tryptophanyl-tRNA synthetase) (TrpRS)	trpS MAB_3683c	1809	22.355	22.2841	22.2926	22.0193	22.4082	22.0208	NaN	NaN	NaN	NaN	NaN	NaN	NaN
Protein translocase subunit SecA (EC 7.4.2.8)	secA MAB_3580c	1682	21.9285	21.943	21.9513	21.9822	21.9391	22.023	NaN	NaN	NaN	NaN	NaN	NaN	NaN
Acyl-CoA oxidase	MAB_3588	1683	21.9094	22.0693	22.0175	21.9762	22.1125	22.0231	NaN	NaN	NaN	NaN	NaN	NaN	NaN
Oligoribonuclease (EC 3.1.-.-)	orn MAB_1533c	2700	21.8372	21.641	21.7423	21.8124	21.7266	22.0261	NaN	NaN	NaN	NaN	NaN	NaN	NaN
Polyketide cyclase / dehydrase and lipid transport	MAB_3139c	1402	22.0605	21.9179	21.9243	21.9088	21.9707	22.0291	NaN	NaN	NaN	NaN	NaN	NaN	NaN
Aminomethyltransferase (EC 2.1.2.10) (Glycine cleavage system T protein)	gcvT MAB_1949	2838	21.7757	21.5324	21.9187	22.0672	22.1354	22.0353	NaN	NaN	NaN	NaN	NaN	NaN	NaN
Lysine--tRNA ligase (EC 6.1.1.6) (Lysyl-tRNA synthetase) (LysRS)	lysS MAB_0544	1941	22.0166	21.9906	21.9755	21.869	22.0851	22.0374	NaN	NaN	NaN	NaN	NaN	NaN	NaN
Probable sugar ABC transporter, ATP-binding protein SugC	MAB_1375	2585	21.9001	21.9012	21.8925	21.9796	22.0776	22.0391	NaN	NaN	NaN	NaN	NaN	NaN	NaN
Mce family protein	MAB_4594c	2504	22.0125	22.047	22.0242	22.1698	22.2392	22.0394	NaN	NaN	NaN	NaN	NaN	NaN	NaN
Glutamate dehydrogenase	MAB_3800c	1872	21.903	21.8952	22.0207	21.9546	22.009	22.0433	NaN	NaN	NaN	NaN	NaN	NaN	NaN
PE-PGRS family protein	MAB_2679	1189	21.8181	21.8376	21.9749	21.956	21.9052	22.0434	NaN	NaN	NaN	NaN	NaN	NaN	NaN
DUF2505 domain-containing protein	MAB_4067	2076	21.7359	21.9001	21.8005	21.3768	21.916	22.0437	NaN	NaN	NaN	NaN	NaN	NaN	NaN
FAS1-like dehydratase domain-containing protein	MAB_1529c	2699	21.8574	22.0637	21.8812	21.9998	22.1917	22.047	NaN	NaN	NaN	NaN	NaN	NaN	NaN
BFN domain-containing protein	MAB_2405	1114	21.9192	21.8915	21.7628	22.1811	21.9902	22.049	NaN	NaN	NaN	NaN	NaN	NaN	NaN
D-lactate dehydratase (EC 4.2.1.130)	MAB_1932c	2831	21.949	21.9885	21.8998	22.0804	22.2031	22.0491	NaN	NaN	NaN	NaN	NaN	NaN	NaN
Carbamoyl phosphate synthase large chain (EC 6.3.4.16) (EC 6.3.5.5) (Carbamoyl phosphate synthetase ammonia chain)	carB MAB_2827c	1267	22.0257	22.0287	21.9916	21.9334	22.0681	22.0529	NaN	NaN	NaN	NaN	NaN	NaN	NaN
Tuberculin related peptide	MAB_4185c	2179	22.1644	22.3355	22.3543	22.334	22.3187	22.0529	NaN	NaN	NaN	NaN	NaN	NaN	NaN
Phosphatidylserine decarboxylase proenzyme (EC 4.1.1.65) [Cleaved into: Phosphatidylserine decarboxylase alpha chain; Phosphatidylserine decarboxylase beta chain]	psd MAB_0639c	1993	22.0285	22.0365	21.8886	22.2066	22.0656	22.0555	NaN	NaN	NaN	NaN	NaN	NaN	NaN
Probable UDP-glucose 4-epimerase GalE1	MAB_0503	1927	21.8614	21.9686	21.8943	22.0915	22.2135	22.0625	NaN	NaN	NaN	NaN	NaN	NaN	NaN
Glutamate--tRNA ligase (EC 6.1.1.17) (Glutamyl-tRNA synthetase) (GluRS)	gltX MAB_3298c	1474	21.8813	21.8795	21.7704	21.9973	21.8237	22.0638	NaN	NaN	NaN	NaN	NaN	NaN	NaN
Pyrroline-5-carboxylate reductase (P5C reductase) (P5CR) (EC 1.5.1.2) (PCA reductase)	proC MAB_4005c	2062	21.9359	21.8994	21.9198	21.9622	22.0014	22.0648	NaN	NaN	NaN	NaN	NaN	NaN	NaN
Membrane protein, MmpS family	MAB_4117c	2152	22.0785	22.0473	22.2002	21.9745	21.9719	22.0665	NaN	NaN	NaN	NaN	NaN	NaN	NaN
Probable 3-hydroxybutyryl-CoA dehydrogenase	MAB_4094c	2132	22.0882	22.0133	22.038	21.9938	22.0898	22.0672	NaN	NaN	NaN	NaN	NaN	NaN	NaN
4-hydroxy-tetrahydrodipicolinate synthase (HTPA synthase) (EC 4.3.3.7)	dapA MAB_3084c	1374	22.0898	21.8971	22.223	22.0574	22.0493	22.0679	NaN	NaN	NaN	NaN	NaN	NaN	NaN
Succinate dehydrogenase iron-sulfur subunit (EC 1.3.5.1)	MAB_3676	1808	22.0182	22.1344	21.9731	22.0162	22.1332	22.0682	NaN	NaN	NaN	NaN	NaN	NaN	NaN
Endoribonuclease	MAB_0413	1779	22.389	22.5207	22.4676	22.2575	22.3978	22.0732	NaN	NaN	NaN	NaN	NaN	NaN	NaN
Cystathionine beta-synthase (EC 4.2.1.22)	MAB_1195	2437	21.9889	22.007	21.8795	22.0429	22.0298	22.0751	NaN	NaN	NaN	NaN	NaN	NaN	NaN
Probable cobalamin biosynthesis protein CobN	MAB_2201	1013	21.7599	21.859	21.7759	21.7215	21.7681	22.0901	NaN	NaN	NaN	NaN	NaN	NaN	NaN
Indole-3-glycerol phosphate synthase (IGPS) (EC 4.1.1.48)	trpC MAB_2645c	1176	22.0515	21.9941	22.3094	22.1597	22.0092	22.0908	NaN	NaN	NaN	NaN	NaN	NaN	NaN
Polyphosphate kinase (EC 2.7.4.1) (ATP-polyphosphate phosphotransferase) (Polyphosphoric acid kinase)	ppk MAB_3290	1467	21.8229	21.8861	21.8501	22.0889	22.0144	22.0957	NaN	NaN	NaN	NaN	NaN	NaN	NaN
Glutamyl-tRNA(Gln) amidotransferase subunit A (Glu-ADT subunit A) (EC 6.3.5.7)	gatA MAB_3341c	1489	21.9699	21.9673	22.0825	22.0173	22.0629	22.0964	NaN	NaN	NaN	NaN	NaN	NaN	NaN
Collagen-like protein	MAB_4284c	2227	22.2481	22.189	22.2029	22.2597	22.1951	22.0975	NaN	NaN	NaN	NaN	NaN	NaN	NaN
DUF5343 domain-containing protein	MAB_0438c	1916	22.0601	22.0554	21.9632	22.0527	22.2856	22.102	NaN	NaN	NaN	NaN	NaN	NaN	NaN
Mce associated membrane protein	MAB_4593c	2503	22.0662	22.2785	22.2929	22.1084	22.0832	22.1022	NaN	NaN	NaN	NaN	NaN	NaN	NaN
Probable ABC transporter, permease protein	MAB_4672c	2531	22.2437	22.1293	22.0079	21.86	22.0583	22.1179	NaN	NaN	NaN	NaN	NaN	NaN	NaN
Glucose-1-phosphate thymidylyltransferase (EC 2.7.7.24)	MAB_4113	2148	22.1094	22.0538	22.2187	22.0609	22.0037	22.1216	NaN	NaN	NaN	NaN	NaN	NaN	NaN
UDP-galactopyranose mutase (Glf)	MAB_0170	1594	21.6331	21.9479	21.7512	21.6628	21.7341	22.1246	NaN	NaN	NaN	NaN	NaN	NaN	NaN
3-hydroxyisobutyrate dehydrogenase	MAB_4486	2376	21.924	21.9482	21.9379	21.8945	21.9083	22.13	NaN	NaN	NaN	NaN	NaN	NaN	NaN
Probable short-chain dehydrogenase/reductase	MAB_2948c;MAB_0380	1769	22.0879	22.094	22.3367	22.1264	22.1005	22.1321	NaN	NaN	NaN	NaN	NaN	NaN	NaN
Phosphoribosyl isomerase A (1-(5-phosphoribosyl)-5-[(5-phosphoribosylamino)methylideneamino] imidazole-4-carboxamide isomerase) (EC 5.3.1.16) (N-(5'-phosphoribosyl)anthranilate isomerase) (PRAI) (EC 5.3.1.24) (Phosphoribosylformimino-5-aminoimidazole carboxamide ribotide isomerase)	priA hisA MAB_2666c	1182	22.2427	22.2572	22.1017	22.3243	22.2118	22.1332	NaN	NaN	NaN	NaN	NaN	NaN	NaN
Probable acyl-CoA dehydrogenase	MAB_3040c	1358	22.227	22.2156	21.9609	22.0466	22.086	22.1344	NaN	NaN	NaN	NaN	NaN	NaN	NaN
Mycothiol-dependent maleylpyruvate isomerase metal-binding domain-containing protein	MAB_0703c	2099	21.9971	22.1283	22.0066	22.3325	22.1959	22.1395	NaN	NaN	NaN	NaN	NaN	NaN	NaN
Possible aminotransferase/cysteine desulfurase	MAB_0206	1612	22.2701	22.1589	22.026	22.1492	22.1609	22.1484	NaN	NaN	NaN	NaN	NaN	NaN	NaN
Uncharacterized protein	MAB_0244	1724	22.2546	22.3275	22.271	22.3076	22.4161	22.1549	NaN	NaN	NaN	NaN	NaN	NaN	NaN
DUF1254 domain-containing protein	MAB_3998	2057	22.0051	21.8219	21.8495	22.0608	22.0862	22.1577	NaN	NaN	NaN	NaN	NaN	NaN	NaN
6-phosphogluconolactonase (6PGL) (EC 3.1.1.31)	pgl MAB_2763	1239	22.2327	22.2884	22.4057	22.3896	22.3137	22.1588	NaN	NaN	NaN	NaN	NaN	NaN	NaN
Transcriptional regulator, TetR family	MAB_3527	1661	21.7073	22.1069	21.9242	22.1335	22.068	22.1621	NaN	NaN	NaN	NaN	NaN	NaN	NaN
Beta-glucanase	MAB_1840c	2795	22.0243	NaN	21.7448	22.3456	21.9424	22.1662	NaN	NaN	NaN	NaN	NaN	NaN	NaN
Aminotransferase	MAB_0305	1741	22.0494	21.9855	21.99	22.2145	22.1276	22.1671	NaN	NaN	NaN	NaN	NaN	NaN	NaN
Cytochrome c oxidase subunit 1 (EC 7.1.1.9)	MAB_2617c;MAB_3389c	1512	22.0077	22.3415	22.7146	22.4046	22.1574	22.1727	NaN	NaN	NaN	NaN	NaN	NaN	NaN
Acyltransferase	MAB_0165	1591	22.2826	22.2907	21.9244	22.252	22.1772	22.1746	NaN	NaN	NaN	NaN	NaN	NaN	NaN
Deazaflavin-dependent nitroreductase	MAB_2860c	1286	22.0993	21.8389	21.7652	21.9377	22.1565	22.1787	NaN	NaN	NaN	NaN	NaN	NaN	NaN
Glycerol-3-phosphate dehydrogenase (EC 1.1.5.3)	MAB_3655c	1790	22.1929	22.0528	22.1181	22.2779	22.2299	22.1821	NaN	NaN	NaN	NaN	NaN	NaN	NaN
Coenzyme Q-binding protein COQ10 START domain-containing protein	MAB_4572c	2492	22.2959	22.2443	22.5904	22.3465	22.4077	22.1875	NaN	NaN	NaN	NaN	NaN	NaN	NaN
TetR-family transcriptional regulator	MAB_1638	2750	22.0244	22.1527	22.2267	22.154	22.1913	22.1893	NaN	NaN	NaN	NaN	NaN	NaN	NaN
Transmembrane protein	MAB_4012c	2065	21.9142	21.8377	22.016	22.0482	21.8947	22.1918	NaN	NaN	NaN	NaN	NaN	NaN	NaN
OxpP cycle protein OpcA	MAB_2762	1238	22.0618	22.2432	22.2655	22.3394	22.305	22.2012	NaN	NaN	NaN	NaN	NaN	NaN	NaN
Channel-forming protein	MAB_2363	1093	22.2529	22.2621	22.2062	22.2623	22.3002	22.2038	NaN	NaN	NaN	NaN	NaN	NaN	NaN
biotin--[biotin carboxyl-carrier protein] ligase (EC 6.3.4.15)	MAB_3626c	1706	22.2464	21.8555	22.1656	22.1475	22.2158	22.2086	NaN	NaN	NaN	NaN	NaN	NaN	NaN
NH(3)-dependent NAD(+) synthetase (EC 6.3.1.5)	nadE MAB_3419	1525	22.0932	22.1954	22.1509	21.9113	22.1784	22.2169	NaN	NaN	NaN	NaN	NaN	NaN	NaN
PASTA domain-containing protein	MAB_2785	1248	21.7923	22.0315	21.8135	22.1659	22.1152	22.2172	NaN	NaN	NaN	NaN	NaN	NaN	NaN
UPF0182 protein MAB_3498c	MAB_3498c	1646	22.1372	22.1135	22.2164	22.2203	22.2016	22.2181	NaN	NaN	NaN	NaN	NaN	NaN	NaN
Purine nucleoside phosphorylase	MAB_2010	2876	22.0174	22.0088	22.1016	21.9874	22.1096	22.2203	NaN	NaN	NaN	NaN	NaN	NaN	NaN
DUF2469 family protein	MAB_3221c	1433	22.0716	22.0491	21.951	22.1127	22.1762	22.2206	NaN	NaN	NaN	NaN	NaN	NaN	NaN
Chromosome partitioning protein/ cobyrinic acid a,c-diamide synthase	MAB_4950c	2780	22.1121	22.1614	22.3389	22.2631	22.1315	22.2269	NaN	NaN	NaN	NaN	NaN	NaN	NaN
Bifunctional purine biosynthesis protein PurH [Includes: Phosphoribosylaminoimidazolecarboxamide formyltransferase (EC 2.1.2.3) (AICAR transformylase); IMP cyclohydrolase (EC 3.5.4.10) (ATIC) (IMP synthase) (Inosinicase)]	purH MAB_1064	2311	21.8332	21.9017	21.9046	22.0817	22.0328	22.2288	NaN	NaN	NaN	NaN	NaN	NaN	NaN
Transcription termination/antitermination protein NusA	nusA MAB_3135c	1399	22.1316	22.1366	22.0995	22.1775	22.2006	22.2401	NaN	NaN	NaN	NaN	NaN	NaN	NaN
Sugar-phosphate nucleotidyl transferase	MAB_3611c	1698	22.2203	22.2204	22.4049	22.5621	22.411	22.2519	NaN	NaN	NaN	NaN	NaN	NaN	NaN
Aminoglycoside phosphotransferase	MAB_3524c	1658	22.1257	21.9953	22.0455	22.2369	22.1293	22.2531	NaN	NaN	NaN	NaN	NaN	NaN	NaN
Probable cystathionine gamma-synthase (CGS)	MAB_1197	2438	22.1756	22.128	22.3206	22.241	22.3638	22.2536	NaN	NaN	NaN	NaN	NaN	NaN	NaN
Protein translocase subunit SecD	secD MAB_2880c	1300	22.2223	22.1935	22.2949	22.4211	22.2332	22.2608	NaN	NaN	NaN	NaN	NaN	NaN	NaN
Probable peptidyl-prolyl cis-trans isomerase	MAB_2874	1294	22.0824	22.1733	22.1727	22.0415	22.2978	22.2611	NaN	NaN	NaN	NaN	NaN	NaN	NaN
Ferritin	MAB_0126c	1575	22.3036	22.0354	21.9882	22.1561	22.0689	22.2678	NaN	NaN	NaN	NaN	NaN	NaN	NaN
PPE family protein	MAB_0148c	1582	22.2133	22.4099	22.1456	22.2414	22.3777	22.2798	NaN	NaN	NaN	NaN	NaN	NaN	NaN
Secreted protein	MAB_2871c	1291	22.5311	22.1131	21.9759	22.6085	22.53	22.2907	NaN	NaN	NaN	NaN	NaN	NaN	NaN
DUF3151 domain-containing protein	MAB_4252c	2211	22.2336	22.2425	22.0098	22.3752	22.2808	22.3048	NaN	NaN	NaN	NaN	NaN	NaN	NaN
Possible molybdenum cofactor biosynthesis protein MoeB1	MAB_3525c	1659	22.2333	22.1053	22.3979	22.3717	22.17	22.3087	NaN	NaN	NaN	NaN	NaN	NaN	NaN
Glucose-6-phosphate isomerase (GPI) (EC 5.3.1.9) (Phosphoglucose isomerase) (PGI) (Phosphohexose isomerase) (PHI)	pgi MAB_1051c	2303	21.8854	22.1909	22.0407	22.119	21.9862	22.3104	NaN	NaN	NaN	NaN	NaN	NaN	NaN
Lipoprotein LppK	MAB_2160c	992	22.0945	22.1686	22.2234	22.3333	22.3299	22.3142	NaN	NaN	NaN	NaN	NaN	NaN	NaN
AB hydrolase-1 domain-containing protein	MAB_0768	2120	22.0149	22.1441	21.8625	22.2879	22.4015	22.319	NaN	NaN	NaN	NaN	NaN	NaN	NaN
Probable peroxiredoxin (Thioredoxin reductase) AhpE	MAB_1887	2811	22.5672	22.0297	22.1153	22.3328	22.4169	22.3206	NaN	NaN	NaN	NaN	NaN	NaN	NaN
RNA helicase (EC 3.6.4.13)	MAB_3531	1664	22.2998	22.3243	22.3445	22.2703	22.322	22.3217	NaN	NaN	NaN	NaN	NaN	NaN	NaN
Short chain dehydrogenase/reductase	MAB_4156c	2163	22.0831	22.1829	22.049	22.1843	22.1758	22.3225	NaN	NaN	NaN	NaN	NaN	NaN	NaN
Secreted protein	MAB_3488	1638	22.3536	22.0543	22.188	21.9874	22.0739	22.3281	NaN	NaN	NaN	NaN	NaN	NaN	NaN
Mycobactin import ATP-binding/permease protein IrtA	MAB_2262c	1043	22.1542	21.9568	22.3039	22.1545	22.0931	22.3335	NaN	NaN	NaN	NaN	NaN	NaN	NaN
Haemophore haem-binding domain-containing protein	MAB_3999	2058	22.128	22.1889	22.3942	22.3257	22.3445	22.3428	NaN	NaN	NaN	NaN	NaN	NaN	NaN
DUF3073 domain-containing protein	MAB_0729c	2107	22.2372	22.4556	22.4073	22.6496	22.6172	22.348	NaN	NaN	NaN	NaN	NaN	NaN	NaN
Ribonucleoside-diphosphate reductase subunit beta (EC 1.17.4.1)	MAB_3404c	1518	22.2601	22.1052	22.2394	22.2601	22.2042	22.3519	NaN	NaN	NaN	NaN	NaN	NaN	NaN
Conserved hypothetical membrane protein	MAB_0110c	1566	21.9154	22.1055	21.9779	22.0632	22.1562	22.352	NaN	NaN	NaN	NaN	NaN	NaN	NaN
Dienelactone hydrolase	MAB_3510c	1653	22.425	22.1658	22.0972	22.2209	22.3096	22.3529	NaN	NaN	NaN	NaN	NaN	NaN	NaN
Membrane protein, MmpL	MAB_4116c	2151	22.2423	22.3263	22.2992	22.2949	22.2891	22.354	NaN	NaN	NaN	NaN	NaN	NaN	NaN
Probable transcriptional regulatory protein PrrA	MAB_0956c	2263	22.5467	22.6671	22.3878	22.3826	22.4891	22.355	NaN	NaN	NaN	NaN	NaN	NaN	NaN
Luciferase-like monooxygenase superfamily	MAB_4277	2223	22.4396	22.3179	22.2128	22.2991	22.4395	22.3572	NaN	NaN	NaN	NaN	NaN	NaN	NaN
Short chain dehydrogenase/reductase	MAB_0191c	1606	22.4241	22.3932	22.4049	22.3386	22.3057	22.3613	NaN	NaN	NaN	NaN	NaN	NaN	NaN
Homoserine dehydrogenase (EC 1.1.1.3)	MAB_1435	2603	22.3674	22.2632	22.4055	22.3461	22.35	22.3696	NaN	NaN	NaN	NaN	NaN	NaN	NaN
Possible two-component response regulatory protein	MAB_2627c	1170	22.3565	22.376	22.3467	22.4048	22.5021	22.371	NaN	NaN	NaN	NaN	NaN	NaN	NaN
Probable ABC transporter, ATP-binding protein	MAB_4671c	2530	22.0754	22.3288	22.2879	22.2379	22.335	22.3725	NaN	NaN	NaN	NaN	NaN	NaN	NaN
PE-PGRS family protein	MAB_0974	2274	22.3644	22.3754	22.435	22.3926	22.3913	22.3799	NaN	NaN	NaN	NaN	NaN	NaN	NaN
DUF3566 domain-containing protein	MAB_0020	1537	22.2682	22.3286	22.3476	22.4458	22.3675	22.3826	NaN	NaN	NaN	NaN	NaN	NaN	NaN
Deoxyribose-phosphate aldolase (DERA) (EC 4.1.2.4) (2-deoxy-D-ribose 5-phosphate aldolase) (Phosphodeoxyriboaldolase) (Deoxyriboaldolase)	deoC MAB_4078c	2079	22.4756	22.54	22.1929	22.273	22.5142	22.3934	NaN	NaN	NaN	NaN	NaN	NaN	NaN
Thioredoxin-like fold domain-containing protein	MAB_3269c	1456	22.19	22.3945	22.522	22.5362	22.487	22.4093	NaN	NaN	NaN	NaN	NaN	NaN	NaN
Ferritin	MAB_0127c	1576	22.4633	22.358	22.1157	22.5491	22.5811	22.4106	NaN	NaN	NaN	NaN	NaN	NaN	NaN
Transmembrane protein	MAB_4128c	2155	22.4876	22.4181	22.3623	22.3056	22.31	22.4107	NaN	NaN	NaN	NaN	NaN	NaN	NaN
Secreted protein	MAB_2786	1249	22.0657	21.9715	21.9051	22.3174	22.357	22.4122	NaN	NaN	NaN	NaN	NaN	NaN	NaN
Probable lipoprotein aminopeptidase LpqL	MAB_4213c	2195	22.1772	22.3032	22.2754	22.4506	22.2172	22.4131	NaN	NaN	NaN	NaN	NaN	NaN	NaN
2-isopropylmalate synthase (EC 2.3.3.13) (Alpha-IPM synthase) (Alpha-isopropylmalate synthase)	leuA MAB_0337c	1751	22.2771	22.2413	22.3675	22.3657	22.3971	22.4153	NaN	NaN	NaN	NaN	NaN	NaN	NaN
Aspartyl/glutamyl-tRNA(Asn/Gln) amidotransferase subunit B (Asp/Glu-ADT subunit B) (EC 6.3.5.-)	gatB MAB_3334c	1486	22.501	22.5689	22.4681	22.5303	22.4534	22.4156	NaN	NaN	NaN	NaN	NaN	NaN	NaN
Primosomal protein	MAB_3669	1802	22.1419	22.1096	22.2257	22.3297	22.2807	22.4166	NaN	NaN	NaN	NaN	NaN	NaN	NaN
2-hydroxyhepta-2,4-diene-1,7-dioate isomerase	MAB_3299c	1475	22.2457	22.1164	22.0795	22.3381	22.5025	22.4199	NaN	NaN	NaN	NaN	NaN	NaN	NaN
Putative regulatory protein FmdB zinc ribbon domain-containing protein	MAB_1084c	2389	22.6866	22.5492	22.399	22.4445	22.4	22.421	NaN	NaN	NaN	NaN	NaN	NaN	NaN
Cyclase	MAB_1981	2858	22.3858	22.4264	22.4237	22.3229	22.4154	22.4432	NaN	NaN	NaN	NaN	NaN	NaN	NaN
Chaperone protein DnaJ	dnaJ MAB_1666	2763	22.3662	22.3667	22.5878	22.4268	22.4462	22.4433	NaN	NaN	NaN	NaN	NaN	NaN	NaN
Probable adenosine kinase CbhK	MAB_1959	2846	22.4133	22.3803	22.3025	22.4727	22.4333	22.4477	NaN	NaN	NaN	NaN	NaN	NaN	NaN
Helicase HerA-like C-terminal domain-containing protein	MAB_1534	2701	22.3335	22.5039	22.5229	22.3287	22.4508	22.4502	NaN	NaN	NaN	NaN	NaN	NaN	NaN
Conserved hypothetical membrane protein	MAB_0423c	1784	22.7787	22.5751	22.6622	22.535	22.6193	22.4512	NaN	NaN	NaN	NaN	NaN	NaN	NaN
DUF5130 domain-containing protein	MAB_1569	2712	22.6039	22.3934	22.3024	22.5596	22.509	22.4525	NaN	NaN	NaN	NaN	NaN	NaN	NaN
Polyketide cyclase / dehydrase and lipid transport	MAB_0317	1746	22.3415	22.4125	22.3835	22.3661	22.5113	22.4531	NaN	NaN	NaN	NaN	NaN	NaN	NaN
Argininosuccinate synthase (EC 6.3.4.5) (Citrulline--aspartate ligase)	argG MAB_2342	1082	22.5455	22.4277	22.1452	22.499	22.4762	22.4572	NaN	NaN	NaN	NaN	NaN	NaN	NaN
Bacteriophage protein	MAB_1727c	2785	22.4183	22.6669	22.4967	22.3531	22.7626	22.4608	NaN	NaN	NaN	NaN	NaN	NaN	NaN
Toxin	MAB_2394	1106	22.1056	22.3762	21.9206	22.4475	22.4336	22.4695	NaN	NaN	NaN	NaN	NaN	NaN	NaN
Protein translocase subunit SecE	secE MAB_3895c	2014	22.1361	22.2849	22.4495	22.0275	22.2778	22.4738	NaN	NaN	NaN	NaN	NaN	NaN	NaN
Limonene-1,2-epoxide hydrolase domain-containing protein	MAB_3063	1366	22.2535	22.3794	22.3683	22.4633	22.3629	22.4746	NaN	NaN	NaN	NaN	NaN	NaN	NaN
Cell division ATP-binding protein FtsE	ftsE MAB_3475c	1630	22.2959	22.2556	22.2981	22.4174	22.3124	22.4751	NaN	NaN	NaN	NaN	NaN	NaN	NaN
Probable enoyl-CoA hydratase	MAB_3124	1394	22.2331	22.2514	22.3541	22.3407	22.4427	22.4806	NaN	NaN	NaN	NaN	NaN	NaN	NaN
Coproheme decarboxylase (EC 1.3.98.5) (Coproheme III oxidative decarboxylase) (Hydrogen peroxide-dependent heme synthase)	chdC MAB_2984c	1330	22.329	22.3278	22.2829	22.5368	22.4536	22.4899	NaN	NaN	NaN	NaN	NaN	NaN	NaN
DUF3039 domain-containing protein	MAB_3026c	1351	22.4646	22.4289	22.4953	22.4792	22.6026	22.4919	NaN	NaN	NaN	NaN	NaN	NaN	NaN
Enoyl-CoA hydratase/isomerase	MAB_3350	1494	22.3924	22.3173	22.4518	22.4871	22.555	22.4956	NaN	NaN	NaN	NaN	NaN	NaN	NaN
methylmalonate-semialdehyde dehydrogenase (CoA acylating) (EC 1.2.1.27)	MAB_1189c	2434	22.4769	22.4829	22.4517	22.5434	22.6124	22.498	NaN	NaN	NaN	NaN	NaN	NaN	NaN
Acyl-CoA synthetase	MAB_4055c	2072	22.4587	22.4437	22.1834	22.4649	22.3459	22.4986	NaN	NaN	NaN	NaN	NaN	NaN	NaN
Succinate dehydrogenase, iron-sulfur subunit	MAB_4423	2355	22.4342	22.4544	22.5814	22.5675	22.3985	22.5016	NaN	NaN	NaN	NaN	NaN	NaN	NaN
Probable ferredoxin oxidoreductase, beta subunit	MAB_1595	2727	22.5057	22.5392	22.3502	22.5463	22.6164	22.5088	NaN	NaN	NaN	NaN	NaN	NaN	NaN
UPF0336 protein MAB_3898c	MAB_3898c	2017	22.5631	22.3889	22.5735	22.4792	22.5389	22.5093	NaN	NaN	NaN	NaN	NaN	NaN	NaN
DUF305 domain-containing protein	MAB_4543c	2477	22.3215	22.347	22.132	22.4214	22.1899	22.5132	NaN	NaN	NaN	NaN	NaN	NaN	NaN
Probable enoyl-CoA hydratase/isomerase	MAB_0959	2265	22.2847	22.4334	22.5465	22.3956	22.4284	22.5168	NaN	NaN	NaN	NaN	NaN	NaN	NaN
TetR family transcriptional regulator	MAB_2457c	1135	22.4723	22.2761	22.5698	22.5288	22.6264	22.5246	NaN	NaN	NaN	NaN	NaN	NaN	NaN
Polyketide synthase Pks16	MAB_1140	2409	22.5212	22.5277	22.4403	22.423	22.5466	22.5323	NaN	NaN	NaN	NaN	NaN	NaN	NaN
RNA polymerase sigma factor SigA	sigA MAB_3009	1347	22.5919	22.5581	22.6708	22.7137	22.6756	22.5331	NaN	NaN	NaN	NaN	NaN	NaN	NaN
CobQ/CobB/MinD/ParA nucleotide binding domain-containing protein	MAB_3972c	2045	22.4154	22.3718	22.4649	22.492	22.5618	22.5338	NaN	NaN	NaN	NaN	NaN	NaN	NaN
Cytochrome bc1 complex cytochrome b subunit (EC 7.1.1.8) (Cytochrome bc1 reductase complex subunit QcrB)	MAB_2467;MAB_1966c	2850	22.2885	22.4165	22.2793	22.5376	22.5146	22.5352	NaN	NaN	NaN	NaN	NaN	NaN	NaN
RNA-binding protein KhpA (KH-domain protein A)	khpA MAB_3228c	1439	22.515	22.5974	22.6154	22.643	22.6855	22.5433	NaN	NaN	NaN	NaN	NaN	NaN	NaN
ATP synthase epsilon chain (ATP synthase F1 sector epsilon subunit) (F-ATPase epsilon subunit)	atpC MAB_1454	2615	22.5949	22.4138	22.0791	22.3104	22.8161	22.5453	NaN	NaN	NaN	NaN	NaN	NaN	NaN
2-heptyl-1-hydroxyquinolin-4(1H)-one methyltransferase (HQNO methyltransferase) (HQNO-MTase) (EC 2.1.1.374) (Heterocyclic toxin methyltransferase)	htm MAB_2834c	1271	22.3831	22.4878	22.3239	22.4694	22.3504	22.5541	NaN	NaN	NaN	NaN	NaN	NaN	NaN
Uncharacterized protein	MAB_2756c	1232	22.4381	22.5499	22.6188	22.2286	22.549	22.5646	NaN	NaN	NaN	NaN	NaN	NaN	NaN
Probable 29 kDa antigen CFP29 (Bacteriocin CFP29)	MAB_0699c	2097	22.3037	22.4283	22.3402	22.5393	22.4529	22.5766	NaN	NaN	NaN	NaN	NaN	NaN	NaN
F420-dependent glucose-6-phosphate dehydrogenase (FGD) (G6PD) (EC 1.1.98.2)	fgd MAB_4230c	2202	22.4433	22.4344	22.4997	22.4814	22.5461	22.5808	NaN	NaN	NaN	NaN	NaN	NaN	NaN
Glycine--tRNA ligase (EC 6.1.1.14) (Glycyl-tRNA synthetase) (GlyRS)	glyQS MAB_1702	2769	22.6022	22.4939	22.6017	22.5905	22.6712	22.5849	NaN	NaN	NaN	NaN	NaN	NaN	NaN
Succinate dehydrogenase, flavoprotein subunit	MAB_4422	2354	22.5216	22.4344	22.5373	22.5782	22.6099	22.5863	NaN	NaN	NaN	NaN	NaN	NaN	NaN
Anthranilate synthase component I TrpE2/ Salicylate synthase MbtI	MAB_2245	1032	22.6714	22.6968	22.6006	22.5768	22.5884	22.5898	NaN	NaN	NaN	NaN	NaN	NaN	NaN
Probable methyltransferase	MAB_4103c	2139	22.5209	22.6198	22.463	22.7559	22.7101	22.5992	NaN	NaN	NaN	NaN	NaN	NaN	NaN
MurNAc-LAA domain-containing protein	MAB_0318c	1747	22.4396	22.4288	22.592	22.4792	22.4982	22.6157	NaN	NaN	NaN	NaN	NaN	NaN	NaN
Myo-inositol-1-phosphate synthase	MAB_4907	2673	22.6258	22.6174	22.5509	22.4971	22.4402	22.6198	NaN	NaN	NaN	NaN	NaN	NaN	NaN
6-phosphogluconate dehydrogenase Gnd	gnD MAB_0003	1528	22.3079	22.3051	22.4982	22.5711	22.556	22.6202	NaN	NaN	NaN	NaN	NaN	NaN	NaN
UspA domain-containing protein	MAB_2489	1144	22.4308	22.4261	22.497	22.7032	22.8054	22.6229	NaN	NaN	NaN	NaN	NaN	NaN	NaN
Aminopeptidase N (EC 3.4.11.2) (Alanine aminopeptidase) (Lysyl aminopeptidase)	MAB_1571c	2713	22.5426	22.5631	22.3189	22.4957	22.5382	22.6284	NaN	NaN	NaN	NaN	NaN	NaN	NaN
Phosphoribosylformylglycinamidine synthase subunit PurL (FGAM synthase) (EC 6.3.5.3) (Formylglycinamide ribonucleotide amidotransferase subunit II) (FGAR amidotransferase II) (FGAR-AT II) (Glutamine amidotransferase PurL) (Phosphoribosylformylglycinamidine synthase subunit II)	purL MAB_0707	2100	22.5034	22.5382	22.568	22.7081	22.6544	22.6318	NaN	NaN	NaN	NaN	NaN	NaN	NaN
Probable acetyl-CoA acetyltransferase FadA	MAB_0612c	1978	22.2742	22.3409	22.3758	22.5835	22.5752	22.6511	NaN	NaN	NaN	NaN	NaN	NaN	NaN
Pyridoxamine 5'-phosphate oxidase-related protein	MAB_2221	1023	22.4571	22.4648	22.4986	22.7139	22.464	22.6515	NaN	NaN	NaN	NaN	NaN	NaN	NaN
Cell division initiation protein	MAB_3258c	1452	22.6083	22.6396	22.6725	22.7579	22.6609	22.6738	NaN	NaN	NaN	NaN	NaN	NaN	NaN
Membrane protein, MmpL	MAB_4508	2384	22.5374	22.6446	22.6773	22.7276	22.7417	22.684	NaN	NaN	NaN	NaN	NaN	NaN	NaN
Pyridoxamine 5'-phosphate oxidase putative domain-containing protein	MAB_4715c	2550	22.3854	22.4293	22.5432	22.4403	22.7022	22.6891	NaN	NaN	NaN	NaN	NaN	NaN	NaN
Probable acetyl-CoA acetyltransferase FadA	MAB_0600	1972	22.5968	22.6629	22.5689	22.7103	22.7517	22.6918	NaN	NaN	NaN	NaN	NaN	NaN	NaN
Efem/EfeO family lipoprotein	MAB_1162c	2420	22.4922	22.5286	22.6914	22.6847	22.624	22.695	NaN	NaN	NaN	NaN	NaN	NaN	NaN
Probable propionyl-CoA carboxylase beta chain 6	MAB_1876c	2804	22.7347	22.8324	22.8535	22.6989	22.6745	22.7038	NaN	NaN	NaN	NaN	NaN	NaN	NaN
Lipoprotein	MAB_3490c	1639	22.4657	22.4881	22.6662	22.6078	22.7099	22.7054	NaN	NaN	NaN	NaN	NaN	NaN	NaN
Phosphoribosylformylglycinamidine synthase subunit PurQ (FGAM synthase) (EC 6.3.5.3) (Formylglycinamide ribonucleotide amidotransferase subunit I) (FGAR amidotransferase I) (FGAR-AT I) (Glutaminase PurQ) (EC 3.5.1.2) (Phosphoribosylformylglycinamidine synthase subunit I)	purQ MAB_0698	2096	22.4806	22.5804	22.6148	22.6014	22.6821	22.7079	NaN	NaN	NaN	NaN	NaN	NaN	NaN
2,3-bisphosphoglycerate-dependent phosphoglycerate mutase (BPG-dependent PGAM) (PGAM) (Phosphoglyceromutase) (dPGM) (EC 5.4.2.11)	gpmA MAB_4049c	2071	22.6612	22.6034	22.5501	22.6843	22.7237	22.7089	NaN	NaN	NaN	NaN	NaN	NaN	NaN
carbonic anhydrase (EC 4.2.1.1)	MAB_3211c;MAB_0559	1947	22.6796	22.5578	22.7081	22.7753	22.7002	22.7094	NaN	NaN	NaN	NaN	NaN	NaN	NaN
Probable cationic amino acid transport integral membrane protein	MAB_3842	1901	22.9593	22.8454	22.7015	22.68	23.013	22.7191	NaN	NaN	NaN	NaN	NaN	NaN	NaN
Uncharacterized protein	MAB_0108c	1564	22.4152	22.6579	22.4817	22.6195	22.6894	22.7259	NaN	NaN	NaN	NaN	NaN	NaN	NaN
Cell division protein FtsX	MAB_3474c	1629	22.8468	22.4165	22.7932	22.8119	22.4829	22.7311	NaN	NaN	NaN	NaN	NaN	NaN	NaN
DoxX family protein	MAB_3332c	1484	22.3765	22.3444	22.0284	22.5788	22.7855	22.7319	NaN	NaN	NaN	NaN	NaN	NaN	NaN
Probable catechol-o-methyltransferase	MAB_1318c	2560	22.8106	22.7518	22.9927	22.8124	NaN	22.7325	NaN	NaN	NaN	NaN	NaN	NaN	NaN
PknH-like extracellular domain-containing protein	MAB_2421c	1125	22.6578	22.7654	22.6574	22.7206	22.6641	22.7342	NaN	NaN	NaN	NaN	NaN	NaN	NaN
Probable conserved ABC transporter, ATP-binding protein	MAB_2747c	1226	22.7533	22.773	22.8589	22.9038	22.8014	22.7423	NaN	NaN	NaN	NaN	NaN	NaN	NaN
Probable acyl-CoA dehydrogenase FadE	MAB_3481	1633	22.7446	22.6022	22.7549	22.7546	22.693	22.743	NaN	NaN	NaN	NaN	NaN	NaN	NaN
2-oxoadipate dioxygenase/decarboxylase (EC 1.13.11.93) (2-hydroxyglutarate synthase)	MAB_3648	1718	22.7606	22.741	22.7238	22.7409	22.803	22.7434	NaN	NaN	NaN	NaN	NaN	NaN	NaN
CTP synthase (EC 6.3.4.2) (Cytidine 5'-triphosphate synthase) (Cytidine triphosphate synthetase) (CTP synthetase) (CTPS) (UTP--ammonia ligase)	pyrG MAB_2364	1094	22.6783	22.6497	22.694	22.6464	22.7362	22.7451	NaN	NaN	NaN	NaN	NaN	NaN	NaN
glycogen phosphorylase (EC 2.4.1.1)	MAB_1469	2622	22.5834	22.6526	22.5317	22.7474	22.6793	22.7485	NaN	NaN	NaN	NaN	NaN	NaN	NaN
Possible oxidoreductase	MAB_3693c	1814	22.6615	22.6378	22.5861	22.7724	22.7837	22.7532	NaN	NaN	NaN	NaN	NaN	NaN	NaN
Probable aminotransferase	MAB_1703	2770	22.8015	22.7934	22.7916	22.8423	22.8307	22.7572	NaN	NaN	NaN	NaN	NaN	NaN	NaN
Cytochrome bc1 complex cytochrome c subunit (EC 7.1.1.8)	MAB_1968c	2852	22.6799	22.6529	22.5871	22.6328	22.7843	22.7727	NaN	NaN	NaN	NaN	NaN	NaN	NaN
Probable lipase LipH	MAB_2814	1260	22.771	22.8307	22.6113	22.7986	22.8605	22.7745	NaN	NaN	NaN	NaN	NaN	NaN	NaN
Trans-2,3-dihydro-3-hydroxyanthranilate isomerase	MAB_3035	1355	22.5571	22.6562	22.4054	22.7061	22.4859	22.7791	NaN	NaN	NaN	NaN	NaN	NaN	NaN
Succinate dehydrogenase flavoprotein subunit (EC 1.3.5.1)	MAB_3675	1807	22.6946	22.711	22.7386	22.824	22.6953	22.781	NaN	NaN	NaN	NaN	NaN	NaN	NaN
Translation initiation factor IF-3	MAB_2321	1069	22.8304	22.7786	22.9901	22.6321	22.7687	22.7836	NaN	NaN	NaN	NaN	NaN	NaN	NaN
Haemophore haem-binding domain-containing protein	MAB_3495	1644	22.8133	22.6178	22.9243	22.8675	22.7925	22.7963	NaN	NaN	NaN	NaN	NaN	NaN	NaN
Probable fatty acid desaturase	MAB_0754c	2118	22.674	22.6119	22.6966	22.8434	22.7681	22.797	NaN	NaN	NaN	NaN	NaN	NaN	NaN
Probable glutamine synthetase	MAB_1920	2826	22.7476	22.7323	22.5897	22.7699	22.8434	22.7978	NaN	NaN	NaN	NaN	NaN	NaN	NaN
Intersectin-EH binding protein Ibp1	MAB_1151	2415	22.5351	22.5	22.4684	22.9646	22.5739	22.7998	NaN	NaN	NaN	NaN	NaN	NaN	NaN
Probable cytosol aminopeptidase (EC 3.4.11.1) (Leucine aminopeptidase) (LAP) (EC 3.4.11.10) (Leucyl aminopeptidase)	pepA MAB_1948c	2837	22.8042	22.7468	22.6665	22.8239	22.7987	22.8037	NaN	NaN	NaN	NaN	NaN	NaN	NaN
Putative O-methyltransferase MAB_1361c (EC 2.1.1.-)	MAB_1361c	2577	22.9572	22.9543	22.9618	22.9507	22.9997	22.8044	NaN	NaN	NaN	NaN	NaN	NaN	NaN
Short chain dehydrogenase/reductase	MAB_2432c	1129	22.7854	22.7868	22.755	22.7285	22.7565	22.8282	NaN	NaN	NaN	NaN	NaN	NaN	NaN
Probable short-chain dehydrogenase/reductase	MAB_1144c	2412	22.7245	22.545	22.4477	22.7803	22.8165	22.8446	NaN	NaN	NaN	NaN	NaN	NaN	NaN
2,3,4,5-tetrahydropyridine-2,6-dicarboxylate N-succinyltransferase (EC 2.3.1.117) (Tetrahydrodipicolinate N-succinyltransferase) (THDP succinyltransferase) (THP succinyltransferase) (Tetrahydropicolinate succinylase)	dapD MAB_1335c	2568	22.9259	22.9719	22.9344	22.9498	23.066	22.8479	NaN	NaN	NaN	NaN	NaN	NaN	NaN
DNA gyrase subunit A (EC 5.6.2.2)	gyrA MAB_0019	1536	22.846	22.9047	22.9516	22.9597	22.9169	22.8658	NaN	NaN	NaN	NaN	NaN	NaN	NaN
Small ribosomal subunit protein uS14B (30S ribosomal protein S14 type Z)	rpsZ rpsN MAB_3804c	1874	22.7135	22.7583	22.9084	22.9044	22.5988	22.8661	NaN	NaN	NaN	NaN	NaN	NaN	NaN
Probable succinate dehydrogenase, hydrophobic membrane anchor protein SdhD	MAB_3674	1806	22.7248	22.8432	22.9319	22.8832	22.9812	22.8757	NaN	NaN	NaN	NaN	NaN	NaN	NaN
Probable cytochrome c oxidase subunit 3 (EC 7.1.1.9) (Cytochrome aa3 subunit 3) (Cytochrome c oxidase polypeptide III)	MAB_1969c	2853	23.0582	22.9191	NaN	23.0643	22.9063	22.8819	NaN	NaN	NaN	NaN	NaN	NaN	NaN
Probable malate:quinone oxidoreductase (EC 1.1.5.4) (MQO) (Malate dehydrogenase [quinone])	mqo MAB_3159c	1408	22.9394	22.8153	22.9135	22.9066	22.9126	22.8845	NaN	NaN	NaN	NaN	NaN	NaN	NaN
Methylmalonyl-CoA mutase small subunit (EC 5.4.99.2)	MAB_2712c	1203	22.7995	22.7538	22.8433	22.8387	22.8115	22.8856	NaN	NaN	NaN	NaN	NaN	NaN	NaN
Molybdopterin biosynthesis protein	MAB_1079	2386	22.8735	22.8436	23.0028	22.7749	22.9168	22.8958	NaN	NaN	NaN	NaN	NaN	NaN	NaN
NADH:ubiquinone reductase (non-electrogenic) (EC 1.6.5.9)	MAB_2429c	1127	22.766	22.6854	22.7733	22.7951	22.7406	22.8959	NaN	NaN	NaN	NaN	NaN	NaN	NaN
Regulated in copper repressor	MAB_4542c	2476	22.8219	22.6704	22.7166	23.013	22.97	22.9067	NaN	NaN	NaN	NaN	NaN	NaN	NaN
thioredoxin-dependent peroxiredoxin (EC 1.11.1.24) (Thioredoxin peroxidase)	MAB_2662	1180	22.8977	22.8456	22.9104	22.9163	22.9026	22.9212	NaN	NaN	NaN	NaN	NaN	NaN	NaN
CarD-like transcriptional regulator	MAB_0568	1953	22.93	23.0013	22.9536	23.0964	23.1204	22.9221	NaN	NaN	NaN	NaN	NaN	NaN	NaN
LGFP repeat	MAB_2560	1153	22.6918	22.6047	22.9075	22.8975	22.8967	22.9247	NaN	NaN	NaN	NaN	NaN	NaN	NaN
Nitroreductase	MAB_2692c	1194	22.7768	22.8263	22.8172	22.8724	22.8076	22.9291	NaN	NaN	NaN	NaN	NaN	NaN	NaN
Probable cold shock-like protein B CspB	MAB_0872	2239	22.8576	22.9376	22.9946	22.9118	22.9167	22.9377	NaN	NaN	NaN	NaN	NaN	NaN	NaN
Possible acyl-[acyl-carrier protein] desaturase DesA2	MAB_1237	2447	22.8148	22.9254	22.8287	23.0328	22.9744	22.944	NaN	NaN	NaN	NaN	NaN	NaN	NaN
RNA polymerase-binding protein RbpA	rbpA MAB_2208c	1017	23.0403	22.9998	22.997	23.0995	23.2022	22.9489	NaN	NaN	NaN	NaN	NaN	NaN	NaN
Transmembrane protein	MAB_1180c	2428	22.694	22.7324	22.8404	22.842	22.901	22.951	NaN	NaN	NaN	NaN	NaN	NaN	NaN
Inosine-5'-monophosphate dehydrognase GuaB3	MAB_3720c	1822	22.7343	22.6776	22.682	22.7409	22.7104	22.9514	NaN	NaN	NaN	NaN	NaN	NaN	NaN
Uncharacterized protein	MAB_0111c	1567	23.0611	22.8914	22.9129	22.8777	22.8402	22.9518	NaN	NaN	NaN	NaN	NaN	NaN	NaN
DNA topoisomerase 1 (EC 5.6.2.1) (DNA topoisomerase I)	topA MAB_0489	1924	22.9613	22.9673	23.0288	22.9197	22.9587	22.9543	NaN	NaN	NaN	NaN	NaN	NaN	NaN
Probable acyl-CoA synthetase FadD;Probable acyl-CoA synthase FadD;Probable fatty-acid-coa ligase FadD	MAB_4455c;MAB_1174c;MAB_1915	2821	22.9918	22.9605	22.8477	22.9472	22.9667	22.9564	NaN	NaN	NaN	NaN	NaN	NaN	NaN
YbhB/YbcL family Raf kinase inhibitor-like protein	MAB_2103	2896	22.8285	22.674	22.5832	22.9095	22.9115	22.9591	NaN	NaN	NaN	NaN	NaN	NaN	NaN
Proline-rich 28 kDa antigen	MAB_4924	2680	22.9261	22.9254	23.086	23.1336	23.1937	22.973	NaN	NaN	NaN	NaN	NaN	NaN	NaN
Probable acetyl-CoA acetyltransferase (EC 2.3.1.9) (Acetoacetyl-CoA thiolase)	MAB_1463	2619	23.0429	23.0431	23.0147	23.0429	23.0197	22.9758	NaN	NaN	NaN	NaN	NaN	NaN	NaN
Ribose-5-phosphate isomerase B (EC 5.3.1.6) (Phosphoriboisomerase B)	MAB_1574	2715	22.8872	22.7825	22.7481	22.9039	22.9567	22.9785	NaN	NaN	NaN	NaN	NaN	NaN	NaN
DSBA oxidoreductase	MAB_1572	2714	22.7977	22.847	22.647	23.0979	23.0889	22.9788	NaN	NaN	NaN	NaN	NaN	NaN	NaN
Alanine and proline-rich secreted protein Apa (Fibronectin attachment protein)	MAB_2436	1132	22.9097	22.9944	22.6214	23.0532	23.1215	22.9854	NaN	NaN	NaN	NaN	NaN	NaN	NaN
Iron-dependent repressor IdeR	MAB_3029	1353	22.9867	22.8218	22.8793	22.9484	22.8529	22.9924	NaN	NaN	NaN	NaN	NaN	NaN	NaN
Signal recognition particle protein (EC 3.6.5.4) (Fifty-four homolog)	ffh MAB_3237c	1442	22.9563	22.8447	22.8558	22.9725	22.9629	22.9936	NaN	NaN	NaN	NaN	NaN	NaN	NaN
von Willebrand factor, type A	MAB_2408c	1117	23.0776	22.9786	22.8788	23.0392	22.9958	23.0039	NaN	NaN	NaN	NaN	NaN	NaN	NaN
Possible thiamineS	MAB_1479	2626	23.137	23.1411	22.9516	22.7698	23.1515	23.0039	NaN	NaN	NaN	NaN	NaN	NaN	NaN
alcohol dehydrogenase (NADP(+)) (EC 1.1.1.2)	MAB_3400	1516	22.9885	22.9021	22.7631	22.9596	22.9233	23.004	NaN	NaN	NaN	NaN	NaN	NaN	NaN
Probable ferredoxin oxidoreductase, alpha subunit	MAB_1594	2726	22.9798	22.9485	22.8912	23.0781	22.9278	23.0174	NaN	NaN	NaN	NaN	NaN	NaN	NaN
Uncharacterized protein	MAB_4420	2352	22.9921	22.8291	22.9387	23.0276	23.1032	23.0252	NaN	NaN	NaN	NaN	NaN	NaN	NaN
N-acetyltransferase domain-containing protein	MAB_2473c	1140	23.1439	22.9978	22.8822	23.0093	22.9141	23.0263	NaN	NaN	NaN	NaN	NaN	NaN	NaN
Glyoxalase/bleomycin resistance protein	MAB_0931c	2249	23.0586	22.8774	22.7515	23.1159	23.1229	23.032	NaN	NaN	NaN	NaN	NaN	NaN	NaN
Thioredoxin reductase (EC 1.8.1.9)	MAB_4940	2689	22.9579	22.9454	22.9882	23.0082	23.0986	23.0353	NaN	NaN	NaN	NaN	NaN	NaN	NaN
Bacterial proteasome activator	MAB_0204c	1611	22.8	22.8058	22.61	22.9109	23.0023	23.0465	NaN	NaN	NaN	NaN	NaN	NaN	NaN
Hypothetical heavy metal transport/detoxification protein	MAB_0667	2085	23.259	23.2981	22.9238	22.9672	23.0333	23.0526	NaN	NaN	NaN	NaN	NaN	NaN	NaN
DUF5642 domain-containing protein	MAB_1711c	2776	22.6834	22.9769	23.0493	22.9354	23.1363	23.0565	NaN	NaN	NaN	NaN	NaN	NaN	NaN
Epimerase/dehydratase	MAB_4111c	2146	23.0073	22.9727	23.044	23.0607	23.0725	23.0577	NaN	NaN	NaN	NaN	NaN	NaN	NaN
DNA gyrase subunit B (EC 5.6.2.2)	gyrB MAB_0006	1530	23.0389	23.024	23.1215	23.1282	23.164	23.0601	NaN	NaN	NaN	NaN	NaN	NaN	NaN
Probable acyl-CoA dehydrogenase FadE	MAB_3618c	1702	22.9978	22.9312	23.0256	23.0885	22.9765	23.0763	NaN	NaN	NaN	NaN	NaN	NaN	NaN
Transcriptional regulator, AsnC family	MAB_3839c	1898	23.5497	22.9808	23.156	23.01	22.9951	23.0823	NaN	NaN	NaN	NaN	NaN	NaN	NaN
Short-chain dehydrogenase/reductase	MAB_4657c	2528	23.0358	22.9661	23.0733	23.1033	23.1189	23.12	NaN	NaN	NaN	NaN	NaN	NaN	NaN
UPF0336 protein MAB_3896c	MAB_3896c	2015	23.0105	23.074	23.1183	23.1745	23.0808	23.1212	NaN	NaN	NaN	NaN	NaN	NaN	NaN
R3H domain-containing protein	MAB_4952c	2781	23.0818	23.0321	23.1327	22.9238	22.9003	23.1455	NaN	NaN	NaN	NaN	NaN	NaN	NaN
Large ribosomal subunit protein bL36 (50S ribosomal protein L36)	rpmJ MAB_5000c	1853	23.1527	23.3254	23.7288	23.1671	23.2317	23.1546	NaN	NaN	NaN	NaN	NaN	NaN	NaN
Fructose-1,6-bisphosphatase	MAB_1251c	2452	23.1311	23.1778	23.174	23.2673	23.3374	23.1553	NaN	NaN	NaN	NaN	NaN	NaN	NaN
Probable enoyl-CoA hydratase/isomerase	MAB_4588c	2500	23.1724	23.1387	23.1793	23.1831	23.1381	23.1639	NaN	NaN	NaN	NaN	NaN	NaN	NaN
DUF3068 domain-containing protein	MAB_4474	2371	23.0384	23.1596	23.1152	23.0926	23.1313	23.164	NaN	NaN	NaN	NaN	NaN	NaN	NaN
Beta sliding clamp	dnaN MAB_0002	1432	23.1896	23.1112	23.2192	23.1115	23.0714	23.1699	NaN	NaN	NaN	NaN	NaN	NaN	NaN
Sulfurtransferase	MAB_0740c	2111	23.0613	22.8893	22.928	23.2435	23.2232	23.1869	NaN	NaN	NaN	NaN	NaN	NaN	NaN
Probable acyl-CoA dehydrogenase FadE	MAB_2065c	2885	23.107	23.1497	23.0827	23.1418	23.2248	23.192	NaN	NaN	NaN	NaN	NaN	NaN	NaN
35 kDa protein	MAB_3067c	1367	23.1938	23.2053	23.3337	23.355	23.2835	23.1929	NaN	NaN	NaN	NaN	NaN	NaN	NaN
Lipoprotein	MAB_3983c	2050	23.4218	23.4825	23.3325	23.3514	23.3701	23.195	NaN	NaN	NaN	NaN	NaN	NaN	NaN
Aspartokinase (EC 2.7.2.4)	MAB_0343	1753	23.2472	23.3324	23.1779	23.1266	23.3534	23.2021	NaN	NaN	NaN	NaN	NaN	NaN	NaN
Secreted protein	MAB_1614	2738	22.9104	23.0843	23.1307	23.075	23.0782	23.2131	NaN	NaN	NaN	NaN	NaN	NaN	NaN
Probable acetyl-CoA acyltransferase	MAB_4442c	2361	23.0894	23.1772	23.2943	23.3554	23.3996	23.2198	NaN	NaN	NaN	NaN	NaN	NaN	NaN
Pyruvate kinase (EC 2.7.1.40)	MAB_2639c	1172	23.1478	23.2826	23.0401	23.2333	23.3191	23.2224	NaN	NaN	NaN	NaN	NaN	NaN	NaN
Low molecular weight t-cell antigen tb8.4	MAB_4702c	2546	22.7939	22.7026	22.8102	23.1914	23.1237	23.2241	NaN	NaN	NaN	NaN	NaN	NaN	NaN
Cytochrome bc1 complex Rieske iron-sulfur subunit (Cytochrome bc1 reductase complex subunit QcrA) (Rieske iron-sulfur protein)	MAB_1967c	2851	23.2996	23.1785	23.1464	23.2156	23.1954	23.2318	NaN	NaN	NaN	NaN	NaN	NaN	NaN
Probable fatty-acid-CoA ligase FadD	MAB_0179	1600	23.1244	23.0942	23.1491	23.2094	23.2392	23.24	NaN	NaN	NaN	NaN	NaN	NaN	NaN
FHA domain-containing protein	MAB_1298c	2553	23.0852	23.061	23.0018	23.1825	23.1934	23.2514	NaN	NaN	NaN	NaN	NaN	NaN	NaN
VCBS repeat-containing protein	MAB_3801c	1873	22.9783	22.9455	23.1933	23.0586	23.2676	23.2744	NaN	NaN	NaN	NaN	NaN	NaN	NaN
Inosine-5'-monophosphate dehydrogenase (IMP dehydrogenase) (IMPD) (IMPDH) (EC 1.1.1.205)	guaB MAB_3721c	1823	23.166	23.1454	23.1416	23.1887	23.2616	23.2833	NaN	NaN	NaN	NaN	NaN	NaN	NaN
DUF3043 domain-containing protein	MAB_1955c	2842	23.6109	23.5259	23.6488	23.6359	23.5641	23.2911	NaN	NaN	NaN	NaN	NaN	NaN	NaN
Large-conductance mechanosensitive channel	mscL MAB_1082c	2388	23.665	23.2764	23.103	23.3024	23.2444	23.3002	NaN	NaN	NaN	NaN	NaN	NaN	NaN
Uncharacterized protein	MAB_1586c	2723	23.2552	23.2964	23.2939	23.2664	23.2394	23.3055	NaN	NaN	NaN	NaN	NaN	NaN	NaN
Large ribosomal subunit protein bL27 (50S ribosomal protein L27)	rpmA MAB_1611	2736	23.7632	23.6196	23.4483	23.2967	23.2375	23.3086	NaN	NaN	NaN	NaN	NaN	NaN	NaN
3-oxoacyl-[ACP] reductase (MabA)	MAB_2723c	1209	23.3159	23.3199	23.3259	23.3209	23.2833	23.3116	NaN	NaN	NaN	NaN	NaN	NaN	NaN
DUF4333 domain-containing protein	MAB_2190	1005	23.0269	23.0807	23.1785	23.3655	23.3572	23.3184	NaN	NaN	NaN	NaN	NaN	NaN	NaN
Chaperone protein ClpB	clpB MAB_4265c	2216	23.1616	23.1683	23.2142	23.2192	23.2495	23.321	NaN	NaN	NaN	NaN	NaN	NaN	NaN
Pyridoxamine 5'-phosphate oxidase putative domain-containing protein	MAB_2193c	1008	22.9856	23.0042	23.2429	23.1938	23.1216	23.3253	NaN	NaN	NaN	NaN	NaN	NaN	NaN
Phosphoglycerate kinase (EC 2.7.2.3)	pgk MAB_2778c	1244	23.2611	23.195	23.3723	23.2853	23.3542	23.3361	NaN	NaN	NaN	NaN	NaN	NaN	NaN
FeS cluster biogenesis domain-containing protein	MAB_1957	2844	23.4541	23.3395	23.6361	23.3635	23.4074	23.3492	NaN	NaN	NaN	NaN	NaN	NaN	NaN
Probable short-chain dehydrogenase/reductase	MAB_1388c	2588	23.3152	23.2978	23.4839	23.3176	23.3411	23.3585	NaN	NaN	NaN	NaN	NaN	NaN	NaN
Phosphoserine aminotransferase (EC 2.6.1.52) (Phosphohydroxythreonine aminotransferase) (PSAT)	serC MAB_0928c	2247	23.1757	23.1898	23.2092	23.143	23.245	23.3635	NaN	NaN	NaN	NaN	NaN	NaN	NaN
Amine oxidase (EC 1.4.3.-)	MAB_4204	2188	23.2572	23.1474	23.221	23.3382	23.3239	23.3652	NaN	NaN	NaN	NaN	NaN	NaN	NaN
Cell division protein FtsZ	ftsZ MAB_2009	2875	23.4017	23.4456	23.3041	23.3956	23.417	23.3693	NaN	NaN	NaN	NaN	NaN	NaN	NaN
DUF1416 domain-containing protein	MAB_0739c	2110	23.0662	23.1126	23.3159	23.277	23.164	23.3964	NaN	NaN	NaN	NaN	NaN	NaN	NaN
Possible ribonucleotide ABC transporter,ATP-binding	MAB_3871c	1999	23.2966	23.2791	23.462	23.3147	23.3958	23.4028	NaN	NaN	NaN	NaN	NaN	NaN	NaN
34 kDa antigenic protein homolog	MAB_1061	2309	23.4648	23.6082	23.8239	23.6266	23.3448	23.4033	NaN	NaN	NaN	NaN	NaN	NaN	NaN
Probable nitrogen regulatory protein P-II	MAB_3239c	1443	23.3374	23.3506	23.3382	23.2832	23.4131	23.4055	NaN	NaN	NaN	NaN	NaN	NaN	NaN
Pyridoxal 5'-phosphate synthase subunit PdxS (PLP synthase subunit PdxS) (EC 4.3.3.6) (Pdx1)	pdxS MAB_2892c	1307	23.3822	23.3978	23.2208	23.3608	23.3401	23.4086	NaN	NaN	NaN	NaN	NaN	NaN	NaN
Translation initiation factor IF-2	infB MAB_3131c	1397	23.3454	23.3261	23.4118	23.4296	23.3825	23.4218	NaN	NaN	NaN	NaN	NaN	NaN	NaN
Adenylate kinase (AK) (EC 2.7.4.3) (ATP-AMP transphosphorylase) (ATP:AMP phosphotransferase) (Adenylate monophosphate kinase)	adk MAB_3783c	1861	23.3299	23.4033	23.4497	23.2984	23.3492	23.4244	NaN	NaN	NaN	NaN	NaN	NaN	NaN
DUF5078 domain-containing protein	MAB_2304c	1058	23.3556	23.6584	23.7512	23.6829	23.6223	23.4443	NaN	NaN	NaN	NaN	NaN	NaN	NaN
Probable enoyl-CoA hydratase	MAB_1185c	2430	23.061	23.2677	23.396	23.4418	23.5517	23.4529	NaN	NaN	NaN	NaN	NaN	NaN	NaN
Small ribosomal subunit protein uS15 (30S ribosomal protein S15)	rpsO MAB_3108c	1387	23.9072	23.6737	23.6308	23.6731	23.6771	23.4556	NaN	NaN	NaN	NaN	NaN	NaN	NaN
Malate synthase G (EC 2.3.3.9)	glcB MAB_2409c	1118	23.3291	23.3477	23.3818	23.4098	23.4847	23.472	NaN	NaN	NaN	NaN	NaN	NaN	NaN
Cell wall synthesis protein CwsA (Cell wall synthesis and cell shape protein A)	cwsA MAB_0024c	1538	23.3272	23.3593	23.4804	23.4392	23.4288	23.4723	NaN	NaN	NaN	NaN	NaN	NaN	NaN
Antibiotic biosynthesis monooxygenase	MAB_3080	1370	23.1741	23.2029	22.8977	23.3713	23.286	23.4941	NaN	NaN	NaN	NaN	NaN	NaN	NaN
Dihydrolipoyl dehydrogenase (EC 1.8.1.4)	MAB_4127c	2154	23.5823	23.4633	23.6201	23.6544	23.6498	23.5032	NaN	NaN	NaN	NaN	NaN	NaN	NaN
Conserved hypothetical membrane protein	MAB_2224c	1024	23.6169	23.557	23.5787	23.62	23.6298	23.5142	NaN	NaN	NaN	NaN	NaN	NaN	NaN
DUF3052 domain-containing protein	MAB_1886	2810	23.4919	23.2624	23.3483	23.5424	23.5122	23.5182	NaN	NaN	NaN	NaN	NaN	NaN	NaN
Citrate synthase	MAB_0944	2256	23.5655	23.4835	23.5134	23.4803	23.4981	23.5191	NaN	NaN	NaN	NaN	NaN	NaN	NaN
ATP synthase subunit b (ATP synthase F(0) sector subunit b) (ATPase subunit I) (F-type ATPase subunit b) (F-ATPase subunit b)	atpF MAB_1449	2610	23.7084	23.5714	23.751	23.5151	23.6624	23.525	NaN	NaN	NaN	NaN	NaN	NaN	NaN
6-phosphogluconate dehydrogenase, decarboxylating (EC 1.1.1.44)	MAB_2413c	1121	23.1569	23.1462	23.1583	23.4439	23.4785	23.5287	NaN	NaN	NaN	NaN	NaN	NaN	NaN
DSBA oxidoreductase	MAB_4744c	2642	22.6241	22.6801	22.7529	23.4507	23.4178	23.5296	NaN	NaN	NaN	NaN	NaN	NaN	NaN
Probable malate dehydrogenase	MAB_1384	2587	23.7506	23.6553	23.5645	23.6268	23.6872	23.5354	NaN	NaN	NaN	NaN	NaN	NaN	NaN
3-oxoacyl-[acyl-carrier-protein] synthase 1 KasA	MAB_1877c	2805	23.5186	23.4722	23.5118	23.6012	23.6684	23.5472	NaN	NaN	NaN	NaN	NaN	NaN	NaN
Glycine cleavage system H protein	gcvH MAB_2402	1111	23.4658	23.4095	23.8048	23.7593	23.7179	23.5493	NaN	NaN	NaN	NaN	NaN	NaN	NaN
Alkylhydroperoxidase C	MAB_4408c	2345	23.3496	23.327	23.3914	23.6256	23.4675	23.551	NaN	NaN	NaN	NaN	NaN	NaN	NaN
ATP synthase gamma chain (ATP synthase F1 sector gamma subunit) (F-ATPase gamma subunit)	atpG MAB_1452	2613	23.4691	23.4133	23.5009	23.5303	23.5658	23.5695	NaN	NaN	NaN	NaN	NaN	NaN	NaN
Peptidyl-prolyl cis-trans isomerase (EC 5.2.1.8)	MAB_0954	2261	23.5318	23.492	23.6676	23.534	23.6993	23.5723	NaN	NaN	NaN	NaN	NaN	NaN	NaN
Large ribosomal subunit protein uL15 (50S ribosomal protein L15)	rplO MAB_3793c	1866	23.5071	23.6083	23.5681	23.5237	23.4598	23.5838	NaN	NaN	NaN	NaN	NaN	NaN	NaN
Ribose-phosphate pyrophosphokinase (RPPK) (EC 2.7.6.1) (5-phospho-D-ribosyl alpha-1-diphosphate synthase) (Phosphoribosyl diphosphate synthase) (Phosphoribosyl pyrophosphate synthase) (P-Rib-PP synthase) (PRPP synthase) (PRPPase)	prs MAB_1147c	2413	23.4827	23.4021	23.5008	23.5974	23.5939	23.5857	NaN	NaN	NaN	NaN	NaN	NaN	NaN
Prokaryotic ubiquitin-like protein Pup (Bacterial ubiquitin-like modifier)	pup MAB_2171	996	23.193	23.2228	23.4009	23.734	23.5973	23.5909	NaN	NaN	NaN	NaN	NaN	NaN	NaN
MaoC-like domain-containing protein	MAB_1506c	2692	23.2561	23.3696	23.3367	23.6791	23.5375	23.6051	NaN	NaN	NaN	NaN	NaN	NaN	NaN
ATP-dependent Clp protease proteolytic subunit (EC 3.4.21.92) (Endopeptidase Clp)	clpP MAB_1581	2719	23.4482	23.4544	23.3943	23.6348	23.5411	23.6183	NaN	NaN	NaN	NaN	NaN	NaN	NaN
Elongation factor P (EF-P)	efp MAB_2837c	1273	23.5622	23.5095	23.1797	23.6668	23.8819	23.6275	NaN	NaN	NaN	NaN	NaN	NaN	NaN
Translation initiation factor IF-1	infA MAB_3774c	1854	23.7399	23.7767	23.6969	23.5702	23.6983	23.6331	NaN	NaN	NaN	NaN	NaN	NaN	NaN
Glycine dehydrogenase (decarboxylating) (EC 1.4.4.2) (Glycine cleavage system P-protein) (Glycine decarboxylase) (Glycine dehydrogenase (aminomethyl-transferring))	gcvP MAB_2407	1116	23.6059	23.5375	23.5849	23.6336	23.665	23.6396	NaN	NaN	NaN	NaN	NaN	NaN	NaN
Methyltransferase MtfB	MAB_4108c	2143	23.5556	23.4886	23.5791	23.657	23.5971	23.6482	NaN	NaN	NaN	NaN	NaN	NaN	NaN
AAA+ ATPase domain-containing protein	MAB_2234c	1031	23.587	23.4983	23.4846	23.6131	23.6361	23.6482	NaN	NaN	NaN	NaN	NaN	NaN	NaN
DNA-binding response regulator MtrA	MAB_3591c	1686	23.6149	23.5556	23.444	23.7026	23.6443	23.661	NaN	NaN	NaN	NaN	NaN	NaN	NaN
Secreted protein	MAB_0405c	1774	23.6536	23.621	23.593	23.7827	23.8067	23.6739	NaN	NaN	NaN	NaN	NaN	NaN	NaN
Ferredoxin reductase	MAB_3838c	1897	23.6778	23.7689	23.7289	23.7615	23.7846	23.6756	NaN	NaN	NaN	NaN	NaN	NaN	NaN
DUF732 domain-containing protein	MAB_1543	2703	23.828	23.6059	23.8139	23.7947	23.746	23.6792	NaN	NaN	NaN	NaN	NaN	NaN	NaN
Probable acyl-coa thiolase FadA	MAB_0850	2125	23.7499	23.6469	23.4241	23.7037	23.645	23.6946	NaN	NaN	NaN	NaN	NaN	NaN	NaN
Probable fatty oxidation protein FadB	MAB_0851	2126	23.669	23.6252	23.631	23.6501	23.6631	23.7167	NaN	NaN	NaN	NaN	NaN	NaN	NaN
Ribosome-recycling factor (RRF) (Ribosome-releasing factor)	frr MAB_3187c	1420	23.6378	23.6222	23.814	23.8025	23.7187	23.7329	NaN	NaN	NaN	NaN	NaN	NaN	NaN
Uncharacterized protein	MAB_4144	2161	23.786	23.7362	23.8749	23.762	23.8118	23.7498	NaN	NaN	NaN	NaN	NaN	NaN	NaN
Low molecular weight T-cell antigen	MAB_4114	2149	23.483	23.5613	23.6949	23.6048	23.4944	23.7561	NaN	NaN	NaN	NaN	NaN	NaN	NaN
Large ribosomal subunit protein bL33B (50S ribosomal protein L33 2)	rpmG2 MAB_3899c	2018	24.2343	24.121	24.0051	24.258	23.9193	23.7577	NaN	NaN	NaN	NaN	NaN	NaN	NaN
Haemophore haem-binding domain-containing protein	MAB_1925	2829	24.1735	23.8936	23.8267	23.8368	23.6941	23.772	NaN	NaN	NaN	NaN	NaN	NaN	NaN
Phosphoribosylformylglycinamidine synthase subunit PurS (FGAM synthase) (EC 6.3.5.3) (Formylglycinamide ribonucleotide amidotransferase subunit III) (FGAR amidotransferase III) (FGAR-AT III) (Phosphoribosylformylglycinamidine synthase subunit III)	purS MAB_0697	2095	23.725	23.9576	23.7421	23.7866	23.8939	23.8043	NaN	NaN	NaN	NaN	NaN	NaN	NaN
Small ribosomal subunit protein uS8	rpsH MAB_3798c	1871	23.9768	24.0048	23.8499	23.9193	24.0563	23.8058	NaN	NaN	NaN	NaN	NaN	NaN	NaN
Glutamine synthetase (EC 6.3.1.2)	MAB_1933c	2832	23.7068	23.6757	23.6431	23.9045	23.8172	23.8105	NaN	NaN	NaN	NaN	NaN	NaN	NaN
Polyribonucleotide nucleotidyltransferase (EC 2.7.7.8) (Polynucleotide phosphorylase) (PNPase)	pnp MAB_3106c	1386	23.9744	24.0344	23.9062	23.8474	23.9068	23.813	NaN	NaN	NaN	NaN	NaN	NaN	NaN
dUTPase	MAB_3005c	1343	23.573	23.6218	23.6033	23.7659	23.6742	23.8199	NaN	NaN	NaN	NaN	NaN	NaN	NaN
Thioredoxin	MAB_4941	2690	23.9111	23.7689	23.7197	23.9385	23.818	23.8351	NaN	NaN	NaN	NaN	NaN	NaN	NaN
MoxR family ATPase	MAB_2726c	1212	23.7929	23.7628	23.5961	23.8392	23.7556	23.8355	NaN	NaN	NaN	NaN	NaN	NaN	NaN
Heparin-binding hemagglutinin (Adhesin)	MAB_4083c	2129	23.8341	23.8246	23.7974	23.969	23.9093	23.858	NaN	NaN	NaN	NaN	NaN	NaN	NaN
Hypothetical lipoprotein LpqH	MAB_2379	1103	23.524	23.7807	23.461	23.6447	23.7984	23.8598	NaN	NaN	NaN	NaN	NaN	NaN	NaN
Probable 3-oxoacyl-[acyl-carrier protein] reductase	MAB_4443	2362	23.9281	23.8236	23.7193	23.8979	23.8441	23.8611	NaN	NaN	NaN	NaN	NaN	NaN	NaN
Transcription termination/antitermination protein NusG	nusG MAB_3894c	2013	23.8686	23.7609	23.9091	23.7429	23.7504	23.8634	NaN	NaN	NaN	NaN	NaN	NaN	NaN
Adenosylhomocysteinase (EC 3.13.2.1) (S-adenosyl-L-homocysteine hydrolase) (AdoHcyase)	ahcY MAB_3595c	1689	23.7802	23.7768	23.8684	23.9634	23.8703	23.8876	NaN	NaN	NaN	NaN	NaN	NaN	NaN
Superoxide dismutase [Cu-Zn] (EC 1.15.1.1)	MAB_4184c	2178	23.8424	23.7848	23.929	23.8161	23.8876	23.9202	NaN	NaN	NaN	NaN	NaN	NaN	NaN
MbtH-like protein	MAB_4100c	2137	24.0986	24.118	24.1094	24.1942	24.0224	23.9238	NaN	NaN	NaN	NaN	NaN	NaN	NaN
Acyl-CoA synthetase	MAB_1978c	2857	23.8362	23.809	23.8384	23.8299	23.8046	23.9344	NaN	NaN	NaN	NaN	NaN	NaN	NaN
N-dimethylarginine dimethylaminohydrolase	MAB_3840	1899	24.1198	24.1141	24.1967	24.0368	24.0176	23.9469	NaN	NaN	NaN	NaN	NaN	NaN	NaN
Triosephosphate isomerase (TIM) (TPI) (EC 5.3.1.1) (Triose-phosphate isomerase)	tpiA MAB_2777c	1243	23.7515	23.7644	23.9103	24.0094	23.9291	23.9515	NaN	NaN	NaN	NaN	NaN	NaN	NaN
Large ribosomal subunit protein bL28	rpmB MAB_3280	1461	24.1545	24.4875	24.3512	23.8816	23.8698	23.964	NaN	NaN	NaN	NaN	NaN	NaN	NaN
DNA-directed RNA polymerase subunit omega (RNAP omega subunit) (EC 2.7.7.6) (RNA polymerase omega subunit) (Transcriptase subunit omega)	rpoZ MAB_2822c	1264	23.7963	23.8538	24.0488	23.9727	24.048	23.9715	NaN	NaN	NaN	NaN	NaN	NaN	NaN
Pyruvate dehydrogenase E1 component (EC 1.2.4.1)	MAB_1884c	2808	23.8401	23.8349	23.9078	23.973	23.9855	23.9739	NaN	NaN	NaN	NaN	NaN	NaN	NaN
Large ribosomal subunit protein uL14 (50S ribosomal protein L14)	rplN MAB_3807c	1877	23.9352	23.9163	23.7705	23.8879	23.9054	23.9796	NaN	NaN	NaN	NaN	NaN	NaN	NaN
Single-stranded DNA-binding protein (SSB)	MAB_4898c	2669	23.9231	23.8973	24.1168	23.9469	24.0613	23.9868	NaN	NaN	NaN	NaN	NaN	NaN	NaN
DUF4245 domain-containing protein	MAB_1252	2453	23.5828	23.8908	24.0026	24.1104	23.8796	23.9881	NaN	NaN	NaN	NaN	NaN	NaN	NaN
Energy-dependent translational throttle protein EttA (EC 3.6.1.-) (Translational regulatory factor EttA)	ettA MAB_1560	2708	23.9156	23.9951	24.012	24.0584	24.0678	23.9898	NaN	NaN	NaN	NaN	NaN	NaN	NaN
Catalase-peroxidase (CP) (EC 1.11.1.21) (Peroxidase/catalase)	katG MAB_2470c	1137	23.9125	23.8807	23.9466	23.9845	23.997	23.9966	NaN	NaN	NaN	NaN	NaN	NaN	NaN
Uncharacterized protein	MAB_0863	2236	24.1585	24.1445	24.0578	24.0074	24.4289	24.0082	NaN	NaN	NaN	NaN	NaN	NaN	NaN
Large ribosomal subunit protein bL31 (50S ribosomal protein L31)	rpmE MAB_1441	2607	23.945	23.7954	24.1631	24.2672	24.0133	24.0204	NaN	NaN	NaN	NaN	NaN	NaN	NaN
Protein GrpE (HSP-70 cofactor)	grpE MAB_4272c	2219	23.8361	23.9722	24.0124	24.081	23.9341	24.0262	NaN	NaN	NaN	NaN	NaN	NaN	NaN
Large ribosomal subunit protein bL19 (50S ribosomal protein L19)	rplS MAB_3224c	1435	23.7044	23.891	24.0678	23.9875	23.9643	24.0378	NaN	NaN	NaN	NaN	NaN	NaN	NaN
S-adenosylmethionine synthase (AdoMet synthase) (EC 2.5.1.6) (MAT) (Methionine adenosyltransferase)	metK MAB_2820c	1262	23.9564	23.8911	24.066	24.0014	24.0115	24.0413	NaN	NaN	NaN	NaN	NaN	NaN	NaN
Short-chain dehydrogenase/reductase	MAB_4604c	2512	24.1393	24.0273	23.9255	24.1368	24.0898	24.0419	NaN	NaN	NaN	NaN	NaN	NaN	NaN
D-3-phosphoglycerate dehydrogenase (EC 1.1.1.95)	MAB_3304c	1477	24.0616	24.1203	23.9696	24.1395	24.0658	24.0898	NaN	NaN	NaN	NaN	NaN	NaN	NaN
Isocitrate dehydrogenase [NADP] (EC 1.1.1.42) (Oxalosuccinate decarboxylase)	MAB_3686c	1810	24.0333	24.0736	24.0388	24.1796	24.1914	24.1068	NaN	NaN	NaN	NaN	NaN	NaN	NaN
Succinate-semialdehyde dehydrogenase	MAB_4208	2192	24.0992	24.0617	23.8638	24.0697	24.1138	24.1073	NaN	NaN	NaN	NaN	NaN	NaN	NaN
Large ribosomal subunit protein uL29 (50S ribosomal protein L29)	rpmC MAB_3812c	1881	24.0056	24.0574	24.2405	24.156	24.133	24.1167	NaN	NaN	NaN	NaN	NaN	NaN	NaN
UspA domain-containing protein	MAB_3843	1902	24.1518	24.1407	24.1618	24.1935	24.1394	24.1177	NaN	NaN	NaN	NaN	NaN	NaN	NaN
Large ribosomal subunit protein bL20 (50S ribosomal protein L20)	rplT MAB_2323	1071	23.9189	24.1463	24.3078	24.1579	24.3131	24.1455	NaN	NaN	NaN	NaN	NaN	NaN	NaN
Methyltransferase MtfD	MAB_4105c	2141	24.0055	23.9661	23.8194	23.969	24.0636	24.1528	NaN	NaN	NaN	NaN	NaN	NaN	NaN
Large ribosomal subunit protein uL6 (50S ribosomal protein L6)	rplF MAB_3797c	1870	24.259	24.1951	24.1499	24.3221	24.3102	24.1765	NaN	NaN	NaN	NaN	NaN	NaN	NaN
Lipoprotein lpqE	MAB_0567c	1952	24.105	24.16	24.3514	24.1406	24.1396	24.1999	NaN	NaN	NaN	NaN	NaN	NaN	NaN
Phosphoenolpyruvate carboxykinase [GTP] (PEP carboxykinase) (PEPCK) (EC 4.1.1.32) (GTP-dependent phosphoenolpyruvate carboxykinase) (GTP-PEPCK)	pckG MAB_4502c	2381	24.1856	24.1736	24.2892	24.1564	24.1886	24.2064	NaN	NaN	NaN	NaN	NaN	NaN	NaN
Large ribosomal subunit protein uL23 (50S ribosomal protein L23)	rplW MAB_3818c	1887	24.2434	24.1132	23.9156	24.2116	24.2023	24.2105	NaN	NaN	NaN	NaN	NaN	NaN	NaN
ATP-binding protein	MAB_3528c	1662	24.1291	24.2027	24.2803	24.2631	24.152	24.241	NaN	NaN	NaN	NaN	NaN	NaN	NaN
Large ribosomal subunit protein uL5 (50S ribosomal protein L5)	rplE MAB_3805c	1875	24.3378	24.3735	24.3637	24.183	24.2439	24.2468	NaN	NaN	NaN	NaN	NaN	NaN	NaN
Large ribosomal subunit protein bL9 (50S ribosomal protein L9)	rplI MAB_4896c	2667	24.3574	24.3467	24.4564	24.2484	24.4065	24.2578	NaN	NaN	NaN	NaN	NaN	NaN	NaN
ATP-dependent Clp protease proteolytic subunit (EC 3.4.21.92) (Endopeptidase Clp)	clpP MAB_1582	2720	24.2336	24.1551	23.8123	24.4241	24.4162	24.2807	NaN	NaN	NaN	NaN	NaN	NaN	NaN
FHA domain-containing protein	MAB_2403	1112	24.2153	24.2145	24.1615	24.1993	24.2873	24.2811	NaN	NaN	NaN	NaN	NaN	NaN	NaN
MPT63-like domain-containing protein	MAB_1026c	2292	24.3745	24.3222	24.1451	24.2909	24.3906	24.2842	NaN	NaN	NaN	NaN	NaN	NaN	NaN
Uncharacterized protein	MAB_4495	2378	24.1591	24.1952	24.229	24.1548	24.1818	24.286	NaN	NaN	NaN	NaN	NaN	NaN	NaN
Trigger factor (TF) (EC 5.2.1.8) (PPIase)	tig MAB_1580	2718	24.263	24.2565	24.2674	24.2394	24.3056	24.2914	NaN	NaN	NaN	NaN	NaN	NaN	NaN
Hypothetical lipoprotein lpqH	MAB_0885c	2244	24.3776	24.0892	24.2495	24.1519	24.2148	24.3028	NaN	NaN	NaN	NaN	NaN	NaN	NaN
Large ribosomal subunit protein bL32 (50S ribosomal protein L32)	rpmF MAB_1075	2317	24.0201	24.1483	24.2593	24.0138	24.2576	24.3077	NaN	NaN	NaN	NaN	NaN	NaN	NaN
Small ribosomal subunit protein uS19 (30S ribosomal protein S19)	rpsS MAB_3816c	1885	24.259	24.1568	24.2322	24.4456	24.4361	24.3213	NaN	NaN	NaN	NaN	NaN	NaN	NaN
Large ribosomal subunit protein uL11 (50S ribosomal protein L11)	rplK MAB_3893c	2012	24.2824	24.2259	24.4709	24.4015	24.4343	24.3227	NaN	NaN	NaN	NaN	NaN	NaN	NaN
Large ribosomal subunit protein uL2 (50S ribosomal protein L2)	rplB MAB_3817c	1886	24.2743	24.3782	24.4264	24.4484	24.3402	24.3362	NaN	NaN	NaN	NaN	NaN	NaN	NaN
Possible mycolic acid synthase UmaA1	MAB_4088c	2131	24.3255	24.3212	24.4025	24.3283	24.3564	24.3383	NaN	NaN	NaN	NaN	NaN	NaN	NaN
ornithine aminotransferase (EC 2.6.1.13) (Ornithine--oxo-acid aminotransferase)	MAB_3841	1900	24.4581	24.3023	24.4255	24.4166	24.3867	24.357	NaN	NaN	NaN	NaN	NaN	NaN	NaN
L-lysine 6-transaminase (EC 2.6.1.36) (Lysine 6-aminotransferase)	MAB_3646c	1716	24.1803	24.1632	24.291	24.2387	24.2459	24.3624	NaN	NaN	NaN	NaN	NaN	NaN	NaN
Small ribosomal subunit protein bS16 (30S ribosomal protein S16)	rpsP MAB_3229c	1440	24.4785	24.4174	24.4122	24.416	24.3907	24.3651	NaN	NaN	NaN	NaN	NaN	NaN	NaN
Small ribosomal subunit protein uS2 (30S ribosomal protein S2)	rpsB MAB_3196c	1425	24.3816	24.2975	24.4681	24.3283	24.4806	24.3696	NaN	NaN	NaN	NaN	NaN	NaN	NaN
Peptidyl-prolyl cis-trans isomerase (PPIase) (EC 5.2.1.8)	MAB_0025	1539	24.4538	24.3791	24.4261	24.3788	24.4366	24.389	NaN	NaN	NaN	NaN	NaN	NaN	NaN
4-aminobutyrate aminotransferase (GabT)	MAB_4207	2191	24.384	24.2907	24.301	24.4576	24.5066	24.3956	NaN	NaN	NaN	NaN	NaN	NaN	NaN
Large ribosomal subunit protein uL3	rplC MAB_3820c	1889	24.6051	24.5163	24.5027	24.462	24.4139	24.4046	NaN	NaN	NaN	NaN	NaN	NaN	NaN
Probable propionyl-CoA carboxylase beta chain 5 AccD5	MAB_3631	1708	24.3949	24.3733	24.403	24.4812	24.5143	24.4173	NaN	NaN	NaN	NaN	NaN	NaN	NaN
Thiol peroxidase (Tpx) (EC 1.11.1.24) (Peroxiredoxin tpx) (Prx) (Thioredoxin peroxidase) (Thioredoxin-dependent peroxiredoxin)	tpx MAB_1290c	2464	24.5414	24.5003	24.2245	24.4142	24.421	24.426	NaN	NaN	NaN	NaN	NaN	NaN	NaN
Large ribosomal subunit protein uL4	rplD MAB_3819c	1888	24.3719	24.2885	24.3977	24.4284	24.4901	24.433	NaN	NaN	NaN	NaN	NaN	NaN	NaN
Transketolase (EC 2.2.1.1)	MAB_2759	1235	24.3445	24.3391	24.3736	24.4682	24.4473	24.4544	NaN	NaN	NaN	NaN	NaN	NaN	NaN
Large ribosomal subunit protein uL13 (50S ribosomal protein L13)	rplM MAB_3752c	1836	24.5577	24.5148	24.4991	24.4622	24.5019	24.4683	NaN	NaN	NaN	NaN	NaN	NaN	NaN
Small ribosomal subunit protein uS3 (30S ribosomal protein S3)	rpsC MAB_3814c	1883	24.4525	24.4471	24.423	24.3993	24.3903	24.4781	NaN	NaN	NaN	NaN	NaN	NaN	NaN
Small ribosomal subunit protein uS13 (30S ribosomal protein S13)	rpsM MAB_3773c	1852	24.4157	24.4173	24.6049	24.5111	24.4561	24.4868	NaN	NaN	NaN	NaN	NaN	NaN	NaN
Inorganic pyrophosphatase (EC 3.6.1.1) (Pyrophosphate phospho-hydrolase) (PPase)	ppa MAB_0518c	1931	24.2792	24.4326	24.2553	24.4622	24.637	24.4871	NaN	NaN	NaN	NaN	NaN	NaN	NaN
Small ribosomal subunit protein uS17	rpsQ MAB_3811c	1880	24.4811	24.4782	24.6261	24.5683	24.4775	24.4966	NaN	NaN	NaN	NaN	NaN	NaN	NaN
Probable ATP-dependent Clp protease ATP-binding subunit	MAB_0546	1943	24.3987	24.3929	24.4382	24.5319	24.5357	24.5036	NaN	NaN	NaN	NaN	NaN	NaN	NaN
Conserved hypothetical transmembrane protein	MAB_2226c	1026	24.4205	24.4706	24.4798	24.2435	24.4854	24.5158	NaN	NaN	NaN	NaN	NaN	NaN	NaN
DUF3117 domain-containing protein	MAB_1350	2575	24.9045	24.6406	24.4504	24.6883	24.3374	24.5625	NaN	NaN	NaN	NaN	NaN	NaN	NaN
Large ribosomal subunit protein uL22 (50S ribosomal protein L22)	rplV MAB_3815c	1884	24.7034	24.7461	24.7443	24.6739	24.6978	24.5648	NaN	NaN	NaN	NaN	NaN	NaN	NaN
Crp/Fnr-family transriptional regulator	MAB_0416c	1781	24.5335	24.5623	24.5393	24.6799	24.6769	24.5801	NaN	NaN	NaN	NaN	NaN	NaN	NaN
Large ribosomal subunit protein uL1 (50S ribosomal protein L1)	rplA MAB_3892c	2011	24.4815	24.5779	24.6534	24.5137	24.5416	24.5983	NaN	NaN	NaN	NaN	NaN	NaN	NaN
Small ribosomal subunit protein bS6 (30S ribosomal protein S6)	rpsF MAB_4899c	2670	24.5542	24.4476	23.8419	24.8532	24.4693	24.6069	NaN	NaN	NaN	NaN	NaN	NaN	NaN
ABM domain-containing protein	MAB_0553c	1946	24.2797	24.3587	24.1951	24.4906	24.5346	24.609	NaN	NaN	NaN	NaN	NaN	NaN	NaN
Small ribosomal subunit protein bS20 (30S ribosomal protein S20)	rpsT MAB_1634c	2747	24.6658	24.5751	24.8086	24.5763	24.6724	24.6117	NaN	NaN	NaN	NaN	NaN	NaN	NaN
Large ribosomal subunit protein uL16 (50S ribosomal protein L16)	rplP MAB_3813c	1882	24.6804	24.5766	24.3355	24.5136	24.5655	24.6228	NaN	NaN	NaN	NaN	NaN	NaN	NaN
Large ribosomal subunit protein bL21 (50S ribosomal protein L21)	rplU MAB_1610	2735	24.764	24.8041	24.7888	24.6616	24.7033	24.6543	NaN	NaN	NaN	NaN	NaN	NaN	NaN
Large ribosomal subunit protein uL10 (50S ribosomal protein L10)	rplJ MAB_3877c	2002	24.5322	24.4933	24.7026	24.5397	24.6423	24.6552	NaN	NaN	NaN	NaN	NaN	NaN	NaN
Small ribosomal subunit protein uS5 (30S ribosomal protein S5)	rpsE MAB_3795c	1868	24.5915	24.6862	24.6974	24.6941	24.7355	24.6745	NaN	NaN	NaN	NaN	NaN	NaN	NaN
Fumarate hydratase class II (Fumarase C) (EC 4.2.1.2) (Aerobic fumarase) (Iron-independent fumarase)	fumC MAB_1250c	2451	24.6233	24.66	24.4298	24.6201	24.6146	24.6944	NaN	NaN	NaN	NaN	NaN	NaN	NaN
Large ribosomal subunit protein uL18	rplR MAB_3796c	1869	24.8919	24.9256	25.0059	24.8658	24.5509	24.7163	NaN	NaN	NaN	NaN	NaN	NaN	NaN
Small ribosomal subunit protein uS10 (30S ribosomal protein S10)	rpsJ MAB_3821c	1890	24.8445	24.7029	24.8312	24.8771	24.8578	24.7329	NaN	NaN	NaN	NaN	NaN	NaN	NaN
Elongation factor G (EF-G)	fusA MAB_3849c	1906	24.7841	24.8188	24.7992	24.8013	24.8108	24.7567	NaN	NaN	NaN	NaN	NaN	NaN	NaN
Large ribosomal subunit protein uL24 (50S ribosomal protein L24)	rplX MAB_3806c	1876	24.6021	24.6299	24.5528	24.6478	24.6239	24.7606	NaN	NaN	NaN	NaN	NaN	NaN	NaN
Lipoarabinomannan carrier protein LprG (Lipoprotein LprG)	lprG MAB_2806	1255	24.7092	24.7765	24.7715	24.8593	24.7664	24.8196	NaN	NaN	NaN	NaN	NaN	NaN	NaN
3-oxoacyl-[acyl-carrier-protein] synthase 1 KasA	MAB_4608	2516	24.7409	24.7364	24.7908	24.7816	24.8622	24.8294	NaN	NaN	NaN	NaN	NaN	NaN	NaN
Protein lsr2	MAB_0545	1942	24.6222	24.5944	24.6452	24.8681	24.8982	24.8755	NaN	NaN	NaN	NaN	NaN	NaN	NaN
MaoC-like domain-containing protein	MAB_3897c	2016	24.7805	24.7906	24.7001	24.8409	24.8648	24.8901	NaN	NaN	NaN	NaN	NaN	NaN	NaN
Small ribosomal subunit protein uS4 (30S ribosomal protein S4)	rpsD MAB_3771c	1850	24.848	24.8371	24.9731	24.9597	24.9518	24.9316	NaN	NaN	NaN	NaN	NaN	NaN	NaN
Superoxide dismutase (EC 1.15.1.1)	MAB_0118c	1569	24.7887	24.6966	24.6392	24.9924	24.8539	24.9647	NaN	NaN	NaN	NaN	NaN	NaN	NaN
Chaperonin GroEL (EC 5.6.1.7) (60 kDa chaperonin) (Chaperonin-60) (Cpn60)	groEL groL MAB_3731c	1825	24.864	24.9	24.698	24.8872	24.944	24.9781	NaN	NaN	NaN	NaN	NaN	NaN	NaN
Elongation factor Ts (EF-Ts)	tsf MAB_3195c	1424	24.9788	24.9653	25.0819	25.0186	25.0195	25.0131	NaN	NaN	NaN	NaN	NaN	NaN	NaN
CsbD-like domain-containing protein	MAB_3217	1429	24.8289	24.941	24.8516	25.1592	24.9504	25.0187	NaN	NaN	NaN	NaN	NaN	NaN	NaN
Probable acyl-CoA thiolase	MAB_1192c	2436	24.9632	24.9462	24.865	25.0427	24.9958	25.0824	NaN	NaN	NaN	NaN	NaN	NaN	NaN
Large ribosomal subunit protein bL25 (General stress protein CTC)	rplY ctc MAB_1143c	2411	25.0159	24.8699	24.8257	25.0476	25.1829	25.0929	NaN	NaN	NaN	NaN	NaN	NaN	NaN
Succinate--CoA ligase [ADP-forming] subunit beta (EC 6.2.1.5) (Succinyl-CoA synthetase subunit beta) (SCS-beta)	sucC MAB_1056	2307	24.9939	24.9851	24.9293	25.1868	25.1493	25.1241	NaN	NaN	NaN	NaN	NaN	NaN	NaN
Antigen 85-A;Antigen 85-B	MAB_0176;MAB_1579	1597	25.0615	25.0777	25.0685	25.246	25.1834	25.1636	NaN	NaN	NaN	NaN	NaN	NaN	NaN
DNA-directed RNA polymerase subunit alpha (RNAP subunit alpha) (EC 2.7.7.6) (RNA polymerase subunit alpha) (Transcriptase subunit alpha)	rpoA MAB_3770c	1849	25.127	25.1155	25.0569	25.1424	25.1048	25.1686	NaN	NaN	NaN	NaN	NaN	NaN	NaN
Small ribosomal subunit protein uS9	rpsI MAB_3751c	1835	25.0893	25.0922	25.1858	25.2026	25.2474	25.2117	NaN	NaN	NaN	NaN	NaN	NaN	NaN
DUF937 domain-containing protein	MAB_1602	2729	25.2738	25.2313	25.0653	25.2321	25.2155	25.2194	NaN	NaN	NaN	NaN	NaN	NaN	NaN
biotin carboxylase (EC 6.3.4.14)	MAB_3643	1715	25.1283	25.1119	25.097	25.2114	25.2347	25.2338	NaN	NaN	NaN	NaN	NaN	NaN	NaN
Short-chain dehydrogenase/reductas	MAB_0368	1765	25.1658	25.2307	25.2097	25.1287	25.192	25.2809	NaN	NaN	NaN	NaN	NaN	NaN	NaN
Electron transfer flavoprotein alpha-subunit FixB	MAB_3362c	1498	25.2718	25.2877	25.2078	25.263	25.4046	25.3795	NaN	NaN	NaN	NaN	NaN	NaN	NaN
UspA domain-containing protein	MAB_2312	1062	25.3335	25.3732	25.4512	25.4891	25.5515	25.4764	NaN	NaN	NaN	NaN	NaN	NaN	NaN
Electron transfer flavoprotein subunit beta (Electron transfer flavoprotein small subunit)	MAB_3363c	1499	25.3397	25.3285	25.3195	25.3917	25.4722	25.5061	NaN	NaN	NaN	NaN	NaN	NaN	NaN
Aldehyde dehydrogenase	MAB_4203	2187	25.3152	25.3378	25.359	25.4909	25.5135	25.5343	NaN	NaN	NaN	NaN	NaN	NaN	NaN
Transcription elongation factor GreA (Transcript cleavage factor GreA)	greA MAB_1201c	2440	25.4131	25.2047	25.2364	25.4871	25.4244	25.5539	NaN	NaN	NaN	NaN	NaN	NaN	NaN
aldehyde dehydrogenase (NAD(+)) (EC 1.2.1.3)	MAB_3649	1719	25.5584	25.5152	25.4458	25.5862	25.6524	25.5583	NaN	NaN	NaN	NaN	NaN	NaN	NaN
Proteasome-associated ATPase (AAA ATPase forming ring-shaped complexes) (ARC) (Mycobacterial proteasome ATPase)	mpa MAB_2162	994	25.4622	25.5791	25.5244	25.5311	25.4844	25.6099	NaN	NaN	NaN	NaN	NaN	NaN	NaN
Small ribosomal subunit protein uS11 (30S ribosomal protein S11)	rpsK MAB_3772c	1851	25.3749	25.3311	25.6365	25.47	25.5612	25.6529	NaN	NaN	NaN	NaN	NaN	NaN	NaN
Zinc transporter permease	MAB_1657c	2757	25.1514	25.8724	25.9804	25.1313	26.0494	25.7641	NaN	NaN	NaN	NaN	NaN	NaN	NaN
Probable anion transporter ATPase	MAB_0410c	1776	25.7765	25.6667	25.849	25.6869	25.7857	25.7917	NaN	NaN	NaN	NaN	NaN	NaN	NaN
Antigen 85-A/B/C	MAB_0177	1598	25.8034	25.8418	25.7927	25.8504	25.8998	25.8461	NaN	NaN	NaN	NaN	NaN	NaN	NaN
Glyceraldehyde-3-phosphate dehydrogenase (EC 1.2.1.-)	MAB_2779c	1245	25.9391	25.898	25.8459	25.9382	26.0492	25.9691	NaN	NaN	NaN	NaN	NaN	NaN	NaN
ESAT-6-like protein	MAB_3754c	1838	25.9036	25.9192	26.0366	26.0639	26.0827	26.0291	NaN	NaN	NaN	NaN	NaN	NaN	NaN
HTH cro/C1-type domain-containing protein	MAB_0115c	1568	25.9646	26.0005	25.9744	26.0786	26.0548	26.039	NaN	NaN	NaN	NaN	NaN	NaN	NaN
Cell wall synthesis protein Wag31 (Antigen 84)	MAB_2017	2879	25.9097	26.0111	26.0923	26.1479	26.1226	26.0927	NaN	NaN	NaN	NaN	NaN	NaN	NaN
Succinate--CoA ligase [ADP-forming] subunit alpha (EC 6.2.1.5) (Succinyl-CoA synthetase subunit alpha) (SCS-alpha)	sucD MAB_1057	2308	26.1114	26.0964	26.09	26.1681	26.1552	26.1087	NaN	NaN	NaN	NaN	NaN	NaN	NaN
Alanine dehydrogenase (EC 1.4.1.1)	MAB_3100	1383	25.939	25.9494	26.1231	26.1467	26.1056	26.135	NaN	NaN	NaN	NaN	NaN	NaN	NaN
ESAT-6-like protein	MAB_3753c	1837	25.9253	25.9283	25.7537	26.0138	26.2346	26.3955	NaN	NaN	NaN	NaN	NaN	NaN	NaN
Protein PS1	MAB_1178c	2426	26.1633	26.1081	26.3943	26.3849	26.4323	26.5089	NaN	NaN	NaN	NaN	NaN	NaN	NaN
Integration host factor (MihF)	MAB_2824c	1266	26.8533	26.8997	27.1515	26.8874	26.908	27.0447	NaN	NaN	NaN	NaN	NaN	NaN	NaN
Riboflavin synthase (EC 2.5.1.9)	MAB_2797c	1254	27.166	26.8291	26.8495	26.8954	NaN	27.0649	NaN	NaN	NaN	NaN	NaN	NaN	NaN
Large ribosomal subunit protein bL12 (50S ribosomal protein L7/L12)	rplL MAB_3876c	2001	27.2573	27.2026	27.2255	27.166	27.1357	27.0688	NaN	NaN	NaN	NaN	NaN	NaN	NaN
Mannose-specific lectin	MAB_2373	1101	27.4566	27.3693	27.1623	27.3346	27.3619	27.2292	NaN	NaN	NaN	NaN	NaN	NaN	NaN
18 kDa antigen (HSP 16.7)	MAB_3467c	1625	27.1095	27.1307	27.2165	27.2581	27.2584	27.2588	NaN	NaN	NaN	NaN	NaN	NaN	NaN
Probable cold shock protein A (CspA)	MAB_0487	1922	27.6047	27.523	27.2988	27.7251	27.699	27.4409	NaN	NaN	NaN	NaN	NaN	NaN	NaN
Acyl carrier protein (ACP)	acpP MAB_1878c	2806	27.33	27.3324	27.361	27.6106	27.5851	27.6505	NaN	NaN	NaN	NaN	NaN	NaN	NaN
DNA-binding protein HupB (EC 1.16.3.1) (Histone-like protein)	MAB_3292c	1469	27.5023	27.4236	27.4934	27.7118	27.7782	27.7627	NaN	NaN	NaN	NaN	NaN	NaN	NaN
