# Supplementary material for: Microvesicles Derived from Human Bronchial Epithelial Cells Regulate Macrophage Activation During Mycobacterium abscessus Infection
Source: J Proteome Res. 2025 Mar 28;24(5):2291–301. doi: 10.1021/acs.jproteome.4c00827 (PMC12053935; doi:10.1021/acs.jproteome.4c00827)
Supplement: Supplementary file 7 — pr4c00827_si_007.xlsx [file pr4c00827_si_007.xlsx]

## Sheet: Metabolic Pathways
	Metabolic Pathways
	Gene Names	Protein Names
	MAB_0003	gnD; 6-phosphogluconate dehydrogenase Gnd
	MAB_0092	Probable NADH-dependent glutamate synthase (small subunit) GltD
	MAB_0132	Probable prephenate dehydratase PheA
	MAB_0134c	Probable pyruvate dehydrogenase
	MAB_0170	UDP-galactopyranose mutase (Glf)
	MAB_0171	Conserved hypothetical protein (galactofuranosyl transferase)
	MAB_0175	Antigen 85-C precursor
	MAB_0177	Antigen 85-A/B/C precursor
	MAB_0179	Probable fatty-acid-CoA ligase FadD
	MAB_0217c	Probable cysteine desulfurase
	MAB_0220c	Putative phenylalanine aminotransferase
	MAB_0255	Putative acyl-CoA dehydrogenase
	MAB_0266c	Probable prephenate dehydrogenase TyrA
	MAB_0328	Putative acyl-CoA dehydrogenase
	MAB_0337c	Probable 2-isopropylmalate synthase (LeuA)
	MAB_0343	Aspartate kinase
	MAB_0344	Aspartate-semialdehyde dehydrogenase (Asd)
	MAB_0349c	Putative hydrolase, alpha/beta fold
	MAB_0351	Catalase
	MAB_0363c	Glutamine-fructose-6-phosphate transaminase
	MAB_0378	Probable lipid-transfer protein Ltp1/thiolase
	MAB_0382	Glycerol kinase (GlpK)
	MAB_0503	Probable UDP-glucose 4-epimerase GalE1
	MAB_0507	Conserved hypothetical protein
	MAB_0523	Hypoxanthine phosphoribosyltransferase (HPT)
	MAB_0534	GTP cyclohydrolase I (FolE)
	MAB_0541	Probable pantoate--beta-alanine ligase (PanC)
	MAB_0574c	Conserved hypothetical protein (LamB/YcsF)
	MAB_0583c	Putative oxidoreductase
	MAB_0584	Conserved hypothetical protein
	MAB_0587	Probable acetamidase/formamidase
	MAB_0598	Short-chain dehydrogenase/reductase
	MAB_0600	Probable acetyl-CoA acetyltransferase FadA
	MAB_0612c	Probable acetyl-CoA acetyltransferase FadA
	MAB_0622c	Probable dehydrogenase
	MAB_0624	Probable hydratase/decarboxylase
	MAB_0625	Probable acetaldehyde dehydrogenase
	MAB_0626	Probable 4-hydroxy-2-oxovalerate aldolase (Hoa) / pyruvate carboxyltransferase
	MAB_0639c	Putative phosphatidylserine decarboxylase proenzyme
	MAB_0687	Probable adenylosuccinate lyase (PurB)
	MAB_0689	Probable phosphoribosylaminoimidazole-succinocarboxamide synthase PurC
	MAB_0693	Probable glutathione peroxidase
	MAB_0697	Conserved hypothetical protein
	MAB_0698	Probable phosphoribosylformylglycinamidine synthase I
	MAB_0707	Probable phosphoribosylformylglycinamidine synthase II PurL
	MAB_0728	Probable phosphoribosylformylglycinamidine cyclo-ligase PurM
	MAB_0740c	Probable thiosulfate sulfurtransferase (CysA)
	MAB_0754c	Probable fatty acid desaturase
	MAB_0845	Probable fatty-acid-CoA racemase Far
	MAB_0850	Probable acyl-coa thiolase FadA
	MAB_0851	Probable fatty oxidation protein FadB
	MAB_0928c	Putative phosphoserine aminotransferase
	MAB_0932c	Putative citrate synthase CitA
	MAB_0933	Probable pyridoxamine 5'-phosphate oxidase PdxH
	MAB_0944	Probable citrate synthase I (GltA)
	MAB_1028c	Probable cyanate hydratase (CynS)
	MAB_1051c	Probable glucose-6-phosphate isomerase (PGI)
	MAB_1056	Succinyl-CoA synthetase, beta chain
	MAB_1057	Succinyl-CoA synthetase, alpha chain
	MAB_1063	Probable 5'-phosphoribosylglycinamide formyltransferase PurN
	MAB_1064	Probable bifunctional purine biosynthesis protein PurH
	MAB_1086	Putative UTP-glucose-1-phosphate uridylyltransferase (GalU)
	MAB_1087	Probable molybdopterin biosynthesis protein MoeA1
	MAB_1093c	Putative L-cysteine desulfurase
	MAB_1121	Probable arginine deiminase
	MAB_1128c	Methionyl-tRNA synthetase (MetG)
	MAB_1141c	Putative 3-oxoacyl-[acyl-carrier-protein] synthase III
	MAB_1147c	Probable ribose-phosphate pyrophosphokinase RppK (PRPP synthetase)
	MAB_1148c	Probable UDP-N-acetylglucosamine pyrophosphorylase (GlmU)
	MAB_1158	Putative transcriptional regulator, MazG family
	MAB_1185c	Probable enoyl-CoA hydratase
	MAB_1186c	Probable 3-hydroxyisobutyrate dehydrogenase
	MAB_1189c	Probable methylmalonic acid semialdehyde dehydrogenase MmsA
	MAB_1191c	Probable phosphoribosylglycinamide formyltransferase 2 (PurT)
	MAB_1192c	Probable acyl-CoA thiolase
	MAB_1195	Probable cystathionine beta-synthase
	MAB_1197	Probable cystathionine gamma-synthase (CGS)
	MAB_1199	Probable threonine dehydratase
	MAB_1206	Conserved hypothetical protein
	MAB_1237	Possible acyl-[acyl-carrier protein] desaturase DesA2
	MAB_1250c	Probable fumarate hydratase Fum
	MAB_1251c	Conserved hypothetical protein (putative fructose-1,6-bisphosphatase)
	MAB_1307c	Putative pterin-4-alpha-carbinolamine dehydratase
	MAB_1318c	Probable catechol-o-methyltransferase
	MAB_1335c	Probable transferase
	MAB_1336	Probable succinyl-diaminopimelate desuccinylase
	MAB_1352	Probable glucose-1-phosphate adenylyltransferase
	MAB_1407c	Probable oxidoreductase
	MAB_1434	Probable diaminopimelate decarboxylase
	MAB_1435	Probable homoserine dehydrogenase
	MAB_1437	Probable homoserine kinase (ThrB)
	MAB_1449	ATP synthase B chain AtpF
	MAB_1452	ATP synthase gamma subunit AtpG
	MAB_1454	ATP synthase epsilon chain AtpE
	MAB_1462c	Conserved hypothetical protein (Glyoxalase/Bleomycin resistance protein)
	MAB_1463	Probable acetyl-CoA acetyltransferase FadA
	MAB_1469	Probable glycogen phosphorylase GlgP
	MAB_1482	Probable glutamate racemase MurI
	MAB_1485	HAM1 protein homolog (NTPase)
	MAB_1558c	Probable amidase
	MAB_1565c	Alpha-amylase family protein
	MAB_1571c	Probable aminopeptidase
	MAB_1574	Hypothetical carbohydrate-phosphate isomerase
	MAB_1594	Probable ferredoxin oxidoreductase, alpha subunit
	MAB_1595	Probable ferredoxin oxidoreductase, beta subunit
	MAB_1604	Probable folylpolyglutamate synthase FolC
	MAB_1606	Probable nucleoside diphosphate kinase (NDK)
	MAB_1618	Probable gamma-glutamyl phosphate reductase
	MAB_1641	Putative oxidoreductase
	MAB_1643	Putative glycosyl hydrolase
	MAB_1703	Probable aminotransferase
	MAB_1704c	1-aminocyclopropane-1-carboxylate deaminase
	MAB_1864	Probable lipid-transfer protein Ltp1/thiolase
	MAB_1876c	Probable propionyl-CoA carboxylase beta chain 6
	MAB_1877c	3-oxoacyl-[acyl-carrier-protein] synthase 1 KasA
	MAB_1878c	Meromycolate extension acyl carrier protein AcpM/Phosphopantetheine-binding precursor
	MAB_1879c	Putative malonyl CoA-ACP transacylase FabD
	MAB_1884c	Probable pyruvate dehydrogenase E1 component AceE
	MAB_1905	Putative phosphoglycerate mutase
	MAB_1917	Conserved hypothetical protein
	MAB_1920	Probable glutamine synthetase
	MAB_1932c	Probable chaperone protein HchA (Hsp31)
	MAB_1933c	Probable glutamine synthetase, type I (GlnA1)
	MAB_1943c	Probable lipoyltransferase LipB
	MAB_1948c	Probable cytosol aminopeptidase (leucyl aminopeptidase)
	MAB_1949	Probable aminomethyltransferase/Glycine cleavage system T protein
	MAB_1950	Probable branched-chain amino acid aminotransferase (IlvE)
	MAB_1959	Probable adenosine kinase CbhK
	MAB_1960c	Probable asparagine synthetase AsnB
	MAB_1961	Probable cytochrome c oxidase subunit 2 precursor
	MAB_1967c	Probable ubiquinol-cytochrome c reductase iron-sulfur subunit (Rieske iron-sulfur protein)
	MAB_1968c	Probable ubiquinol-cytochrome c reductase cytochrome c subunit
	MAB_1969c	Probable cytochrome c oxidase subunit III
	MAB_1970	Anthranilate phosphoribosyltransferase TrpD
	MAB_1978c	Probable long-chain-fatty-acid--CoA ligase FadD
	MAB_1984	Probable 1-acylglycerol-3-phosphate O-acyltransferase
	MAB_1987	Probable 3-deoxy-D-arabino-heptulosonate 7-phosphate synthase AroG
	MAB_1992c	Probable polyprenyl synthetase
	MAB_2001	UDP-N-acetylmuramyl-tripeptide synthetase MurE
	MAB_2004	UDP-N-acetylmuramoylalanine--D-glutamate ligase MurD
	MAB_2006	UDP-N-acetylglucosamine--N-acetylmuramyl-(pentapeptide) pyrophosphoryl-undecaprenol N-acetylglucosamine transferase MurG
	MAB_2007	UDP-N-acetylmuramate--L-alanine ligase MurC
	MAB_2010	Conserved hypothetical protein
	MAB_2104c	Probable dihydroorotate dehydrogenase
	MAB_2115	Probable inositol monophosphatase CysQ
	MAB_2126	Putative L-lactate 2-monooxygenase
	MAB_2129	5-methyltetrahydrofolate--homocysteine methyltransferase MetH
	MAB_2137	NADH-quinone oxidoreductase, D subunit NuoD
	MAB_2140	NADH-quinone oxidoreductase, G subunit NuoG
	MAB_2157	Probable acyl-[acyl-carrier protein] desaturase
	MAB_2181c	Putative amidase
	MAB_2193c	Conserved hypothetical protein (pyridoxamine 5'-phosphate oxidase-related)
	MAB_2198c	Probable cobalamin biosynthesis protein CobI
	MAB_2201	Probable cobalamin biosynthesis protein CobN
	MAB_2207	Possible polyprenol phosphate mannosyl transferase 1 (Ppm1)
	MAB_2260	Putative formyltransferase
	MAB_2264c	Probable hydroxylase/dioxygenase
	MAB_2265c	Probable L-ectoine synthase
	MAB_2266c	Probable diaminobutyrate--2-oxoglutarate aminotransferase
	MAB_2298	Dephospho-CoA kinase
	MAB_2336	N-acetyl-gamma-glutamyl-phosphate reductase ArgC
	MAB_2337	Probable arginine biosynthesis bifunctional protein ArgJ
	MAB_2340	Ornithine carbamoyltransferase ArgF
	MAB_2342	Argininosuccinate synthase ArgG
	MAB_2343	Argininosuccinate lyase ArgH
	MAB_2364	CTP synthase PyrG
	MAB_2402	Glycine cleavage system H protein (GcvH)
	MAB_2407	Glycine dehydrogenase [decarboxylating]
	MAB_2409c	Malate synthase G GlcB
	MAB_2412c	Probable IMP dehydrogenase family protein
	MAB_2413c	6-phosphogluconate dehydrogenase
	MAB_2418	Putative phenylacetic acid degradation-related protein
	MAB_2429c	Probable NADH dehydrogenase (NDH)
	MAB_2470c	Catalase/peroxidase (KatG)
	MAB_2561c	Phosphoenolpyruvate carboxykinase
	MAB_2639c	Probable pyruvate kinase PykA
	MAB_2643c	Tryptophan synthase, alpha subunit (TrpA)
	MAB_2644c	Tryptophan synthase, beta subunit (TrpB)
	MAB_2645c	Indole-3-glycerol phosphate synthase TrpC
	MAB_2647c	Anthranilate synthase component I (TrpE)
	MAB_2664c	Imidazole glycerol phosphate synthase, cyclase subunit HisF
	MAB_2666c	Phosphoribosyl isomerase A
	MAB_2669c	Histidinol-phosphate aminotransferase (HisC)
	MAB_2672c	Probable nicotinate-nucleotide pyrophosphatase NadC
	MAB_2691c	Probable threonine dehydratase biosynthetic
	MAB_2711c	Probable methylmalonyl-CoA mutase large subunit MutB
	MAB_2712c	Probable methylmalonyl-CoA mutase small subunit MutA
	MAB_2721c	Ferrochelatase (Protoheme ferro-lyase)
	MAB_2723c	3-oxoacyl-[ACP] reductase (MabA)
	MAB_2737c	Probable enoyl-CoA hydratase/isomerase
	MAB_2746c	Probable cysteine desulfurase/aminotransferase
	MAB_2759	Probable transketolase
	MAB_2761	Glucose-6-phosphate 1-dehydrogenase
	MAB_2763	Probable 6-phosphogluconolactonase
	MAB_2777c	Probable triosephosphate isomerase (TpiA)
	MAB_2778c	Probable phosphoglycerate kinase (PGK)
	MAB_2779c	Glyceraldehyde-3-phosphate dehydrogenase, type I
	MAB_2792c	Probable aldehyde dehydrogenase
	MAB_2795c	Probable 6,7-dimethyl-8-ribityllumazine synthase (riboflavin synthase beta chain)
	MAB_2796c	Putative riboflavin biosynthesis protein RibA2
	MAB_2797c	Putative riboflavin synthase alpha chain
	MAB_2808c	Probable bifunctional riboflavin biosynthesis protein RibG
	MAB_2809c	Ribulose-phosphate 3-epimerase
	MAB_2811c	Probable methionyl-tRNA formyltransferase
	MAB_2820c	Probable S-adenosylmethionine synthetase (Methionine adenosyltransferase)
	MAB_2821c	Putative pantothenate metabolism flavoprotein
	MAB_2823c	Probable guanylate kinase
	MAB_2827c	Carbamoyl-phosphate synthase large chain (CarB)
	MAB_2828c	Carbamoyl-phosphate synthase, small chain (CarA)
	MAB_2841c	3-dehydroquinate synthase AroB
	MAB_2842c	Shikimate kinase (AroK)
	MAB_2843c	Chorismate synthase (AroC)
	MAB_2876c	Probable GTP pyrophosphokinase
	MAB_2892c	Pyridoxal biosynthesis lyase PdxS
	MAB_2895c	Putative acyltransferase
	MAB_2897c	Conserved hypothetical protein (HIT family)
	MAB_2929c	Putative urate oxidase
	MAB_2984c	Putative chlorite dismutase
	MAB_2986c	Probable uroporphyrinogen decarboxylase (HemE)
	MAB_2990c	Probable 1-deoxy-d-xylulose-5-phosphate synthase (DXS)
	MAB_3003c	Probable deoxyuridine 5-triphosphate nucleotidohydrolase
	MAB_3008	Probable polyphosphate glucokinase PpgK
	MAB_3040c	Probable acyl-CoA dehydrogenase
	MAB_3084c	Dihydrodipicolinate synthase DapA
	MAB_3085c	Thymidylate synthase ThyX
	MAB_3090c	Dihydrofolate reductase DfrA
	MAB_3091c	Thymidylate synthase (ThyA)
	MAB_3096c	Dihydrodipicolinate reductase DapB
	MAB_3098	Probable transmembrane carbonic anhydrase
	MAB_3100	L-alanine dehydrogenase (ALD)
	MAB_3143c	Possible multifunctional enzyme siroheme synthase CysG/Uroporphyrin-III C-methyltransferase-like
	MAB_3156c	Probable Cob(I)alamin adenosyltransferase (CobO)
	MAB_3157c	Possible magnesium-chelatase
	MAB_3159c	Probable malate:quinone oxidoreductase Mqo
	MAB_3188c	Uridylate kinase PyrH
	MAB_3234	Probable D-alanyl-D-alanine carboxypeptidase DacB
	MAB_3259c	Phosphopantetheine adenylyltransferase (CoaD)
	MAB_3281	Putative enoyl-CoA hydratase/isomerase
	MAB_3286c	Probable D-alanine--D-alanine ligase DdlA
	MAB_3293c	3-isopropylmalate dehydratase, small subunit (LeuD)
	MAB_3294c	3-isopropylmalate dehydratase, large subunit (Leu2)
	MAB_3298c	Glutamyl-tRNA synthetase (GltX)
	MAB_3303c	3-isopropylmalate dehydrogenase (Leu3)
	MAB_3304c	D-3-phosphoglycerate dehydrogenase (SerA)
	MAB_3322c	Acetolactate synthase, small subunit (IlvN)
	MAB_3323c	Acetolactate synthase, large subunit (IlvB)
	MAB_3334c	Aspartyl/glutamyl-tRNA amidotransferase, B subunit (GatB)
	MAB_3341c	Glutamyl-tRNA(Gln) amidotransferase subunit A (GatA)
	MAB_3354	Probable acyl-[acyl-carrier protein] desaturase DesA1
	MAB_3365	Conserved hypothetical protein
	MAB_3388c	Probable phosphoserine phosphatase (SerB2)
	MAB_3400	NADP-dependent alcohol dehydrogenase C
	MAB_3404c	Probable ribonucleoside-diphosphate reductase beta subunit
	MAB_3413c	Ribonucleoside-diphosphate reductase alpha subunit
	MAB_3419	NH(3)-dependent NAD(+) synthetase
	MAB_3470c	Probable acetolactate synthase large subunit IlvB
	MAB_3471	Succinate-semialdehyde dehydrogenase
	MAB_3481	Probable acyl-CoA dehydrogenase FadE
	MAB_3485	Probable monophosphatase
	MAB_3487	Probable acyl-CoA dehydrogenase
	MAB_3513c	Putative NADH pyrophosphatase/NUDIX hydrolase
	MAB_3546	3-phosphoshikimate 1-carboxyvinyltransferase
	MAB_3548c	Putative fatty acid desaturase
	MAB_3588	Putative acyl-CoA oxidase
	MAB_3595c	Adenosylhomocysteinase
	MAB_3601c	Probable mannose-6-phosphate isomerase ManA
	MAB_3603c	Probable phosphomannomutase
	MAB_3611c	Putative sugar-phosphate nucleotidyl transferase
	MAB_3619c	Probable phosphoribosylaminoimidazole carboxylase PurE
	MAB_3620c	Probable phosphoribosylaminoimidazole carboxylase PurK
	MAB_3626c	Possible biotin--acetyl-CoA-carboxylase ligase (BirA bifunctional protein)
	MAB_3631	Probable propionyl-CoA carboxylase beta chain 5 AccD5
	MAB_3632	Conserved hypothetical protein
	MAB_3643	Probable bifunctional protein acetyl-/propionyl-CoA carboxylase (alpha chain) AccA3
	MAB_3649	Probable aldehyde dehydrogenase
	MAB_3662c	Uracil phosphoribosyltransferase
	MAB_3670c	Adenosine deaminase
	MAB_3674	Probable succinate dehydrogenase, hydrophobic membrane anchor protein SdhD
	MAB_3675	Probable succinate dehydrogenase, flavoprotein subunit SdhA
	MAB_3676	Probable succinate dehydrogenase (iron-sulphur protein) SdhB
	MAB_3686c	Probable isocitrate dehydrogenase
	MAB_3687	Probable o-acetylhomoserine sulfhydrylase MetC (homocysteine synthase)
	MAB_3718c	GMP synthase [glutamine-hydrolyzing]
	MAB_3720c	Putative inosine-5'-monophosphate dehydrognase GuaB3
	MAB_3721c	Probable inosine-5'-monophosphate dehydrogenase GuaB2
	MAB_3739c	Alanine racemase
	MAB_3740c	Probable glutamate decarboxylase GadB
	MAB_3743c	Glucosamine--fructose-6-phosphate aminotransferase
	MAB_3779	DTDP-glucose 4,6-dehydratase RmlB
	MAB_3780	DTDP-4-dehydrorhamnose 3,5-epimerase RmlC
	MAB_3783c	Adenylate kinase
	MAB_3800c	Probable glutamate dehydrogenase
	MAB_3823	Pyridoxamine 5'-phosphate oxidase
	MAB_3840	Conserved hypothetical protein
	MAB_3841	Ornithine aminotransferase RocD1
	MAB_3884	Possible flavoprotein
	MAB_3896c	Conserved hypothetical protein
	MAB_3897c	Conserved hypothetical protein
	MAB_3898c	Conserved hypothetical protein
	MAB_3930c	Ubiquinone/menaquinone biosynthesis methlytransferase UbiE
	MAB_3945	Probable naphthoate synthase MenB (dihydroxynaphthoic acid synthetase)
	MAB_3978c	Probable glutamate-1-semialdehyde aminotransferase
	MAB_3991c	Possible Uroporphyrin-III C-methyltransferase
	MAB_3992c	Porphobilinogen deaminase (HemC)
	MAB_3993c	Glutamyl-tRNA reductase (HemA)
	MAB_3996	Conserved hypothetical protein
	MAB_4005c	Probable pyrroline-5-carboxylate reductase ProC
	MAB_4013c	Conserved hypothetical protein (phosphatase)
	MAB_4049c	2,3-bisphosphoglycerate-dependent phosphoglycerate mutase
	MAB_4078c	Deoxyribose-phosphate aldolase (DeoC)
	MAB_4094c	Probable 3-hydroxybutyryl-CoA dehydrogenase
	MAB_4113	Glucose-1-phosphate thymidylyltransferase
	MAB_4127c	Probable dihydrolipoamide dehydrogenase
	MAB_4145	Probable alpha,alpha-trehalose-phosphate synthase
	MAB_4169	Possible lipid carrier protein or keto acyl-COA thiolase
	MAB_4203	Putative aldehyde dehydrogenase
	MAB_4204	Probable copper amine oxidase
	MAB_4207	4-aminobutyrate aminotransferase (GabT)
	MAB_4208	Putative succinate-semialdehyde dehydrogenase
	MAB_4225c	Acetate kinase (AckA)
	MAB_4226c	Probable phosphate acetyltransferase (PTA)
	MAB_4242c	Probable O-succinylhomoserine sulfhydrylase MetZ
	MAB_4245c	Phosphoribosylglycinamide formyltransferase 2
	MAB_4249c	Adenylosuccinate synthetase (PurA)
	MAB_4294	Probable aspartate aminotransferase AspC
	MAB_4297c	Deoxycytidine triphosphate deaminase Dcd
	MAB_4322	Aldehyde dehydrogenase family protein
	MAB_4415	Probable amidase
	MAB_4417c	Probable aminotransferase
	MAB_4418	Succinate-semialdehyde dehydrogenase
	MAB_4419	Tartrate dehydrogenase
	MAB_4422	Putative succinate dehydrogenase, flavoprotein subunit
	MAB_4423	Putative succinate dehydrogenase, iron-sulfur subunit
	MAB_4442c	Probable acetyl-CoA acyltransferase
	MAB_4443	Probable 3-oxoacyl-[acyl-carrier protein] reductase
	MAB_4458c	Putative secreted hydrolase
	MAB_4484	Probable aldehyde dehydrogenase
	MAB_4486	3-hydroxyisobutyrate dehydrogenase
	MAB_4502c	Phosphoenolpyruvate carboxykinase [GTP]
	MAB_4544c	Conserved hypothetical protein
	MAB_4551c	Possible lysophospholipase
	MAB_4560	Alcohol dehydrogenase B (AdhB)
	MAB_4577c	Probable NAD(P) transhydrogenase, beta subunit PntB
	MAB_4579c	Probable NAD(P) transhydrogenase, alpha1 subunit PntAA
	MAB_4608	3-oxoacyl-[acyl-carrier-protein] synthase 1 KasA
	MAB_4609c	Putative acyl-CoA dehydrogenase FadE
	MAB_4650c	Putative pyruvate carboxyltransferase
	MAB_4780	MaoC-like dehydratase
	MAB_4907	Myo-inositol-1-phosphate synthase
	MAB_4916c	Putative dihydrolipoamide acyltransferase component
	MAB_4917c	Pyruvate dehydrogenase E1 component beta subunit
	MAB_4918c	Pyruvate dehydrogenase E1 component alpha subunit

## Sheet: Biosynthesis of Secondary Metab
	Biosynthesis of Secondary Metabolites
	Gene Names	Protein Names
	MAB_0003	gnD; 6-phosphogluconate dehydrogenase Gnd
	MAB_0092	Probable NADH-dependent glutamate synthase (small subunit) GltD
	MAB_0132	Probable prephenate dehydratase PheA
	MAB_0175	Antigen 85-C precursor
	MAB_0177	Antigen 85-A/B/C precursor
	MAB_0179	Probable fatty-acid-CoA ligase FadD
	MAB_0220c	Putative phenylalanine aminotransferase
	MAB_0255	Putative acyl-CoA dehydrogenase
	MAB_0266c	Probable prephenate dehydrogenase TyrA
	MAB_0328	Putative acyl-CoA dehydrogenase
	MAB_0337c	Probable 2-isopropylmalate synthase (LeuA)
	MAB_0343	Aspartate kinase
	MAB_0344	Aspartate-semialdehyde dehydrogenase (Asd)
	MAB_0351	Catalase
	MAB_0378	Probable lipid-transfer protein Ltp1/thiolase
	MAB_0523	Hypoxanthine phosphoribosyltransferase (HPT)
	MAB_0541	Probable pantoate--beta-alanine ligase (PanC)
	MAB_0598	Short-chain dehydrogenase/reductase
	MAB_0600	Probable acetyl-CoA acetyltransferase FadA
	MAB_0612c	Probable acetyl-CoA acetyltransferase FadA
	MAB_0639c	Putative phosphatidylserine decarboxylase proenzyme
	MAB_0687	Probable adenylosuccinate lyase (PurB)
	MAB_0689	Probable phosphoribosylaminoimidazole-succinocarboxamide synthase PurC
	MAB_0697	Conserved hypothetical protein
	MAB_0698	Probable phosphoribosylformylglycinamidine synthase I
	MAB_0707	Probable phosphoribosylformylglycinamidine synthase II PurL
	MAB_0728	Probable phosphoribosylformylglycinamidine cyclo-ligase PurM
	MAB_0850	Probable acyl-coa thiolase FadA
	MAB_0851	Probable fatty oxidation protein FadB
	MAB_0928c	Putative phosphoserine aminotransferase
	MAB_0932c	Putative citrate synthase CitA
	MAB_0944	Probable citrate synthase I (GltA)
	MAB_1051c	Probable glucose-6-phosphate isomerase (PGI)
	MAB_1056	Succinyl-CoA synthetase, beta chain
	MAB_1057	Succinyl-CoA synthetase, alpha chain
	MAB_1063	Probable 5'-phosphoribosylglycinamide formyltransferase PurN
	MAB_1064	Probable bifunctional purine biosynthesis protein PurH
	MAB_1086	Putative UTP-glucose-1-phosphate uridylyltransferase (GalU)
	MAB_1121	Probable arginine deiminase
	MAB_1141c	Putative 3-oxoacyl-[acyl-carrier-protein] synthase III
	MAB_1147c	Probable ribose-phosphate pyrophosphokinase RppK (PRPP synthetase)
	MAB_1185c	Probable enoyl-CoA hydratase
	MAB_1191c	Probable phosphoribosylglycinamide formyltransferase 2 (PurT)
	MAB_1192c	Probable acyl-CoA thiolase
	MAB_1195	Probable cystathionine beta-synthase
	MAB_1197	Probable cystathionine gamma-synthase (CGS)
	MAB_1199	Probable threonine dehydratase
	MAB_1250c	Probable fumarate hydratase Fum
	MAB_1251c	Conserved hypothetical protein (putative fructose-1,6-bisphosphatase)
	MAB_1352	Probable glucose-1-phosphate adenylyltransferase
	MAB_1407c	Probable oxidoreductase
	MAB_1434	Probable diaminopimelate decarboxylase
	MAB_1435	Probable homoserine dehydrogenase
	MAB_1437	Probable homoserine kinase (ThrB)
	MAB_1463	Probable acetyl-CoA acetyltransferase FadA
	MAB_1469	Probable glycogen phosphorylase GlgP
	MAB_1558c	Probable amidase
	MAB_1565c	Alpha-amylase family protein
	MAB_1574	Hypothetical carbohydrate-phosphate isomerase
	MAB_1594	Probable ferredoxin oxidoreductase, alpha subunit
	MAB_1595	Probable ferredoxin oxidoreductase, beta subunit
	MAB_1606	Probable nucleoside diphosphate kinase (NDK)
	MAB_1618	Probable gamma-glutamyl phosphate reductase
	MAB_1643	Putative glycosyl hydrolase
	MAB_1676	Probable undecaprenyl pyrophosphate synthetase
	MAB_1864	Probable lipid-transfer protein Ltp1/thiolase
	MAB_1876c	Probable propionyl-CoA carboxylase beta chain 6
	MAB_1877c	3-oxoacyl-[acyl-carrier-protein] synthase 1 KasA
	MAB_1878c	Meromycolate extension acyl carrier protein AcpM/Phosphopantetheine-binding precursor
	MAB_1879c	Putative malonyl CoA-ACP transacylase FabD
	MAB_1884c	Probable pyruvate dehydrogenase E1 component AceE
	MAB_1906	Pyridoxamine 5'-phosphate oxidase-related
	MAB_1920	Probable glutamine synthetase
	MAB_1933c	Probable glutamine synthetase, type I (GlnA1)
	MAB_1949	Probable aminomethyltransferase/Glycine cleavage system T protein
	MAB_1950	Probable branched-chain amino acid aminotransferase (IlvE)
	MAB_1960c	Probable asparagine synthetase AsnB
	MAB_1970	Anthranilate phosphoribosyltransferase TrpD
	MAB_1984	Probable 1-acylglycerol-3-phosphate O-acyltransferase
	MAB_1987	Probable 3-deoxy-D-arabino-heptulosonate 7-phosphate synthase AroG
	MAB_1992c	Probable polyprenyl synthetase
	MAB_2129	5-methyltetrahydrofolate--homocysteine methyltransferase MetH
	MAB_2193c	Conserved hypothetical protein (pyridoxamine 5'-phosphate oxidase-related)
	MAB_2245	Putative anthranilate synthase component I TrpE2/Salicylate synthase MbtI
	MAB_2336	N-acetyl-gamma-glutamyl-phosphate reductase ArgC
	MAB_2337	Probable arginine biosynthesis bifunctional protein ArgJ
	MAB_2340	Ornithine carbamoyltransferase ArgF
	MAB_2342	Argininosuccinate synthase ArgG
	MAB_2343	Argininosuccinate lyase ArgH
	MAB_2402	Glycine cleavage system H protein (GcvH)
	MAB_2407	Glycine dehydrogenase [decarboxylating]
	MAB_2409c	Malate synthase G GlcB
	MAB_2413c	6-phosphogluconate dehydrogenase
	MAB_2418	Putative phenylacetic acid degradation-related protein
	MAB_2470c	Catalase/peroxidase (KatG)
	MAB_2561c	Phosphoenolpyruvate carboxykinase
	MAB_2639c	Probable pyruvate kinase PykA
	MAB_2643c	Tryptophan synthase, alpha subunit (TrpA)
	MAB_2644c	Tryptophan synthase, beta subunit (TrpB)
	MAB_2645c	Indole-3-glycerol phosphate synthase TrpC
	MAB_2647c	Anthranilate synthase component I (TrpE)
	MAB_2664c	Imidazole glycerol phosphate synthase, cyclase subunit HisF
	MAB_2666c	Phosphoribosyl isomerase A
	MAB_2669c	Histidinol-phosphate aminotransferase (HisC)
	MAB_2691c	Probable threonine dehydratase biosynthetic
	MAB_2721c	Ferrochelatase (Protoheme ferro-lyase)
	MAB_2723c	3-oxoacyl-[ACP] reductase (MabA)
	MAB_2737c	Probable enoyl-CoA hydratase/isomerase
	MAB_2759	Probable transketolase
	MAB_2761	Glucose-6-phosphate 1-dehydrogenase
	MAB_2763	Probable 6-phosphogluconolactonase
	MAB_2777c	Probable triosephosphate isomerase (TpiA)
	MAB_2778c	Probable phosphoglycerate kinase (PGK)
	MAB_2779c	Glyceraldehyde-3-phosphate dehydrogenase, type I
	MAB_2792c	Probable aldehyde dehydrogenase
	MAB_2795c	Probable 6,7-dimethyl-8-ribityllumazine synthase (riboflavin synthase beta chain)
	MAB_2796c	Putative riboflavin biosynthesis protein RibA2
	MAB_2797c	Putative riboflavin synthase alpha chain
	MAB_2808c	Probable bifunctional riboflavin biosynthesis protein RibG
	MAB_2809c	Ribulose-phosphate 3-epimerase
	MAB_2820c	Probable S-adenosylmethionine synthetase (Methionine adenosyltransferase)
	MAB_2827c	Carbamoyl-phosphate synthase large chain (CarB)
	MAB_2828c	Carbamoyl-phosphate synthase, small chain (CarA)
	MAB_2841c	3-dehydroquinate synthase AroB
	MAB_2842c	Shikimate kinase (AroK)
	MAB_2843c	Chorismate synthase (AroC)
	MAB_2984c	Putative chlorite dismutase
	MAB_2986c	Probable uroporphyrinogen decarboxylase (HemE)
	MAB_2990c	Probable 1-deoxy-d-xylulose-5-phosphate synthase (DXS)
	MAB_3008	Probable polyphosphate glucokinase PpgK
	MAB_3084c	Dihydrodipicolinate synthase DapA
	MAB_3096c	Dihydrodipicolinate reductase DapB
	MAB_3143c	Possible multifunctional enzyme siroheme synthase CysG/Uroporphyrin-III C-methyltransferase-like
	MAB_3157c	Possible magnesium-chelatase
	MAB_3159c	Probable malate:quinone oxidoreductase Mqo
	MAB_3288c	Glycerol-3-phosphate dehydrogenase,NAD-dependent
	MAB_3293c	3-isopropylmalate dehydratase, small subunit (LeuD)
	MAB_3294c	3-isopropylmalate dehydratase, large subunit (Leu2)
	MAB_3298c	Glutamyl-tRNA synthetase (GltX)
	MAB_3303c	3-isopropylmalate dehydrogenase (Leu3)
	MAB_3304c	D-3-phosphoglycerate dehydrogenase (SerA)
	MAB_3322c	Acetolactate synthase, small subunit (IlvN)
	MAB_3323c	Acetolactate synthase, large subunit (IlvB)
	MAB_3365	Conserved hypothetical protein
	MAB_3388c	Probable phosphoserine phosphatase (SerB2)
	MAB_3400	NADP-dependent alcohol dehydrogenase C
	MAB_3470c	Probable acetolactate synthase large subunit IlvB
	MAB_3481	Probable acyl-CoA dehydrogenase FadE
	MAB_3485	Probable monophosphatase
	MAB_3487	Probable acyl-CoA dehydrogenase
	MAB_3546	3-phosphoshikimate 1-carboxyvinyltransferase
	MAB_3588	Putative acyl-CoA oxidase
	MAB_3601c	Probable mannose-6-phosphate isomerase ManA
	MAB_3603c	Probable phosphomannomutase
	MAB_3611c	Putative sugar-phosphate nucleotidyl transferase
	MAB_3619c	Probable phosphoribosylaminoimidazole carboxylase PurE
	MAB_3620c	Probable phosphoribosylaminoimidazole carboxylase PurK
	MAB_3631	Probable propionyl-CoA carboxylase beta chain 5 AccD5
	MAB_3632	Conserved hypothetical protein
	MAB_3643	Probable bifunctional protein acetyl-/propionyl-CoA carboxylase (alpha chain) AccA3
	MAB_3655c	Probable glycerol-3-phosphate dehydrogenase
	MAB_3674	Probable succinate dehydrogenase, hydrophobic membrane anchor protein SdhD
	MAB_3675	Probable succinate dehydrogenase, flavoprotein subunit SdhA
	MAB_3676	Probable succinate dehydrogenase (iron-sulphur protein) SdhB
	MAB_3686c	Probable isocitrate dehydrogenase
	MAB_3720c	Putative inosine-5'-monophosphate dehydrognase GuaB3
	MAB_3721c	Probable inosine-5'-monophosphate dehydrogenase GuaB2
	MAB_3740c	Probable glutamate decarboxylase GadB
	MAB_3779	DTDP-glucose 4,6-dehydratase RmlB
	MAB_3780	DTDP-4-dehydrorhamnose 3,5-epimerase RmlC
	MAB_3783c	Adenylate kinase
	MAB_3840	Conserved hypothetical protein
	MAB_3841	Ornithine aminotransferase RocD1
	MAB_3896c	Conserved hypothetical protein
	MAB_3897c	Conserved hypothetical protein
	MAB_3898c	Conserved hypothetical protein
	MAB_3915	Probable glycerol-3-phosphate dehydrogenase 2
	MAB_3930c	Ubiquinone/menaquinone biosynthesis methlytransferase UbiE
	MAB_3945	Probable naphthoate synthase MenB (dihydroxynaphthoic acid synthetase)
	MAB_3946c	Putative short chain dehydrogenase/reductase
	MAB_3978c	Probable glutamate-1-semialdehyde aminotransferase
	MAB_3991c	Possible Uroporphyrin-III C-methyltransferase
	MAB_3992c	Porphobilinogen deaminase (HemC)
	MAB_3993c	Glutamyl-tRNA reductase (HemA)
	MAB_3996	Conserved hypothetical protein
	MAB_4005c	Probable pyrroline-5-carboxylate reductase ProC
	MAB_4049c	2,3-bisphosphoglycerate-dependent phosphoglycerate mutase
	MAB_4111c	Putative epimerase/dehydratase
	MAB_4113	Glucose-1-phosphate thymidylyltransferase
	MAB_4127c	Probable dihydrolipoamide dehydrogenase
	MAB_4145	Probable alpha,alpha-trehalose-phosphate synthase
	MAB_4169	Possible lipid carrier protein or keto acyl-COA thiolase
	MAB_4204	Probable copper amine oxidase
	MAB_4245c	Phosphoribosylglycinamide formyltransferase 2
	MAB_4294	Probable aspartate aminotransferase AspC
	MAB_4422	Putative succinate dehydrogenase, flavoprotein subunit
	MAB_4423	Putative succinate dehydrogenase, iron-sulfur subunit
	MAB_4442c	Probable acetyl-CoA acyltransferase
	MAB_4443	Probable 3-oxoacyl-[acyl-carrier protein] reductase
	MAB_4484	Probable aldehyde dehydrogenase
	MAB_4502c	Phosphoenolpyruvate carboxykinase [GTP]
	MAB_4560	Alcohol dehydrogenase B (AdhB)
	MAB_4608	3-oxoacyl-[acyl-carrier-protein] synthase 1 KasA
	MAB_4609c	Putative acyl-CoA dehydrogenase FadE
	MAB_4780	MaoC-like dehydratase
	MAB_4907	Myo-inositol-1-phosphate synthase
	MAB_4916c	Putative dihydrolipoamide acyltransferase component
	MAB_4917c	Pyruvate dehydrogenase E1 component beta subunit
	MAB_4918c	Pyruvate dehydrogenase E1 component alpha subunit

## Sheet: Microbial Metabolism in Diverse
	Microbial Metabolism in Diverse Environments
	Gene Names	Protein Names
	MAB_0003	gnD; 6-phosphogluconate dehydrogenase Gnd
	MAB_0092	NADH-dependent glutamate synthase (small subunit) GltD
	MAB_0103	Probable monooxygenase EthA
	MAB_0343	Aspartate kinase
	MAB_0344	Aspartate-semialdehyde dehydrogenase (Asd)
	MAB_0349c	Putative hydrolase, alpha/beta fold
	MAB_0378	Probable lipid-transfer protein Ltp1/thiolase
	MAB_0583c	Putative oxidoreductase
	MAB_0584	Conserved hypothetical protein
	MAB_0600	Probable acetyl-CoA acetyltransferase FadA
	MAB_0612c	Probable acetyl-CoA acetyltransferase FadA
	MAB_0622c	Probable dehydrogenase
	MAB_0624	Probable hydratase/decarboxylase
	MAB_0625	Probable acetaldehyde dehydrogenase
	MAB_0626	Probable 4-hydroxy-2-oxovalerate aldolase (Hoa) / pyruvate carboxyltransferase
	MAB_0740c	Probable thiosulfate sulfurtransferase (CysA)
	MAB_0850	Probable acyl-coa thiolase FadA
	MAB_0851	Probable fatty oxidation protein FadB
	MAB_0928c	Putative phosphoserine aminotransferase
	MAB_0932c	Putative citrate synthase CitA
	MAB_0933	Probable pyridoxamine 5'-phosphate oxidase PdxH
	MAB_0944	Probable citrate synthase I (GltA)
	MAB_1051c	Probable glucose-6-phosphate isomerase (PGI)
	MAB_1056	Succinyl-CoA synthetase, beta chain
	MAB_1057	Succinyl-CoA synthetase, alpha chain
	MAB_1147c	Probable ribose-phosphate pyrophosphokinase RppK (PRPP synthetase)
	MAB_1185c	Probable enoyl-CoA hydratase
	MAB_1192c	Probable acyl-CoA thiolase
	MAB_1206	Conserved hypothetical protein
	MAB_1250c	Probable fumarate hydratase Fum
	MAB_1251c	Conserved hypothetical protein (putative fructose-1,6-bisphosphatase)
	MAB_1335c	Probable transferase
	MAB_1336	Probable succinyl-diaminopimelate desuccinylase
	MAB_1407c	Probable oxidoreductase
	MAB_1434	Probable diaminopimelate decarboxylase
	MAB_1435	Probable homoserine dehydrogenase
	MAB_1437	Probable homoserine kinase (ThrB)
	MAB_1462c	Conserved hypothetical protein (Glyoxalase/Bleomycin resistance protein)
	MAB_1463	Probable acetyl-CoA acetyltransferase FadA
	MAB_1558c	Probable amidase
	MAB_1574	Hypothetical carbohydrate-phosphate isomerase
	MAB_1594	Probable ferredoxin oxidoreductase, alpha subunit
	MAB_1595	Probable ferredoxin oxidoreductase, beta subunit
	MAB_1864	Probable lipid-transfer protein Ltp1/thiolase
	MAB_1876c	Probable propionyl-CoA carboxylase beta chain 6
	MAB_1884c	Probable pyruvate dehydrogenase E1 component AceE
	MAB_1920	Probable glutamine synthetase
	MAB_1932c	Probable chaperone protein HchA (Hsp31)
	MAB_1933c	Probable glutamine synthetase, type I (GlnA1)
	MAB_2115	Probable inositol monophosphatase CysQ
	MAB_2181c	Putative amidase
	MAB_2264c	Probable hydroxylase/dioxygenase
	MAB_2265c	Probable L-ectoine synthase
	MAB_2266c	Probable diaminobutyrate--2-oxoglutarate aminotransferase
	MAB_2409c	Malate synthase G GlcB
	MAB_2413c	6-phosphogluconate dehydrogenase
	MAB_2561c	Phosphoenolpyruvate carboxykinase
	MAB_2639c	Probable pyruvate kinase PykA
	MAB_2711c	Probable methylmalonyl-CoA mutase large subunit MutB
	MAB_2712c	Probable methylmalonyl-CoA mutase small subunit MutA
	MAB_2737c	Probable enoyl-CoA hydratase/isomerase
	MAB_2759	Probable transketolase
	MAB_2761	Glucose-6-phosphate 1-dehydrogenase
	MAB_2763	Probable 6-phosphogluconolactonase
	MAB_2777c	Probable triosephosphate isomerase (TpiA)
	MAB_2778c	Probable phosphoglycerate kinase (PGK)
	MAB_2779c	Glyceraldehyde-3-phosphate dehydrogenase, type I
	MAB_2792c	Probable aldehyde dehydrogenase
	MAB_2809c	Ribulose-phosphate 3-epimerase
	MAB_2929c	Putative urate oxidase
	MAB_3008	Probable polyphosphate glucokinase PpgK
	MAB_3063	Conserved hypothetical protein
	MAB_3084c	Dihydrodipicolinate synthase DapA
	MAB_3096c	Dihydrodipicolinate reductase DapB
	MAB_3143c	Possible multifunctional enzyme siroheme synthase CysG/Uroporphyrin-III C-methyltransferase-like
	MAB_3159c	Probable malate:quinone oxidoreductase Mqo
	MAB_3281	Putative enoyl-CoA hydratase/isomerase
	MAB_3298c	Glutamyl-tRNA synthetase (GltX)
	MAB_3304c	D-3-phosphoglycerate dehydrogenase (SerA)
	MAB_3388c	Probable phosphoserine phosphatase (SerB2)
	MAB_3400	NADP-dependent alcohol dehydrogenase C
	MAB_3471	Succinate-semialdehyde dehydrogenase
	MAB_3631	Probable propionyl-CoA carboxylase beta chain 5 AccD5
	MAB_3632	Conserved hypothetical protein
	MAB_3643	Probable bifunctional protein acetyl-/propionyl-CoA carboxylase (alpha chain) AccA3
	MAB_3649	Probable aldehyde dehydrogenase
	MAB_3674	Probable succinate dehydrogenase, hydrophobic membrane anchor protein SdhD
	MAB_3675	Probable succinate dehydrogenase, flavoprotein subunit SdhA
	MAB_3676	Probable succinate dehydrogenase (iron-sulphur protein) SdhB
	MAB_3686c	Probable isocitrate dehydrogenase
	MAB_3740c	Probable glutamate decarboxylase GadB
	MAB_3800c	Probable glutamate dehydrogenase
	MAB_3823	Pyridoxamine 5'-phosphate oxidase
	MAB_3946c	Putative short chain dehydrogenase/reductase
	MAB_3978c	Probable glutamate-1-semialdehyde aminotransferase
	MAB_3991c	Possible Uroporphyrin-III C-methyltransferase
	MAB_3992c	Porphobilinogen deaminase (HemC)
	MAB_3993c	Glutamyl-tRNA reductase (HemA)
	MAB_4049c	2,3-bisphosphoglycerate-dependent phosphoglycerate mutase
	MAB_4094c	Probable 3-hydroxybutyryl-CoA dehydrogenase
	MAB_4127c	Probable dihydrolipoamide dehydrogenase
	MAB_4169	Possible lipid carrier protein or keto acyl-COA thiolase
	MAB_4207	4-aminobutyrate aminotransferase (GabT)
	MAB_4208	Putative succinate-semialdehyde dehydrogenase
	MAB_4225c	Acetate kinase (AckA)
	MAB_4226c	Probable phosphate acetyltransferase (PTA)
	MAB_4322	Aldehyde dehydrogenase family protein
	MAB_4417c	Probable aminotransferase
	MAB_4418	Succinate-semialdehyde dehydrogenase
	MAB_4422	Putative succinate dehydrogenase, flavoprotein subunit
	MAB_4423	Putative succinate dehydrogenase, iron-sulfur subunit
	MAB_4442c	Probable acetyl-CoA acyltransferase
	MAB_4484	Probable aldehyde dehydrogenase
	MAB_4502c	Phosphoenolpyruvate carboxykinase [GTP]
	MAB_4560	Alcohol dehydrogenase B (AdhB)
	MAB_4609c	Putative acyl-CoA dehydrogenase FadE
	MAB_4650c	Putative pyruvate carboxyltransferase

## Sheet: Biosynthesis of Amino Acids
	Biosynthesis of Amino Acids
	Gene Names	Protein Names
	MAB_0092	Probable NADH-dependent glutamate synthase (small subunit) GltD
	MAB_0132	Probable prephenate dehydratase PheA
	MAB_0220c	Putative phenylalanine aminotransferase
	MAB_0266c	Probable prephenate dehydrogenase TyrA
	MAB_0337c	Probable 2-isopropylmalate synthase (LeuA)
	MAB_0343	Aspartate kinase
	MAB_0344	Aspartate-semialdehyde dehydrogenase (Asd)
	MAB_0928c	Putative phosphoserine aminotransferase
	MAB_0932c	Putative citrate synthase CitA
	MAB_0944	Probable citrate synthase I (GltA)
	MAB_1147c	Probable ribose-phosphate pyrophosphokinase RppK (PRPP synthetase)
	MAB_1195	Probable cystathionine beta-synthase
	MAB_1197	Probable cystathionine gamma-synthase (CGS)
	MAB_1199	Probable threonine dehydratase
	MAB_1335c	Probable transferase
	MAB_1336	Probable succinyl-diaminopimelate desuccinylase
	MAB_1434	Probable diaminopimelate decarboxylase
	MAB_1435	Probable homoserine dehydrogenase
	MAB_1437	Probable homoserine kinase (ThrB)
	MAB_1574	Hypothetical carbohydrate-phosphate isomerase
	MAB_1618	Probable gamma-glutamyl phosphate reductase
	MAB_1920	Probable glutamine synthetase
	MAB_1933c	Probable glutamine synthetase, type I (GlnA1)
	MAB_1950	Probable branched-chain amino acid aminotransferase (IlvE)
	MAB_1960c	Probable asparagine synthetase AsnB
	MAB_1970	Anthranilate phosphoribosyltransferase TrpD
	MAB_1987	Probable 3-deoxy-D-arabino-heptulosonate 7-phosphate synthase AroG
	MAB_2129	5-methyltetrahydrofolate--homocysteine methyltransferase MetH
	MAB_2266c	Probable diaminobutyrate--2-oxoglutarate aminotransferase
	MAB_2336	N-acetyl-gamma-glutamyl-phosphate reductase ArgC
	MAB_2337	Probable arginine biosynthesis bifunctional protein ArgJ
	MAB_2340	Ornithine carbamoyltransferase ArgF
	MAB_2342	Argininosuccinate synthase ArgG
	MAB_2343	Argininosuccinate lyase ArgH
	MAB_2639c	Probable pyruvate kinase PykA
	MAB_2643c	Tryptophan synthase, alpha subunit (TrpA)
	MAB_2644c	Tryptophan synthase, beta subunit (TrpB)
	MAB_2645c	Indole-3-glycerol phosphate synthase TrpC
	MAB_2647c	Anthranilate synthase component I (TrpE)
	MAB_2664c	Imidazole glycerol phosphate synthase, cyclase subunit HisF
	MAB_2666c	Phosphoribosyl isomerase A
	MAB_2669c	Histidinol-phosphate aminotransferase (HisC)
	MAB_2691c	Probable threonine dehydratase biosynthetic
	MAB_2759	Probable transketolase
	MAB_2777c	Probable triosephosphate isomerase (TpiA)
	MAB_2778c	Probable phosphoglycerate kinase (PGK)
	MAB_2779c	Glyceraldehyde-3-phosphate dehydrogenase, type I
	MAB_2809c	Ribulose-phosphate 3-epimerase
	MAB_2820c	Probable S-adenosylmethionine synthetase (Methionine adenosyltransferase)
	MAB_2841c	3-dehydroquinate synthase AroB
	MAB_2842c	Shikimate kinase (AroK)
	MAB_2843c	Chorismate synthase (AroC)
	MAB_3084c	Dihydrodipicolinate synthase DapA
	MAB_3096c	Dihydrodipicolinate reductase DapB
	MAB_3293c	3-isopropylmalate dehydratase, small subunit (LeuD)
	MAB_3294c	3-isopropylmalate dehydratase, large subunit (Leu2)
	MAB_3303c	3-isopropylmalate dehydrogenase (Leu3)
	MAB_3304c	D-3-phosphoglycerate dehydrogenase (SerA)
	MAB_3322c	Acetolactate synthase, small subunit (IlvN)
	MAB_3323c	Acetolactate synthase, large subunit (IlvB)
	MAB_3388c	Probable phosphoserine phosphatase (SerB2)
	MAB_3470c	Probable acetolactate synthase large subunit IlvB
	MAB_3485	Probable monophosphatase
	MAB_3546	3-phosphoshikimate 1-carboxyvinyltransferase
	MAB_3686c	Probable isocitrate dehydrogenase
	MAB_4005c	Probable pyrroline-5-carboxylate reductase ProC
	MAB_4049c	2,3-bisphosphoglycerate-dependent phosphoglycerate mutase
	MAB_4294	Probable aspartate aminotransferase AspC

## Sheet: Carbon Metabolism
	Carbon Metabolism
	Gene Names	Protein Names
	MAB_0003	gnD; 6-phosphogluconate dehydrogenase Gnd
	MAB_0351	Catalase
	MAB_0587	Probable acetamidase/formamidase
	MAB_0600	Probable acetyl-CoA acetyltransferase FadA
	MAB_0612c	Probable acetyl-CoA acetyltransferase FadA
	MAB_0850	Probable acyl-coa thiolase FadA
	MAB_0851	Probable fatty oxidation protein FadB
	MAB_0928c	Putative phosphoserine aminotransferase
	MAB_0932c	Putative citrate synthase CitA
	MAB_0944	Probable citrate synthase I (GltA)
	MAB_1051c	Probable glucose-6-phosphate isomerase (PGI)
	MAB_1056	Succinyl-CoA synthetase, beta chain
	MAB_1057	Succinyl-CoA synthetase, alpha chain
	MAB_1147c	Probable ribose-phosphate pyrophosphokinase RppK (PRPP synthetase)
	MAB_1189c	Probable methylmalonic acid semialdehyde dehydrogenase MmsA
	MAB_1192c	Probable acyl-CoA thiolase
	MAB_1199	Probable threonine dehydratase
	MAB_1250c	Probable fumarate hydratase Fum
	MAB_1251c	Conserved hypothetical protein (putative fructose-1,6-bisphosphatase)
	MAB_1384	Probable malate dehydrogenase
	MAB_1462c	Conserved hypothetical protein (Glyoxalase/Bleomycin resistance protein)
	MAB_1463	Probable acetyl-CoA acetyltransferase FadA
	MAB_1574	Hypothetical carbohydrate-phosphate isomerase
	MAB_1594	Probable ferredoxin oxidoreductase, alpha subunit
	MAB_1595	Probable ferredoxin oxidoreductase, beta subunit
	MAB_1876c	Probable propionyl-CoA carboxylase beta chain 6
	MAB_1884c	Probable pyruvate dehydrogenase E1 component AceE
	MAB_1949	Probable aminomethyltransferase/Glycine cleavage system T protein
	MAB_2402	Glycine cleavage system H protein (GcvH)
	MAB_2407	Glycine dehydrogenase [decarboxylating]
	MAB_2409c	Malate synthase G GlcB
	MAB_2413c	6-phosphogluconate dehydrogenase
	MAB_2639c	Probable pyruvate kinase PykA
	MAB_2691c	Probable threonine dehydratase biosynthetic
	MAB_2711c	Probable methylmalonyl-CoA mutase large subunit MutB
	MAB_2712c	Probable methylmalonyl-CoA mutase small subunit MutA
	MAB_2759	Probable transketolase
	MAB_2761	Glucose-6-phosphate 1-dehydrogenase
	MAB_2763	Probable 6-phosphogluconolactonase
	MAB_2777c	Probable triosephosphate isomerase (TpiA)
	MAB_2778c	Probable phosphoglycerate kinase (PGK)
	MAB_2779c	Glyceraldehyde-3-phosphate dehydrogenase, type I
	MAB_2809c	Ribulose-phosphate 3-epimerase
	MAB_3008	Probable polyphosphate glucokinase PpgK
	MAB_3159c	Probable malate:quinone oxidoreductase Mqo
	MAB_3304c	D-3-phosphoglycerate dehydrogenase (SerA)
	MAB_3388c	Probable phosphoserine phosphatase (SerB2)
	MAB_3588	Putative acyl-CoA oxidase
	MAB_3631	Probable propionyl-CoA carboxylase beta chain 5 AccD5
	MAB_3632	Conserved hypothetical protein
	MAB_3643	Probable bifunctional protein acetyl-/propionyl-CoA carboxylase (alpha chain) AccA3
	MAB_3674	Probable succinate dehydrogenase, hydrophobic membrane anchor protein SdhD
	MAB_3675	Probable succinate dehydrogenase, flavoprotein subunit SdhA
	MAB_3676	Probable succinate dehydrogenase (iron-sulphur protein) SdhB
	MAB_3686c	Probable isocitrate dehydrogenase
	MAB_4049c	2,3-bisphosphoglycerate-dependent phosphoglycerate mutase
	MAB_4094c	Probable 3-hydroxybutyryl-CoA dehydrogenase
	MAB_4127c	Probable dihydrolipoamide dehydrogenase
	MAB_4169	Possible lipid carrier protein or keto acyl-COA thiolase
	MAB_4225c	Acetate kinase (AckA)
	MAB_4226c	Probable phosphate acetyltransferase (PTA)
	MAB_4422	Putative succinate dehydrogenase, flavoprotein subunit
	MAB_4423	Putative succinate dehydrogenase, iron-sulfur subunit
	MAB_4442c	Probable acetyl-CoA acyltransferase
	MAB_4560	Alcohol dehydrogenase B (AdhB)

## Sheet: Biosynthesis of Cofactors
	Biosynthesis of Cofactors
	Gene Names	Protein Names
	MAB_0032	Glutamine amidotransferase of anthranilate synthase component II (PabA)
	MAB_0534	GTP cyclohydrolase I (FolE)
	MAB_0541	Probable pantoate--beta-alanine ligase (PanC)
	MAB_0598	Short-chain dehydrogenase/reductase
	MAB_0687	Probable adenylosuccinate lyase (PurB)
	MAB_0928c	Putative phosphoserine aminotransferase
	MAB_0933	Probable pyridoxamine 5'-phosphate oxidase PdxH
	MAB_1086	Putative UTP-glucose-1-phosphate uridylyltransferase (GalU)
	MAB_1087	Probable molybdopterin biosynthesis protein MoeA1
	MAB_1093c	Putative L-cysteine desulfurase
	MAB_1604	Probable folylpolyglutamate synthase FolC
	MAB_1606	Probable nucleoside diphosphate kinase (NDK)
	MAB_1905	Putative phosphoglycerate mutase
	MAB_1943c	Probable lipoyltransferase LipB
	MAB_1950	Probable branched-chain amino acid aminotransferase (IlvE)
	MAB_2104c	Probable dihydroorotate dehydrogenase
	MAB_2198c	Probable cobalamin biosynthesis protein CobI
	MAB_2201	Probable cobalamin biosynthesis protein CobN
	MAB_2298	Dephospho-CoA kinase
	MAB_2364	CTP synthase PyrG
	MAB_2418	Putative phenylacetic acid degradation-related protein
	MAB_2672c	Probable nicotinate-nucleotide pyrophosphatase NadC
	MAB_2721c	Ferrochelatase (Protoheme ferro-lyase)
	MAB_2795c	Probable 6,7-dimethyl-8-ribityllumazine synthase (riboflavin synthase beta chain)
	MAB_2796c	Putative riboflavin biosynthesis protein RibA2
	MAB_2797c	Putative riboflavin synthase alpha chain
	MAB_2808c	Probable bifunctional riboflavin biosynthesis protein RibG
	MAB_2820c	Probable S-adenosylmethionine synthetase (Methionine adenosyltransferase)
	MAB_2821c	Putative pantothenate metabolism flavoprotein
	MAB_2827c	Carbamoyl-phosphate synthase large chain (CarB)
	MAB_2828c	Carbamoyl-phosphate synthase, small chain (CarA)
	MAB_2892c	Pyridoxal biosynthesis lyase PdxS
	MAB_2984c	Putative chlorite dismutase
	MAB_2986c	Probable uroporphyrinogen decarboxylase (HemE)
	MAB_3090c	Dihydrofolate reductase DfrA
	MAB_3143c	Possible multifunctional enzyme siroheme synthase CysG/Uroporphyrin-III C-methyltransferase-like
	MAB_3156c	Probable Cob(I)alamin adenosyltransferase (CobO)
	MAB_3188c	Uridylate kinase PyrH
	MAB_3259c	Phosphopantetheine adenylyltransferase (CoaD)
	MAB_3298c	Glutamyl-tRNA synthetase (GltX)
	MAB_3419	NH(3)-dependent NAD(+) synthetase
	MAB_3601c	Probable mannose-6-phosphate isomerase ManA
	MAB_3611c	Putative sugar-phosphate nucleotidyl transferase
	MAB_3783c	Adenylate kinase
	MAB_3823	Pyridoxamine 5'-phosphate oxidase
	MAB_3930c	Ubiquinone/menaquinone biosynthesis methlytransferase UbiE
	MAB_3945	Probable naphthoate synthase MenB (dihydroxynaphthoic acid synthetase)
	MAB_3978c	Probable glutamate-1-semialdehyde aminotransferase
	MAB_3991c	Possible Uroporphyrin-III C-methyltransferase
	MAB_3992c	Porphobilinogen deaminase (HemC)
	MAB_3993c	Glutamyl-tRNA reductase (HemA)
	MAB_4127c	Probable dihydrolipoamide dehydrogenase
	MAB_4249c	Adenylosuccinate synthetase (PurA)
	MAB_4443	Probable 3-oxoacyl-[acyl-carrier protein] reductase
	MAB_4484	Probable aldehyde dehydrogenase

## Sheet: Ribosome
									Ribosome
									Gene Names	Protein Names
									MAB_1075	rpmF; 50S ribosomal protein L32
									MAB_1143c	rplY; 50S ribosomal protein L25
									MAB_1441	rpmE.1; 50S ribosomal protein L31
									MAB_1610	rplU; 50s ribosomal protein L21
									MAB_1611	rpmA; 50S ribosomal protein L27
									MAB_1634c	rpsT; 30s ribosomal protein S20
									MAB_2323	rplT; 50S ribosomal protein L20
									MAB_3108c	rpsO; 30s ribosomal protein S15
									MAB_3196c	rpsB; 30s ribosomal protein S2
									MAB_3224c	rplS; 50S ribosomal protein L19
									MAB_3229c	rpsP; 30s ribosomal protein S16
									MAB_3280	rpmB; 50S ribosomal protein L28
									MAB_3751c	rpsI; 30s ribosomal protein S9
									MAB_3752c	rplM; 50S ribosomal protein L13
									MAB_3771c	rpsD; 30S ribosomal protein S4
									MAB_3772c	rpsK; 30S ribosomal protein S11
									MAB_3773c	rpsM; 30S ribosomal protein S13
									MAB_3793c	rplO; 50S ribosomal protein L15
									MAB_3795c	rpsE; 30S ribosomal protein S5
									MAB_3796c	rplR; 50S ribosomal protein L18
									MAB_3797c	rplF; 50S ribosomal protein L6
									MAB_3798c	rpsH; 30S ribosomal protein S8
									MAB_3804c	rpsN.2; 30S ribosomal protein S14P/S29E
									MAB_3805c	rplE; 50S ribosomal protein L5
									MAB_3806c	rplX; 50S ribosomal protein L24
									MAB_3807c	rplN; 50S ribosomal protein L14
									MAB_3811c	rpsQ; 30S ribosomal protein S17
									MAB_3812c	rpmC; 50S ribosomal protein L29
									MAB_3813c	rplP; 50S ribosomal protein L16
									MAB_3814c	rpsC; 30S ribosomal protein S3
									MAB_3815c	rplV; 50S ribosomal protein L22
									MAB_3816c	rpsS; 30S ribosomal protein S19
									MAB_3817c	rplB; 50S ribosomal protein L2
									MAB_3818c	rplW; 50S ribosomal protein L23
									MAB_3819c	rplD; 50S ribosomal protein L4
									MAB_3820c	rplC; 50S ribosomal protein L3
									MAB_3821c	rpsJ; 30S ribosomal protein S10
									MAB_3876c	rplL; 50S ribosomal protein L7/L12
									MAB_3877c	rplJ; 50S ribosomal protein L10
									MAB_3892c	rplA; 50S ribosomal protein L1
									MAB_3893c	rplK; 50S ribosomal protein L11
									MAB_3899c	rpmG.2; 50S ribosomal protein L33
									MAB_4896c	rplI; 50S ribosomal protein L9
									MAB_4899c	rpsF; 30S ribosomal protein S6
									MAB_5000c	rpmJ; 50S ribosomal protein L36

## Sheet: Valine, Leucine and Isoleucine 
	Valine, Leucine and Isoleucine Degradation
	Gene Names	Protein Names
	MAB_0255	Putative acyl-CoA dehydrogenase
	MAB_0328	Putative acyl-CoA dehydrogenase
	MAB_0378	Probable lipid-transfer protein Ltp1/thiolase
	MAB_0600	Probable acetyl-CoA acetyltransferase FadA
	MAB_0612c	Probable acetyl-CoA acetyltransferase FadA
	MAB_0850	Probable acyl-coa thiolase FadA
	MAB_0851	Probable fatty oxidation protein FadB
	MAB_1185c	Probable enoyl-CoA hydratase
	MAB_1186c	Probable 3-hydroxyisobutyrate dehydrogenase
	MAB_1189c	Probable methylmalonic acid semialdehyde dehydrogenase MmsA
	MAB_1192c	Probable acyl-CoA thiolase
	MAB_1462c	Conserved hypothetical protein (Glyoxalase/Bleomycin resistance protein)
	MAB_1463	Probable acetyl-CoA acetyltransferase FadA
	MAB_1864	Probable lipid-transfer protein Ltp1/thiolase
	MAB_1876c	Probable propionyl-CoA carboxylase beta chain 6
	MAB_1950	Probable branched-chain amino acid aminotransferase (IlvE)
	MAB_2711c	Probable methylmalonyl-CoA mutase large subunit MutB
	MAB_2712c	Probable methylmalonyl-CoA mutase small subunit MutA
	MAB_2737c	Probable enoyl-CoA hydratase/isomerase
	MAB_3481	Probable acyl-CoA dehydrogenase FadE
	MAB_3487	Probable acyl-CoA dehydrogenase
	MAB_3631	Probable propionyl-CoA carboxylase beta chain 5 AccD5
	MAB_3632	Conserved hypothetical protein
	MAB_3643	Probable bifunctional protein acetyl-/propionyl-CoA carboxylase (alpha chain) AccA3
	MAB_4127c	Probable dihydrolipoamide dehydrogenase
	MAB_4169	Possible lipid carrier protein or keto acyl-COA thiolase
	MAB_4207	4-aminobutyrate aminotransferase (GabT)
	MAB_4442c	Probable acetyl-CoA acyltransferase
	MAB_4484	Probable aldehyde dehydrogenase
	MAB_4486	3-hydroxyisobutyrate dehydrogenase
	MAB_4650c	Putative pyruvate carboxyltransferase
	MAB_4916c	Putative dihydrolipoamide acyltransferase component
	MAB_4917c	Pyruvate dehydrogenase E1 component beta subunit
	MAB_4918c	Pyruvate dehydrogenase E1 component alpha subunit

## Sheet: Purine Metabolism
	Purine Metabolism
	Gene Names	Protein Names
	MAB_0523	Hypoxanthine phosphoribosyltransferase (HPT)
	MAB_0687	Probable adenylosuccinate lyase (PurB)
	MAB_0689	Probable phosphoribosylaminoimidazole-succinocarboxamide synthase PurC
	MAB_0697	Conserved hypothetical protein
	MAB_0698	Probable phosphoribosylformylglycinamidine synthase I
	MAB_0707	Probable phosphoribosylformylglycinamidine synthase II PurL
	MAB_0728	Probable phosphoribosylformylglycinamidine cyclo-ligase PurM
	MAB_1063	Probable 5'-phosphoribosylglycinamide formyltransferase PurN
	MAB_1064	Probable bifunctional purine biosynthesis protein PurH
	MAB_1147c	Probable ribose-phosphate pyrophosphokinase RppK (PRPP synthetase)
	MAB_1158	Putative transcriptional regulator, MazG family
	MAB_1191c	Probable phosphoribosylglycinamide formyltransferase 2 (PurT)
	MAB_1485	HAM1 protein homolog (NTPase)
	MAB_1606	Probable nucleoside diphosphate kinase (NDK)
	MAB_1959	Probable adenosine kinase CbhK
	MAB_2010	Conserved hypothetical protein
	MAB_2412c	Probable IMP dehydrogenase family protein
	MAB_2823c	Probable guanylate kinase
	MAB_2876c	Probable GTP pyrophosphokinase
	MAB_2897c	Conserved hypothetical protein (HIT family)
	MAB_2929c	Putative urate oxidase
	MAB_3404c	Probable ribonucleoside-diphosphate reductase beta subunit
	MAB_3413c	Ribonucleoside-diphosphate reductase alpha subunit
	MAB_3619c	Probable phosphoribosylaminoimidazole carboxylase PurE
	MAB_3620c	Probable phosphoribosylaminoimidazole carboxylase PurK
	MAB_3670c	Adenosine deaminase
	MAB_3718c	GMP synthase [glutamine-hydrolyzing]
	MAB_3720c	Putative inosine-5'-monophosphate dehydrognase GuaB3
	MAB_3721c	Probable inosine-5'-monophosphate dehydrogenase GuaB2
	MAB_3783c	Adenylate kinase
	MAB_4013c	Conserved hypothetical protein (phosphatase)
	MAB_4245c	Phosphoribosylglycinamide formyltransferase 2
	MAB_4249c	Adenylosuccinate synthetase (PurA)

## Sheet: Pyruvate Metabolism
	Pyruvate metabolism
	Gene Names	Protein Names
	MAB_0134c	Probable pyruvate dehydrogenase
	MAB_0337c	Probable 2-isopropylmalate synthase (LeuA)
	MAB_0600	Probable acetyl-CoA acetyltransferase FadA
	MAB_0612c	Probable acetyl-CoA acetyltransferase FadA
	MAB_0625	Probable acetaldehyde dehydrogenase
	MAB_0850	Probable acyl-coa thiolase FadA
	MAB_1192c	Probable acyl-CoA thiolase
	MAB_1250c	Probable fumarate hydratase Fum
	MAB_1384	Probable malate dehydrogenase
	MAB_1463	Probable acetyl-CoA acetyltransferase FadA
	MAB_1594	Probable ferredoxin oxidoreductase, alpha subunit
	MAB_1595	Probable ferredoxin oxidoreductase, beta subunit
	MAB_1876c	Probable propionyl-CoA carboxylase beta chain 6
	MAB_1884c	Probable pyruvate dehydrogenase E1 component AceE
	MAB_1932c	Probable chaperone protein HchA (Hsp31)
	MAB_2126	Putative L-lactate 2-monooxygenase
	MAB_2409c	Malate synthase G GlcB
	MAB_2561c	Phosphoenolpyruvate carboxykinase
	MAB_2639c	Probable pyruvate kinase PykA
	MAB_2792c	Probable aldehyde dehydrogenase
	MAB_3159c	Probable malate:quinone oxidoreductase Mqo
	MAB_3400	NADP-dependent alcohol dehydrogenase C
	MAB_3643	Probable bifunctional protein acetyl-/propionyl-CoA carboxylase (alpha chain) AccA3
	MAB_4127c	Probable dihydrolipoamide dehydrogenase
	MAB_4169	Possible lipid carrier protein or keto acyl-COA thiolase
	MAB_4225c	Acetate kinase (AckA)
	MAB_4226c	Probable phosphate acetyltransferase (PTA)
	MAB_4442c	Probable acetyl-CoA acyltransferase
	MAB_4484	Probable aldehyde dehydrogenase
	MAB_4502c	Phosphoenolpyruvate carboxykinase [GTP]
	MAB_4560	Alcohol dehydrogenase B (AdhB)

[truncated: 15 more sheets: Butanoate Metabolism, Fatty Acid Metabolism, Glyoxylate Metabolism, Nucleotide Metabolism, Oxocarboxylic Metabolism, Other Carbon Fixation Pathways, Alanine, Aspartate, Glutamate, Two-component System, Fatty Acid Degradation, Mycolic Acid Biosynthesis, ABC Transporters, Propanoate Metabolism, Glycine, Serine, Threonine, Aminoacyl-tRNA Biosynthesis, Quorum Sensing]
